# Supplementary material for: Genome-Wide and Experimental Resolution of Relative Translation Elongation Speed at Individual Gene Level in Human Cells
Source: PLoS Genet. 2016 Feb 29;12(2):e1005901. doi: 10.1371/journal.pgen.1005901 (PMC4771717; doi:10.1371/journal.pgen.1005901)
Supplement: S1 Table — (XLSX) [file pgen.1005901.s001.xlsx]

## Sheet: Sheet2
	HeLa		HBE		A549		H1299
GeneName	TR	EVI	TR	EVI	TR	EVI	TR	EVI
ACADM	1.08281	15.3629	0.865871	0.484207	0.862537	0.449666	1.2014	0.596379
ACADS	0.945231	0.967966	1.2255	1.69913	0.878983	1.33606	0.813471	1.24021
ACADVL	0.67554	40.1283	0.553382	0.585486	0.686675	1.93671	0.585059	1.25554
ACAT1	0.831615	10.7304	1.16147	1.17378	1.17991	1.0891	1.47199	1.16149
PSEN1	0.878524	10.468	1.01398	0.773694	0.973947	1.29498	1.03144	1.48213
ADA	1.34502	7.41604	1.46697	2.54158	1.60321	5.10582	1.04251	1.49005
ADSL	1.85275	102.942	1.39944	4.38096	1.53809	3.61424	1.44701	2.17062
AGA	0.904836	2.63035	1.4371	1.2139	0.74573	0.774376	1.07452	0.665377
AGL	0.696782	11.23	0.374158	0.199789	0.106234	0.0108908	0.188333	0.0192576
ALAD	0.871153	2.04712	0.950937	2.41964	0.960909	3.24907	1.08002	4.34266
ABCD1	0.922894	1.52783	0.959325	0.916355	0.817582	0.420152	0.857035	1.32529
ALDOA	1.18669	144.31	1.22993	3.19915	1.33349	4.28803	1.17632	1.35496
ANK1	1.50496	0.9276	0.989875	1.02396	0.795283	1.06872	0.815684	0.850205
APC	0.715735	4.78489	0.0961934	0.0193138	0.0898358	0.00854263	0.0639155	0.00281226
FAS	1.3381	21.719	1.04311	0.571892	1.03283	0.641581	1.00042	0.865149
AR	0.628137	0.0535491	0.692642	1.73795	0.385665	0.41385	0.7069	3.95902
ARSB	0.911571	1.26745	1.01414	0.565608	1.09568	0.839502	0.985364	0.877414
ASL	1.0412	3.26449	1.03282	3.5281	0.773825	2.56954	0.883681	1.94059
ASS1	1.9634	46.2685	0.891687	0.736765	0.996478	1.08751	0.479366	0.854225
ATM	0.395201	1.67364	0.222473	0.0387501	0.0958599	0.0146524	0.186535	0.0211858
ATP7A	0.501594	1.11691	0.491348	0.128581	0.177601	0.0220843	0.360844	0.0713088
BCKDHB	0.756583	12.8312	0.719583	0.620107	0.569597	0.417513	0.913079	0.628603
BLM	0.805415	2.26263	0.63306	0.346603	0.210796	0.0460659	0.461286	0.102553
BTD	0.691466	7.05885	1.55799	0.70601	0.613504	0.455614	0.715854	1.48825
CBS	0.757026	41.0923	0.640507	0.0777647	1.25122	4.3437	0.90074	2.53921
CDK4	1.58225	161.253	1.28959	4.99638	1.77067	5.86969	1.44677	2.45143
LYST	0.382726	0.0928333	0.32915	0.0326119	0.165253	0.0130073	0.230597	0.0247885
CLCN5	0.449327	0.415042	0.427005	0.028334	0.255627	0.13156	0.661867	0.574362
CLN3	1.00952	39.539	1.02908	2.60765	1.09536	2.55521	1.08753	3.27753
COL7A1	0.0501603	0.203636	0.0828576	0.0372322	0.127666	0.241212	0.0936491	0.0226629
CPOX	1.02684	16.425	0.948655	1.49914	0.848827	1.09594	0.786191	0.768195
CPT2	0.867388	7.29689	0.875959	0.910401	0.75526	0.86709	0.775604	0.582254
CST3	1.24464	133.066	1.66227	3.5384	1.47428	5.67297	1.0199	3.45598
CSTB	1.33435	98.5151	1.61451	8.77225	1.55583	15.1188	1.47902	15.8086
CYP1B1	0.443274	5.02603	0.598507	0.609784	0.25857	0.28103	0.507698	1.62954
DDB2	0.884857	38.5284	1.6188	2.12038	0.944569	1.10779	0.963033	1.31483
DLD	0.907422	16.7265	0.906466	0.86101	0.923302	0.819623	0.904426	0.445629
DPYD	0.474116	1.83442	1.72937	0.490947	0.519266	0.142733	0.797811	0.172197
SLC26A2	0.658905	1.51618	0.37604	0.154849	0.440841	0.298279	0.804862	0.599703
TOR1A	1.30245	48.9219	1.10947	5.21524	1.29783	5.16524	1.35742	2.49677
EMD	1.6493	102.991	1.60059	1.80397	1.90737	3.83488	1.50698	3.43604
EPHX1	0.806557	7.91383	1.22225	0.628228	0.873462	1.11117	0.672795	0.293067
ERCC3	0.84594	15.0149	1.03024	2.22107	1.09289	2.31123	0.956056	1.33775
ERCC5	0.552697	11.3961	0.640507	0.380449	0.284716	0.097659	0.52176	0.321618
ERCC6	0.636352	1.29618	0.675846	1.08723	0.394258	0.296215	0.635975	0.461715
ETFA	1.27409	47.3995	1.34273	1.32862	1.41561	1.57607	1.25256	1.24664
EXT1	1.16636	13.1692	1.34939	8.07361	1.24654	7.77456	1.2329	9.84585
FANCA	0.392096	5.64368	0.4909	1.69051	0.599964	1.86324	0.544774	0.719791
FANCC	0.948647	7.7856	1.22383	2.28355	1.16237	1.61017	1.03962	1.85949
FAH	1.48957	15.2375	1.45715	1.04759	1.17059	1.02907	1.08085	0.476928
FBN1	0.135013	0.761349	0.251179	0.0182322	0.102024	0.0130436	0.20148	0.053852
FECH	0.787955	5.27628	0.768858	2.38855	1.04674	2.99141	1.13728	1.8123
FGFR3	0.882215	0.230441	0.854479	3.22466	0.599983	2.08165	0.753876	1.11072
FH	1.1471	20.3168	1.13285	0.446784	1.06785	0.480974	1.08441	0.267343
FXN	0.668455	9.92328	0.853195	3.27531	0.935019	3.08415	1.10543	2.18612
FTL	0.349584	78.8083	0.403059	0.483889	0.413399	1.453	0.430866	0.75015
FUCA1	1.32905	4.96189	1.10023	0.401807	1.01321	0.843252	1.02908	0.597685
FUT1	0.294991	2.22222	0.647358	1.59051	0.265586	0.216304	0.277463	0.313346
G6PC	0.292895	1.44129	0.266878	0.069809	0.338622	0.324581	0.416194	0.221346
GAA	0.460439	1.34545	0.702299	0.659827	0.556673	0.992301	0.562392	0.954311
GALT	0.895633	17.9583	0.965209	2.72276	0.998604	4.58704	0.78528	1.5843
GAMT	1.81396	70.4354	1.45973	26.5425	1.62511	20.1313	1.18817	5.86304
GBA	0.498643	33.3811	1.04602	2.14942	0.829445	1.85594	0.838092	1.11445
GBE1	0.943626	23.0918	0.845113	0.397937	0.660417	0.182087	1.15447	0.45975
GK	0.882215	8.64587	0.476974	0.205791	0.883073	0.647291	1.22073	0.640512
GLA	0.875697	6.73785	1.32265	0.608346	1.11672	0.654992	1.3774	0.685847
GPI	0.919878	111.78	0.982908	3.53723	1.00085	3.20518	1.0378	2.2809
NR3C1	1.05889	12.8515	0.619366	0.660906	0.414552	0.287145	0.721098	0.298597
GSN	0.763136	10.0518	1.50282	0.873616	0.449027	0.230138	0.619273	0.685931
GSS	0.877231	6.5629	1.14834	1.16101	1.13312	1.59886	0.983481	1.0675
MSH6	0.630735	8.47131	0.671364	0.365479	0.564077	0.224924	0.787772	0.227288
GUSB	0.577112	5.4142	1.05186	1.28948	0.763631	1.75263	0.849744	1.50236
HADHA	0.694889	40.2264	0.971566	1.19386	0.748266	0.861103	0.92574	0.617366
HADHB	0.807283	5.04127	1.16163	0.720464	0.871806	0.61518	1.23815	0.860148
HK1	0.794216	17.4701	0.930774	1.15757	0.633746	0.506889	0.830998	0.970233
HK2	1.08208	19.7981	0.603595	0.313167	0.669277	0.511908	0.842031	1.95816
HMBS	1.54054	16.6666	1.31111	4.58679	1.39058	3.57234	1.11309	1.96043
HMGCL	1.26248	23.6074	2.01525	1.10637	1.38061	2.54683	1.14936	1.20463
HPRT1	1.95701	37.3364	1.85583	0.928976	1.62933	0.897444	1.74127	0.924869
HPS1	0.907332	7.47794	0.976257	1.38865	0.97973	5.48272	0.97071	3.1549
SGSH	0.54736	1.0769	0.603776	0.637827	0.507333	0.425402	0.686167	1.19209
IDS	0.629526	19.3492	0.721062	2.66485	0.496183	4.16661	0.559864	3.99247
IDUA	0.232522	0.371062	0.21575	0.224373	0.206567	0.460822	0.222004	0.416365
INSR	0.752052	0.550651	0.901864	1.01922	0.472364	0.319312	0.49483	0.271951
ITGA6	1.28253	23.2531	0.618545	0.531449	0.329606	0.146075	0.676808	0.411063
ITGB4	0.518574	7.88605	0.846691	1.61935	0.455174	0.633089	0.479846	0.796568
JAG1	0.676365	0.649023	0.851853	0.512957	0.536158	1.10627	0.637164	0.346933
JAK3	0.385969	2.49009	0.78729	0.664214	0.656154	1.1543	0.562778	1.53215
KHK	0.935683	1.60392	1.54522	16.402	1.38608	8.05124	1.48449	3.2332
KRT18	1.02473	7.65653	0.953919	0.215578	0.993329	0.468855	0.896153	0.368336
LAMA3	0.288024	0.282224	0.407144	0.115036	0.249794	0.146479	0.190493	0.0518614
LAMB3	0.195758	3.89141	0.770549	0.388943	0.39376	0.552928	0.676803	1.79383
SGCB	0.879723	12.4933	1.10432	1.2337	0.799018	1.55667	0.977302	0.892847
LIG1	0.545083	28.3265	0.698735	3.67038	0.678626	1.54552	0.621401	0.664617
LIPA	0.546133	9.84314	1.1498	0.656902	0.748825	0.429176	1.18122	0.447157
MAOA	1.22649	2.07239	1.14669	0.66966	0.72934	0.233033	1.51915	1.27978
MEFV	0.310112	2.0261	0.39619	0.51503	0.305852	0.762243	0.297859	0.648732
MEN1	0.869627	38.6708	0.912603	4.80181	1.22326	10.3246	0.935214	3.51258
MET	0.965184	7.87782	0.729236	0.263904	0.471067	0.460042	0.890668	0.967731
MLH1	0.953699	13.9915	1.0773	2.44396	0.82043	0.942693	0.997083	0.839474
MSH2	0.674012	4.26518	0.483836	0.477932	0.416217	0.129	0.738741	0.211852
MTR	0.592605	6.7728	0.251217	0.117647	0.165253	0.0627028	0.344241	0.135418
MUT	0.672509	3.06315	0.909812	0.527998	0.333089	0.0586514	0.898975	0.471763
MYO5A	0.482431	1.97686	0.404765	0.437098	0.197457	0.105768	0.346118	0.243108
NAGA	1.20135	24.9487	1.37992	2.49204	0.991075	3.26245	0.9983	1.64408
NAGLU	0.772812	3.7535	0.98927	1.60415	0.834162	3.54056	0.739982	2.04857
PTCH1	0.790158	0.241259	0.851584	0.6596	0.730819	0.86012	0.809597	0.953323
NF1	0.788672	24.135	0.43892	0.242319	0.298904	0.147993	0.438796	0.253038
NF2	1.00534	27.2665	1.00711	5.33627	1.44343	10.3662	1.16175	5.10534
NME1	1.98864	155.202	1.99307	3.26271	2.01628	2.37304	2.04013	1.1786
PNP	1.38101	30.6405	1.42478	1.19172	1.38213	1.36471	1.23625	0.855334
NPC1	0.323666	5.25019	0.675968	0.245269	0.578218	0.454234	0.635545	0.425579
OAT	0.932724	24.2531	1.05235	0.438928	1.01643	0.756679	1.04657	0.468373
OCRL	0.743013	9.55545	0.861041	0.635438	0.778539	0.748086	1.14447	1.54958
PCCA	0.609531	4.01403	0.918061	0.416603	0.658432	0.333524	0.913079	0.539098
PDHA1	1.0575	16.0215	1.06973	1.12083	1.22241	1.92929	1.20488	1.18913
PEPD	0.985519	5.14116	1.15204	2.42502	1.20675	3.03581	0.995286	1.81757
PEX6	0.677106	0.76834	0.819849	1.40362	0.777062	1.29594	0.559604	0.722782
PFKM	0.734974	10.0786	0.904965	1.008	0.852899	0.877715	0.781352	0.671532
PGK1	1.1825	28.5442	1.20166	1.47263	1.03482	1.04824	1.06882	0.793766
PHKA2	0.687937	7.60842	0.527727	0.132166	0.555445	0.706678	0.481422	0.53086
PHKB	1.16407	7.36392	1.03806	0.718847	0.960252	1.00323	1.21919	1.46486
PHKG2	1.15367	13.1842	0.82351	0.103581	0.900949	0.308641	0.798427	0.442186
PKD1	0.315948	1.38789	0.279962	0.893458	0.405988	3.73338	0.295913	2.80768
PKD2	0.627854	0.884064	0.580991	0.79585	0.44919	0.606642	0.630204	0.59209
PLOD1	0.767683	41.8388	0.972148	2.18769	0.885354	2.65485	0.893426	1.33471
PMM2	1.60915	88.4417	1.18951	2.90364	1.38283	4.82719	1.32092	3.12931
PMP22	1.37825	52.8749	1.45893	2.37596	1.15685	1.40609	1.77543	2.22233
PON2	1.20486	34.9022	1.1263	0.864666	0.892026	0.450227	1.57909	1.30133
CTSA	0.532888	49.0316	1.09314	1.65408	0.866785	1.40507	0.996649	1.9593
PPOX	0.629417	1.72999	0.974685	1.04906	1.18743	2.25275	0.576682	0.369413
PPT1	1.19391	205.725	1.29822	1.4988	1.33279	2.03795	1.58484	2.21029
PRNP	1.11943	26.4807	1.17005	1.28377	0.979932	3.57776	1.21777	2.3033
PROS1	1.19526	5.65492	1.08333	0.162254	0.414951	0.0903729	0.912011	0.302918
PTEN	1.34967	43.8966	0.950107	2.22906	0.64518	0.758492	0.935859	2.3388
PTS	1.4298	18.9246	1.33175	1.61907	1.07971	1.24485	1.63137	1.55593
PEX5	1.03259	12.9521	0.87957	3.73872	0.946393	3.07121	0.965343	2.39198
QDPR	1.38142	38.424	1.26588	5.08599	1.65755	8.88195	1.41075	3.45314
RB1	1.2676	30.4868	0.809369	0.393332	0.253124	0.0499854	0.597471	0.119562
RPGR	1.51937	1.49456	0.384304	0.213709	0.213797	0.0480585	0.528956	0.211602
ATXN1	0.84944	1.49539	1.08086	0.196842	0.466465	0.345675	0.604147	0.735886
ATXN7	0.959651	2.56924	0.551548	0.343389	0.266526	0.172944	0.522127	0.336514
SMN1	1.7473	72.0686	1.08167	1.60493	1.12104	2.0907	1.46813	2.23265
SOX9	1.222	54.786	0.747975	1.14175	0.686114	1.91757	0.828269	2.30832
STS	1.49477	21.0007	0.984052	4.10014	0.531172	0.598997	1.01002	3.19973
TCN2	0.678627	0.382223	2.15027	0.840204	1.14267	0.913715	0.838004	0.648701
TCOF1	0.777145	30.3966	0.7263	2.4855	0.832153	2.9249	0.871077	1.22509
TGFBI	0.314123	43.8018	1.05575	1.05302	1.02263	3.83171	0.591491	0.718023
TPI1	1.83931	245.34	1.56908	6.07744	1.50599	4.47218	1.50414	3.18941
TPM1	1.18805	17.9221	1.13799	1.23394	1.65893	4.70853	1.32472	1.53517
TSC1	0.611839	4.0024	0.609168	0.712911	0.548059	0.71139	0.604792	0.680013
UROS	1.5516	65.8343	1.51505	9.00246	1.54643	6.71316	1.00948	1.81683
VDR	0.811148	10.8015	1.10381	1.73508	0.960536	0.752627	1.06526	1.96991
MID1	0.966503	9.85583	0.77058	0.992719	0.470297	0.324492	0.803786	0.637292
ALDH3A2	0.724554	3.27507	1.14662	1.07291	0.936537	1.31466	1.04928	1.21459
BLMH	1.25873	34.536	0.997775	1.6261	1.29301	3.17504	1.57511	2.76926
SLC25A20	1.02337	2.47635	1.33185	1.04826	1.09554	1.00379	1.31109	0.948331
CDKN1A	1.37255	44.8373	1.52287	2.78457	1.64241	4.42419	0.927259	4.34545
CHM	0.752659	13.4917	0.405158	0.229048	0.324581	0.17596	0.54144	0.260854
CYB5R3	0.906898	36.9391	1.15184	3.35157	1.16986	3.16717	1.07403	2.20888
ERCC2	0.877644	18.0778	0.799179	1.90118	0.921615	3.52061	0.775118	1.94131
EXT2	0.578098	11.4503	1.00826	0.938918	0.97293	1.67113	0.976487	1.40931
G6PD	0.613239	26.7872	0.856961	4.56231	1.0107	3.03261	0.862487	2.24508
GALE	1.20813	39.0127	0.939024	0.771373	1.50846	3.85192	1.04453	1.06009
GLB1	0.647632	17.71	1.05727	0.478713	0.876433	0.72237	0.804862	0.602033
GM2A	1.22472	71.2218	1.55323	0.8311	1.20842	1.34651	0.901468	0.992539
GPD2	1.0244	32.2766	0.730525	0.695312	0.507738	0.334131	1.03671	0.92033
HLCS	0.693566	0.841888	0.865551	0.318629	0.639877	0.0731467	0.923821	0.146808
HSD17B4	0.704377	4.80832	0.809492	0.294339	0.830514	0.325128	0.885455	0.2442
IAPP	0.1819	0.022272	0.329404	0.0197176	0.322897	0.018866	0.439016	0.0464425
IFNGR1	1.05201	24.1242	0.898195	0.263661	0.707889	0.477853	1.29184	0.591849
IL4R	1.58799	17.4408	1.10192	6.11084	0.854813	5.97205	0.846289	4.79233
KRT10	1.45439	22.5073	1.41087	3.918	1.48303	9.25326	1.44698	10.9296
LTBP2	0.30202	1.21201	0.778098	0.741762	0.480268	1.21257	0.443875	1.0682
PAFAH1B1	1.11714	5.50131	0.953354	1.02855	0.776034	0.851701	1.17104	1.02103
MVK	1.0379	7.46267	1.2733	7.80324	1.41461	4.8216	0.985816	2.23724
NEU1	0.523291	4.59783	1.37583	2.52892	1.12453	2.72561	1.04979	1.77519
NOTCH3	0.270772	2.64566	0.622569	2.01387	0.439012	0.986757	0.424839	0.508004
PAFAH2	0.958515	14.4683	1.20685	2.45165	1.56556	3.82517	1.25168	2.74561
PLEC	0.102408	1.44652	0.0831214	0.249638	0.154173	0.249789	0.180321	0.585943
PSEN2	1.03345	8.94933	1.32398	4.06204	1.01599	3.8034	0.958733	2.08811
RFX5	1.09864	77.0089	1.06997	3.13349	0.918988	5.14075	1.12606	4.47856
SHOX	0.227319	0.173464	0.183002	0.089954	0.207782	0.192918	0.231464	0.168041
SOD1	1.32808	23.2003	1.80998	3.75884	1.77078	3.69797	1.79619	2.1084
STK11	0.984009	0.331391	1.00515	7.91314	1.34476	32.6443	0.833865	11.2983
UBE3A	1.22369	27.7383	0.634077	0.419327	0.381074	0.213022	0.699295	0.537801
BARD1	0.967803	8.90322	0.504229	0.226084	0.5893	0.326885	0.568138	0.152295
PEX1	0.74339	3.39044	0.693883	0.456835	0.376713	0.191549	0.485641	0.203332
AK1	1.32332	70.3481	1.58696	7.06261	1.4277	10.3557	1.12378	3.88127
AMH	0.198327	0.0887509	0.131693	0.00217362	0.170155	0.163274	0.210721	0.463044
APP	0.406115	12.4389	0.827027	0.350468	0.552932	0.286176	0.735979	0.380713
APRT	1.7859	115.432	1.66513	8.206	1.68197	6.17248	1.57682	4.94388
ARSA	0.365113	9.30802	0.408722	0.91222	0.579367	1.79555	0.369175	0.768162
ATRX	0.543796	2.69571	0.0986408	0.0102707	0.0468782	0.00247708	0.0570311	0.0037478
COL4A5	0.332891	2.99003	0.362458	0.141442	0.112733	0.0142729	0.361542	0.162119
F12	1.86245	4.27088	1.71772	3.39655	1.44925	8.4737	1.38058	3.92833
GALNS	0.545091	4.77786	0.9489	3.13127	1.15823	4.8835	0.860975	2.67651
GNAS	1.12255	121.543	1.51995	2.51176	1.29876	3.30913	1.24014	2.67346
HEXA	0.507866	14.7863	1.12469	0.694009	0.955217	1.00588	0.856344	0.735384
HEXB	0.672358	11.3607	1.08156	0.90126	0.976677	1.43371	0.973951	0.877101
KCNJ11	0.384726	0.64451	0.765051	0.480015	0.56935	1.57302	0.755731	1.93401
LDLR	0.774901	21.8595	0.755315	0.660879	0.717792	1.04075	0.714525	0.60729
MAN2B1	0.67192	4.07476	0.938432	2.36017	0.787197	2.00736	0.779206	1.92888
PCCB	0.9569	25.9966	1.07258	1.26024	1.03784	1.84312	1.01366	1.20046
PMS1	0.913475	13.5312	0.423386	0.216619	0.364384	0.122313	0.53263	0.141737
PMS2	1.28542	45.0076	1.08131	1.30024	1.09856	0.940253	1.22195	0.915272
SMPD1	0.729626	22.7938	1.56568	3.40591	1.42918	6.44267	1.12038	2.97892
TAP2	1.00907	34.5945	0.828088	2.9421	0.786264	2.03121	0.829456	1.5258
TP53	0.834347	23.8048	1.28844	5.24575	1.32958	3.28675	1.02392	4.08004
TSC2	0.499694	9.34728	0.378359	0.783568	0.454225	0.745968	0.646897	1.24162
VHL	0.92523	47.5258	0.940154	1.8848	1.19594	2.68051	0.916525	1.09406
WRN	0.798195	2.06181	0.374931	0.132652	0.100392	0.0080766	0.513659	0.137499
CRX	0.300734	2.74486	0.396368	0.300833	0.447005	0.992062	0.505998	1.12749
IL6R	0.505269	4.67704	0.789959	1.56733	0.765612	1.88311	0.426104	0.275514
CD55	1.15023	103.486	1.05502	0.522482	0.818912	0.381178	0.736804	0.376254
TAP1	1.5222	8.72777	1.15384	2.24337	1.10177	2.43034	1.08615	2.49348
IGFBP2	1.41154	7.63222	2.07292	8.94275	1.22574	8.73181	1.43049	6.65602
SERPINE1	0.303396	5.07248	1.32881	0.655384	1.4459	6.11106	1.2879	2.11956
CD44	0.999291	41.869	1.0386	0.646867	0.88145	0.964586	1.13956	0.673339
CD59	1.42268	56.3519	1.52867	2.02587	1.69756	7.96102	1.32716	3.36847
SLC11A2	0.590441	2.84887	0.8988	0.527773	0.801147	1.19924	0.898345	1.17324
LTBP1	0.224673	0.558274	0.789312	0.491782	0.331982	0.156658	0.630278	0.350591
IL10RB	0.781253	13.6198	1.18951	1.13074	1.24771	2.04599	1.2139	1.20399
IFNAR1	1.23597	51.8165	0.848865	2.67044	0.573223	0.818228	1.00715	1.66115
RFX2	0.866367	0.730831	1.2245	1.07371	0.966301	0.8722	1.09736	0.693406
SOD2	1.50701	12.1863	0.46576	0.097583	1.2007	2.05638	1.01465	1.16332
GSR	1.00523	29.1254	1.18519	2.5207	1.08273	2.22155	1.25635	2.80496
IL11	0.892594	1.92156	1.56533	10.2985	1.11546	1.63526	0.284069	0.0962419
TGFB1	0.75447	26.2419	1.53455	5.77557	1.28102	7.64501	1.07844	4.64549
RPL9	1.6095	37.2304	1.42413	0.889887	1.49863	1.25738	1.69703	0.760276
ACY1	1.22743	37.608	1.3092	3.92065	1.32607	4.93258	1.09315	2.46851
ADH5	1.08694	16.35	1.36161	0.982702	1.24312	1.04246	1.46164	0.79126
ADRA1B	0.80078	1.66314	0.427005	0.366358	1.18307	9.79079	0.833269	2.8519
AHCY	1.44846	9.40282	1.19737	1.08499	1.25539	1.64345	1.04273	0.497113
ALDH2	0.694776	8.70291	0.777352	0.383982	0.631437	0.834481	0.619787	0.308545
ALDH1B1	1.32401	99.5663	1.08168	5.82209	1.15647	3.75469	1.35974	3.8521
ALDH3B1	1.03706	70.9211	1.15696	1.46524	1.0343	3.89538	0.682894	2.57096
ALDH9A1	1.13076	53.6037	1.19705	1.71517	0.969713	1.17446	1.09198	0.893641
ANXA1	0.872801	6.05772	1.29908	1.21219	1.11955	0.93856	1.23838	0.772693
ATP1A1	0.479292	16.557	0.800829	0.80943	0.50983	0.386658	0.73339	0.644753
BCKDHA	1.01713	30.3821	1.12089	2.80493	0.966613	2.82885	0.867013	2.82672
BLVRA	1.19046	20.0256	1.87225	1.57227	1.52446	1.33241	1.44581	1.07589
TSPO	1.41529	85.1522	1.68425	9.58704	1.70567	14.1047	1.13136	5.61127
CACNB3	0.888976	5.06474	1.17675	3.0212	1.27257	4.25667	0.858567	1.97221
CHRM3	0.505436	1.95715	0.514778	0.387707	0.204881	0.122872	0.310617	0.37161
CHRNA5	1.00594	24.9293	1.04646	1.66905	1.25112	1.23767	1.04967	0.699705
CHRNB1	0.496246	4.5279	0.886856	2.69773	0.718614	2.94098	1.03667	4.01553
COMT	1.17433	63.602	1.52213	5.07502	1.63271	4.82699	1.11741	2.70181
CRAT	1.00021	1.57966	1.3275	1.07221	1.03344	3.20828	1.02063	2.83001
CYP27B1	1.18548	0.00756445	0.756963	0.23068	0.413134	0.242261	0.632283	0.395917
CYP51A1	0.892192	40.5897	0.976925	0.682251	0.776779	0.58721	1.10451	0.881487
DCK	1.66854	32.704	1.22326	1.07822	1.02251	0.9035	1.46728	1.19839
DHFR	1.23849	50.3494	1.11561	6.74267	0.857202	1.7903	1.26438	2.08037
FKBP1A	1.53815	478.723	1.66088	16.0445	1.66667	16.3772	1.63002	12.0498
GART	0.81106	21.6415	0.913692	0.673683	0.848276	0.520543	1.02706	0.54517
GAS6	0.961615	2.6238	1.01983	6.91894	0.904997	5.43324	0.80427	3.22567
GGCX	0.421076	6.26351	0.760694	1.17614	0.626173	0.84705	0.683474	0.517773
GRINA	0.99883	195.576	1.15274	3.16092	1.42312	7.24753	1.15682	3.75035
GRM6	0.194467	0.044907	0.152502	0.000778823	0.242492	0.0144509	0.177543	0.0121599
GSTM3	0.780071	9.16158	0.295619	0.345862	0.963353	0.568499	0.992296	0.360201
GSTM4	0.807843	23.8875	1.36984	1.37965	1.09173	1.60047	2.0453	1.5273
GSTP1	1.36785	335.835	1.65464	8.96935	1.5073	7.23099	1.27315	4.16975
GUK1	1.72273	154.988	1.28042	5.19977	1.6472	15.3037	1.00387	2.67371
HMGCR	0.625896	7.71144	0.715691	0.413877	0.548686	0.243182	0.702282	0.333327
HRH1	0.831015	4.20251	1.49452	1.93921	0.894963	1.88602	1.16618	2.53992
IFNAR2	1.05408	11.3005	1.46327	3.12749	1.13326	2.0341	1.0748	2.10431
IGF1R	0.517482	10.3805	0.6535	1.04145	0.594864	1.38346	0.675125	1.10735
IGF2R	0.188417	1.09009	0.518396	0.34413	0.260766	0.114567	0.485946	0.277407
IMPDH1	1.51216	100.354	1.1905	8.38556	1.54491	12.8535	1.26441	8.72432
IMPDH2	1.12083	40.5849	1.41809	2.65268	1.22245	2.27155	1.13176	1.18608
LTA4H	0.799564	13.141	1.25873	1.40475	0.933465	0.699179	1.05682	0.557614
KITLG	1.39101	6.57661	0.542906	0.500677	0.219108	0.0527363	0.852207	0.358563
NQO1	1.08608	26.395	1.22581	1.01709	1.23343	1.05734	1.46856	1.18173
NQO2	1.36925	76.0523	1.56606	4.05347	1.30734	5.3811	1.34933	3.8917
P4HA1	0.989512	10.2795	1.20878	0.205034	0.687547	0.240226	1.086	0.267768
P4HB	0.66425	2.20359	1.0878	1.26295	1.01233	2.08253	0.998091	1.46455
PAM	0.810149	19.4498	1.15063	0.96683	0.778979	0.725544	0.861986	1.19788
PC	0.437667	1.37124	0.524823	0.553068	0.521396	1.02034	0.403677	0.372368
PDE3B	1.00075	12.3377	0.551548	1.07865	0.37182	0.393674	0.686193	0.691493
PDE4C	0.316693	0.066503	0.218908	0.0227197	0.273604	0.0413835	0.209314	0.0403947
PLAT	0.57344	0.106297	1.42061	1.08915	1.07828	0.327442	0.910577	0.457667
PLCB3	0.592049	6.98637	0.809674	5.10501	0.932221	5.08934	0.790708	2.57464
PLOD2	0.791542	13.5999	0.430887	0.146513	0.219875	0.0469977	0.532629	0.190058
POLR2A	0.42118	17.3139	0.356204	0.426627	0.359195	0.46195	0.461938	0.32963
POLR2B	0.714339	11.556	0.756305	0.236631	0.706697	0.28762	1.03605	0.384805
POR	0.544018	6.33945	0.977146	3.3453	0.756284	1.38589	0.862191	1.65233
PPIB	1.21657	36.785	1.38119	0.387232	1.46413	1.65009	1.31494	0.414164
PPIC	1.21305	11.1098	1.68555	1.2392	1.06541	1.81813	1.23781	1.25285
PPP3CA	0.937559	32.2683	0.743167	1.03473	0.46201	0.490369	0.772932	0.823615
PPP3R1	1.3757	23.1389	1.33604	0.841552	1.14275	1.00217	1.42568	1.08975
PRIM1	0.828748	13.5053	1.26459	2.00826	1.13691	1.06428	1.54131	0.677123
PRIM2	0.704128	5.09612	1.07971	1.04304	1.28562	0.928696	1.51967	0.476838
PRRG1	1.22031	4.07101	0.99525	0.740924	0.645793	0.37193	1.22073	0.664682
PTAFR	0.327363	0.36876	1.27216	2.6488	0.35752	0.262061	0.272355	0.176815
RARA	1.1749	0.86898	1.12008	0.721994	1.48526	2.71251	1.11362	0.692521
RARG	0.932202	4.67046	1.25528	4.40236	1.37917	3.53825	0.911061	2.04233
RPL3	1.17437	14.6915	1.38651	16.9252	1.30608	8.12653	1.1502	4.24709
RPL4	1.35977	184.787	1.34773	7.35352	1.27085	4.24677	1.13171	2.16811
RPL5	1.3325	47.1286	1.37496	1.37831	1.31684	1.50391	1.37579	0.639358
RPL6	1.68202	75.9792	1.39261	2.24487	1.54221	1.4978	1.46075	0.88401
RPL7	1.6729	149.178	1.4721	6.30629	1.53902	4.59454	1.7194	3.03197
RPL7A	1.61165	98.0065	1.59053	7.25125	1.52051	5.35029	1.29026	2.10722
RPL8	1.50051	160.861	1.30965	14.3337	1.44448	13.4484	1.24271	6.34374
RPL11	1.57993	193.142	1.70312	8.85605	1.59132	5.4578	1.78899	3.60781
RPL12	1.30875	158.915	1.19773	13.9866	1.31619	5.51751	1.10736	2.8385
RPL13	1.61339	177.249	1.36986	20.462	1.29753	12.1595	1.17482	7.08006
RPL23	1.71008	101.98	1.40249	7.97848	1.53525	5.49761	1.26904	1.54081
RPL18	1.79239	563.809	1.57122	19.6092	1.62293	17.8574	1.49335	8.93372
RPL18A	1.70452	488.013	1.13864	25.1186	1.4075	22.2029	1.1028	5.51861
RPL19	1.66915	159.259	1.48097	6.84246	1.42485	3.90522	1.30405	2.42398
RPL21	1.91949	109.586	1.25173	17.0459	1.403	11.7196	1.60477	4.42707
RPL22	1.53672	31.1643	1.66437	4.60586	1.40304	3.53904	2.14482	3.12815
RPL23A	1.79066	413.092	1.50019	6.8265	1.37713	3.76375	1.38115	2.47414
RPL17	1.64529	93.9787	1.39056	5.47937	1.43586	2.97009	1.5643	3.59657
RPL24	1.42599	6.45398	1.58183	0.386371	1.53251	0.252983	1.87501	0.371016
RPL26	1.76639	110.248	1.5691	13.4299	1.514	7.26794	1.82447	5.10831
RPL27	1.79721	100.427	1.53406	8.76759	1.30048	4.20813	1.81324	2.93239
RPL30	1.72316	82.5129	1.2781	5.12565	1.58597	5.49139	1.30792	1.57854
RPL27A	1.61284	71.4581	1.47859	6.22921	1.46253	4.63106	1.37531	2.2348
RPL28	1.53199	70.4485	1.30418	5.27286	1.52157	10.3881	1.13599	2.63393
RPL29	1.85471	778.596	1.36857	33.9693	1.58949	23.293	1.16557	8.69056
RPL31	1.71908	35.9043	1.65197	5.74645	1.47425	3.13483	1.61993	2.04443
RPL32	1.7158	150.667	1.62014	13.6185	1.5545	4.03444	1.67394	3.16152
RPL34	1.65936	28.7253	1.44545	3.0531	1.52887	2.46334	1.59263	2.17981
RPL35A	1.66896	121.511	1.45565	4.1904	1.59833	3.68254	1.86976	1.93478
RPL37	1.62704	77.1864	1.37955	6.06666	1.33081	6.37524	1.37799	2.73952
RPL37A	1.58799	121.303	1.44764	4.6847	1.49603	3.96065	1.20818	1.31887
RPL38	1.67584	42.8772	1.55792	4.30043	1.49219	2.71898	1.81132	1.49069
RPL39	1.70362	136.153	1.41241	4.35297	1.33729	6.54274	1.66665	3.48278
RPL36AL	1.32032	22.7224	1.74085	2.97139	1.4845	1.04274	1.895	2.05626
ITSN1	0.748546	2.13556	0.515269	0.627814	0.346612	0.294182	0.596545	0.840286
ATP2B1	0.683992	5.82031	0.300027	0.0757603	0.112148	0.010442	0.296936	0.0454798
PRKCSH	0.545241	10.886	0.891695	1.29797	0.704862	1.21869	0.822125	1.01162
REEP3	1.03018	23.9397	0.981682	0.403912	0.67202	0.46417	0.902337	0.664318
NKIRAS2	1.33849	25.1978	1.13505	3.17901	1.47455	6.51882	1.28816	3.76238
ATP2B4	0.508071	6.67242	1.06015	0.796711	0.399789	0.214811	0.601193	0.466951
TSR3	1.777	70.7274	1.23071	8.3338	1.64826	21.678	1.1399	7.91224
TBC1D3B	0.262459	0.145381	0.540428	1.20376	0.290365	0.71655	0.345707	0.647531
SMAD5	0.983278	17.9608	0.77827	0.877005	0.515835	0.435596	0.864926	0.91065
STX16	0.688681	11.9753	0.717799	2.04742	0.541697	3.18323	0.837985	3.54833
LSS	0.458772	15.0999	0.630936	2.28733	0.863985	4.57822	0.526752	0.863152
SLC35E4	1.13105	3.1075	1.21822	4.02318	1.37202	5.37823	1.23461	7.79108
UBE2W	1.1816	24.6904	1.24334	0.512412	1.00392	0.818549	1.56325	1.61079
ZDHHC13	0.701762	0.316806	1.14788	0.808039	0.887298	0.695071	1.58969	1.04952
PTER	1.30872	33.0224	0.814559	0.159952	0.412488	0.116038	0.792051	0.314011
ATP2C1	0.675983	6.05751	0.949215	1.43642	0.769796	0.803239	0.979767	0.858801
NDUFV3	0.938118	40.5339	1.54188	4.39634	1.46007	5.64942	1.12535	2.29502
HDGFRP2	0.75129	2.13838	1.0336	2.53657	0.85527	1.74367	0.863472	1.16335
UGP2	1.51545	9.77467	1.13285	0.57262	0.898306	0.591582	1.34198	0.725409
GALK2	1.20762	9.87722	1.77718	0.884512	0.921963	0.536662	1.27467	0.759119
GGA1	0.583138	0.793021	0.66819	1.32181	0.821385	1.46891	0.798247	1.29039
TIMM50	1.50349	98.3656	0.918989	2.49904	1.37751	4.83502	1.11592	2.03024
ALKBH2	1.10709	15.2027	1.25729	0.868878	1.42918	1.82217	1.38634	0.700287
LYRM5	1.38347	19.5512	1.16092	0.401181	0.72505	0.197399	1.1994	0.266846
ZNF425	0.462113	0.0540194	0.60283	0.344808	0.484983	0.284393	0.973951	0.652692
SPOPL	1.20039	8.8604	0.906786	0.897688	0.453156	0.539764	0.765751	1.91487
CYP27C1	0.306398	0.339295	0.503256	0.0761149	0.452498	0.475408	0.572683	1.21829
ZNF470	0.220554	0.16732	0.579507	0.196808	0.338018	0.176976	0.319578	0.156608
MAP3K15	0.708665	1.28248	0.457505	0.167746	0.80561	0.903134	0.714754	0.857517
MED11	1.49397	24.402	1.52252	3.50759	1.62837	4.06568	1.44651	2.86205
C4orf3	1.38783	11.5224	1.85137	7.50914	1.34442	3.89087	1.93216	7.90543
FARP1	1.11516	41.0285	1.11537	3.35598	1.18933	4.60185	1.52284	8.05935
RFWD2	1.14613	10.7041	1.41788	2.65213	1.34132	3.44706	1.20199	1.59609
TOMM5	2.07035	125.281	1.49897	6.5294	1.71946	6.58934	1.89487	5.51414
C8orf82	1.01043	11.4165	1.40854	14.3952	1.3994	19.7517	1.04227	7.61659
ITIH5	0.294072	1.43104	0.400317	0.408882	0.405622	0.29732	0.318294	0.153503
PIM3	0.791158	30.4735	1.15543	6.65795	0.931682	6.03246	0.964724	4.86417
RUNX1	0.843139	7.29885	0.70903	2.17608	0.637406	1.35918	0.705591	1.5074
TTC3	0.862907	24.2035	0.31187	0.119408	0.203423	0.139848	0.256994	0.216055
PPARA	0.739297	3.35517	0.754303	0.758301	0.620475	0.793682	0.807821	1.14363
ATP5A1	0.98791	16.6125	1.14045	1.04866	0.992883	0.920298	0.977078	0.523891
ATP5C1	1.47787	31.8976	1.30405	1.29443	1.40725	1.4747	1.4499	0.928671
PLEKHA1	0.95749	31.1805	1.03549	0.924641	0.66453	0.576286	0.858917	0.950201
ATE1	1.5573	17.8055	0.700216	0.725643	0.401566	0.198065	0.795929	0.458873
USP16	1.28115	32.4422	0.398861	0.312553	0.211938	0.0536663	0.330991	0.0973877
EXOSC10	0.781953	20.8954	0.778463	1.3426	0.819947	1.03407	0.778191	0.594546
RPLP0	1.5738	260.848	1.27861	14.1277	1.28295	9.49971	0.970192	3.16709
GMPR2	0.936339	9.60374	1.50107	1.47903	1.24568	1.32266	1.33049	2.04314
NT5C3	1.35894	27.1168	1.0593	0.659587	0.631277	0.309485	1.28983	0.5892
PUS1	1.18449	29.9768	0.77921	4.3873	1.21017	8.6317	0.985073	4.54476
ATP5G1	1.79022	130.676	1.57914	14.1758	1.82107	9.50939	1.57985	4.63002
ECHDC1	1.201	26.2999	1.03686	1.15436	0.736421	0.380374	1.39716	0.929479
ATP5G2	1.45706	87.2749	1.64877	7.75794	1.5358	5.05049	1.43284	4.02891
HN1	2.01764	152.125	1.7673	5.97498	1.95981	6.34133	2.05362	3.79351
AFTPH	0.978567	11.1954	0.882164	0.644438	0.660735	0.727859	1.20234	1.39356
ANAPC11	1.57305	29.1295	1.65305	3.62506	1.62919	5.1216	1.26543	2.88013
ARL6IP4	1.32827	52.6178	1.43521	5.89602	1.51514	8.36831	1.28688	2.17081
LCLAT1	1.04417	15.1669	1.20751	0.848586	0.889509	0.63367	1.29535	0.893399
ATP5G3	1.76053	42.1364	1.6174	5.90995	1.49567	7.22487	1.54121	4.82557
CAPRIN2	0.480259	0.75411	0.360024	0.266712	0.35449	0.354328	0.278076	0.431011
ZFYVE27	0.771565	12.4576	0.829953	1.8077	0.977595	3.19388	0.823527	3.5345
EXOSC3	1.71299	2.08624	1.38985	1.18183	1.88079	1.64728	1.52714	1.20596
WLS	0.650054	21.0158	1.16827	0.837001	0.939336	0.847423	0.953126	0.630529
GOLGA7	1.64604	69.4919	1.29436	2.13732	1.70699	3.98027	1.65259	4.06694
NFU1	1.57357	17.3057	1.71926	2.69223	1.56506	1.48809	1.66891	0.827971
SFR1	0.973874	6.66053	0.968973	1.70311	1.32997	1.34315	1.75048	1.72471
DNAJB12	1.10717	19.5952	1.02842	5.92693	1.06002	4.58209	1.125	3.81147
SMC4	0.636231	10.4401	0.104654	0.0194127	0.0688202	0.00384954	0.0867767	0.00287322
PDE4DIP	0.588144	1.57484	0.705278	0.31882	0.72505	0.803369	0.864324	0.746021
RAB11FIP1	0.579797	0.90178	0.692515	0.329653	0.890037	1.22458	0.702583	0.360837
ZNF787	1.66303	87.7789	0.913075	10.5903	1.26182	19.5304	1.23506	16.5313
ZNF280D	1.32864	3.01745	0.44988	0.403778	0.420208	0.18022	0.530619	0.389158
ANXA2	0.962832	25.1619	1.48801	2.94496	1.3939	2.3032	1.19089	1.00273
BTBD7	0.904372	10.3957	0.802955	1.47138	0.650309	1.43003	0.92968	1.48901
CENPM	1.61392	57.598	1.28991	16.0472	1.69676	10.3324	1.01391	2.24702
THOC5	1.02942	53.447	1.07712	2.87694	1.01054	1.83179	1.00076	1.30676
CBY1	1.17882	6.63946	1.7862	2.84117	1.18277	3.04678	1.17827	2.72023
KCTD11	0.860342	9.52987	1.59726	13.8079	1.15393	8.01307	0.793936	4.09741
TWISTNB	1.79193	112.749	0.668115	1.54822	0.412017	0.225133	1.187	1.77928
RPLP1	1.28186	197.792	1.02487	17.2712	0.703078	6.30985	1.18804	5.61747
TPD52L1	1.57484	10.6854	1.56752	2.4527	1.16984	3.29433	1.30108	2.13062
BICD1	0.774073	0.196661	0.651945	0.257953	0.627447	0.274288	0.730463	0.367139
ABLIM1	1.22901	82.691	1.12951	2.11805	0.918396	2.85045	0.477752	1.375
SMAD2	1.57947	29.233	0.905897	0.988954	0.953539	1.25877	1.00954	1.0252
C11orf49	0.916884	49.4283	1.54605	2.35496	1.30321	2.50488	1.25978	1.71848
LEPR	0.855117	0.388585	0.596335	0.0553455	0.671812	0.173994	1.06152	0.374772
UQCR10	1.65774	81.7683	1.94959	5.32752	1.53052	4.83139	1.75993	3.55291
SMAD1	0.868431	15.4074	1.21288	3.17173	0.836596	1.51116	1.2853	1.86624
MAD2L1BP	1.54005	43.6593	1.49569	3.07086	1.32672	2.21275	1.35193	2.34784
BRPF1	0.750762	52.7588	0.753914	3.14102	0.978352	7.3637	0.911553	3.40346
ATP5J	1.47472	22.1394	1.74046	1.59847	1.65282	1.87654	1.70288	1.33418
RREB1	0.852119	2.49899	0.593804	1.60479	0.546795	1.13129	0.729749	1.57857
ARHGEF35	1.21048	1.64183	0.882332	0.98051	0.697163	0.365014	1.03647	2.16135
MTFP1	2.12477	102.321	1.57039	9.00256	2.0658	34.1005	1.45455	13.9563
OSBPL8	1.44257	63.6313	0.358772	0.0976909	0.181081	0.0323737	0.215892	0.0310208
ATP5J2	1.67171	123.889	1.57703	7.10949	2.02457	8.4337	1.79313	5.64409
RECQL5	0.345312	2.00972	0.721491	0.712017	0.434298	0.63668	0.573139	0.896327
GLE1	1.30634	56.5828	1.14314	2.74535	1.04641	2.59032	1.076	2.46233
ATP5H	1.34755	15.3029	1.76073	1.08328	1.78258	1.19608	1.80315	0.733975
STRADA	0.74649	5.09682	0.930261	1.48073	0.855187	2.01846	0.894568	1.48191
ERLIN2	1.14416	14.5546	0.934694	0.810335	0.755558	1.00321	1.13097	1.25369
MGLL	1.4923	62.2794	1.30087	5.10115	1.33472	8.48154	1.36903	10.0331
NHP2L1	1.97491	243.731	1.69895	3.58903	1.76055	6.34939	1.42035	3.8349
BICD2	0.825131	20.3844	0.803763	2.61097	0.883495	2.95018	0.837066	2.87978
SMARCD3	0.908949	8.70309	0.797178	1.86045	0.719316	2.34714	0.643503	1.44047
HNRNPD	1.1374	18.3706	0.969433	7.06635	1.2306	3.20676	1.07662	2.35956
TRIM6	0.609927	1.09929	1.09412	1.113	0.755407	0.769443	0.701818	0.629402
MED15	0.628043	11.5643	0.740269	0.630476	0.963697	3.12946	0.674281	0.810873
BMF	0.320975	4.15398	1.28979	3.87311	0.55773	0.245289	0.587076	0.440421
OGDH	0.515525	25.0953	0.707022	0.635965	0.69122	0.770698	0.682569	0.585536
CAPNS1	1.18298	33.0763	1.21599	2.09897	1.56271	4.34877	1.03129	1.25236
RPLP2	1.42905	56.3234	1.52038	9.33537	1.27662	4.74213	1.59232	2.61322
DYRK3	1.48436	0.581113	1.13111	0.785069	1.24294	0.732616	1.74812	1.14507
GPRASP2	0.661662	0.474303	1.39404	1.39163	0.677244	1.05489	1.01931	1.04171
AKAP2	0.904257	14.5515	0.562783	0.983307	0.536484	0.709239	0.718236	1.3913
NOMO3	0.451498	15.6627	0.761901	0.627834	0.587054	0.50149	0.776455	0.640301
GRK6	1.18932	60.0756	1.20251	10.2844	1.36909	11.0599	1.07681	7.76208
ALG11	0.765295	3.2668	0.540036	0.168557	0.305173	0.0635985	0.644914	0.134689
QSOX1	0.561167	6.64791	0.894755	1.50331	0.842954	1.86774	0.766399	1.53285
ZNF740	0.882215	13.7738	1.52181	4.46527	1.25633	3.41041	1.07201	1.7355
ZYG11A	0.533853	6.45099	0.247938	0.163634	0.791977	1.00529	0.847073	0.890089
NRARP	1.2727	5.25671	1.40501	22.6365	1.46216	3.71288	1.55402	10.4924
FGFRL1	1.29212	180.849	1.0481	15.5413	1.28666	26.4437	0.917165	13.4979
CLEC2D	1.52359	32.0224	1.10282	0.340997	1.11808	0.269952	2.223	0.375126
PLA2G6	0.429186	0.636752	0.595559	0.550438	0.331624	0.629147	0.597817	1.19992
METRNL	1.00923	11.1411	1.42891	10.0248	1.9753	12.307	1.32721	6.53835
NCK2	1.29822	18.9066	1.1062	5.22413	1.49951	8.98363	1.07565	3.73039
RPS3	1.42219	96.3189	1.27935	8.56398	1.45046	6.36211	1.12743	2.56207
TRIM37	1.09797	36.9433	0.861835	0.795785	0.722818	1.3733	1.03826	1.80732
PKP2	1.07826	1.81163	0.615005	0.147987	0.496609	0.227509	0.971516	1.25634
CHD3	0.610972	0.407265	0.673195	1.21245	0.676728	1.38999	0.53778	0.703673
PSRC1	1.09143	24.1977	1.24639	5.57932	1.11039	4.69071	1.12233	3.3078
SREBF1	0.458971	8.60233	1.0708	5.51034	0.717338	2.82807	0.614042	1.64124
MAGED1	0.542902	0.978489	0.826461	0.225105	0.692386	0.948946	0.697326	0.548793
HNRNPL	1.35834	78.4638	0.964121	2.06835	1.04076	1.50357	0.843553	0.865905
AK4	2.04872	61.3764	1.25544	3.04421	0.97694	2.10894	1.48641	3.38938
PRR13	1.62195	151.258	1.63482	9.60902	1.79949	12.3467	1.65925	7.0361
DNM2	0.837791	11.206	0.748737	1.55799	0.702534	1.3696	0.749467	1.42337
KDM2B	0.997689	6.38822	0.733212	2.53378	1.02715	4.37872	0.914327	2.16116
MTIF2	1.24938	31.3461	0.793672	0.700614	0.468406	0.305034	1.10656	1.24163
LRSAM1	0.589578	16.0564	0.917044	1.68014	0.849129	1.57638	0.640018	0.781201
PLAUR	1.38329	50.5448	1.0515	0.264472	1.07632	1.26384	1.05278	1.13589
ACTR2	1.32249	36.3984	0.843294	0.671898	0.597824	0.402752	0.95238	0.574202
YPEL2	0.736696	6.72184	1.05823	1.06486	0.729971	2.16459	0.553187	1.17313
NEURL4	0.535139	7.27531	0.413371	1.29987	0.565042	2.83631	0.455467	1.7139
SF3A1	0.875064	31.2184	0.790243	3.01209	1.04254	2.74069	0.977787	1.45983
ZWINT	1.0735	46.3072	1.14481	12.6125	1.34901	6.34266	1.26132	3.79149
2016-03-02	1.04793	2.67155	1.13014	2.22767	0.907934	4.23508	0.976583	7.04563
B4GALT2	1.79495	186.884	1.13283	39.4316	1.42797	34.4689	0.981292	26.9912
NFKBIZ	0.533137	3.36312	0.227015	0.0987977	0.0951168	0.0333446	0.278606	0.0904877
PKP4	1.13229	17.534	1.03346	3.20381	1.02002	3.84517	1.15617	5.28996
RHBDF2	0.378092	0.491429	0.70871	1.3456	0.816489	2.51795	0.710173	2.15652
CPM	0.884531	10.8749	0.610716	0.084446	0.557731	0.328655	0.806064	0.213575
SF3B1	0.614238	3.3241	0.44261	0.139043	0.404672	0.128297	0.59202	0.195673
CHEK2	1.07973	11.5077	1.02834	0.739463	1.08131	0.768338	1.50311	0.870924
VPS54	1.18052	15.459	0.931647	0.337852	0.804061	0.592802	1.04019	0.930884
NUMB	0.800809	15.8991	0.918843	1.1765	0.702269	0.954767	0.841729	1.33346
CHMP3	1.42993	123.453	1.32963	8.79358	1.41673	9.892	1.41849	5.5148
SUMO2	1.77555	70.9773	1.62833	3.04979	1.70538	3.68807	1.82135	3.88129
ZNF780B	0.333638	1.22144	0.771223	1.80739	0.315696	0.315552	0.429568	0.42652
RYK	1.25108	35.7668	1.21622	5.19371	1.14202	4.31943	1.2182	6.7215
ERBB2	0.769969	4.67764	1.09841	2.29155	0.910075	2.53986	0.69726	2.09857
IP6K2	0.535057	2.20901	0.830514	0.757267	0.778831	1.27551	0.845461	0.647072
ERBB3	0.408831	0.127739	0.768358	0.650108	0.439424	0.227568	0.659446	0.367548
JMJD8	1.55992	43.4449	1.08139	17.1235	1.28427	16.5785	0.769307	5.25304
RPS3A	1.70124	128.624	1.44319	7.73918	1.53925	5.85155	1.5715	2.43988
C3orf37	1.25806	14.4034	1.17912	2.37105	1.42566	3.6296	1.26461	1.97992
YBEY	1.21172	2.99239	0.960761	0.804679	1.41213	1.24419	1.86539	0.909509
IP6K1	1.00904	16.5271	1.19934	4.40323	1.57152	7.24639	1.23215	3.04317
ERBB2IP	0.831421	8.91645	0.389707	0.0672175	0.17294	0.0226871	0.311605	0.0640823
FAM69A	1.27177	5.48336	1.21072	0.54989	0.740065	0.317205	1.0984	0.700774
WBP5	1.21629	8.42274	1.12206	0.474233	0.966365	0.794616	1.29813	1.22237
TSPAN17	1.68699	73.2353	1.22888	10.1735	1.39729	18.9178	1.16263	8.59215
MAPKAP1	1.47901	88.771	1.22518	6.09711	1.45877	8.42562	1.45294	8.84695
WDR33	0.705993	5.42307	0.7056	0.717669	0.692806	0.924552	0.822602	0.513587
ARHGAP17	0.623914	30.3548	0.88114	1.14503	0.93792	2.41315	1.10242	1.57128
GTDC1	1.65415	13.1529	1.31473	0.600982	0.801738	0.693152	1.83305	2.05013
TCEAL1	1.46839	21.59	1.17935	1.716	0.911675	1.83231	1.82974	3.06227
SLC25A25	1.20039	4.2755	0.703656	1.34159	0.954242	2.68739	1.13261	3.43353
ZNF473	1.04843	8.54497	1.09801	0.476994	1.47584	5.81461	1.40743	3.40944
WDR35	0.759214	6.37854	0.502268	0.346398	0.392867	0.102389	0.568138	0.175434
RPS6KA1	1.0562	47.2246	1.14705	3.47492	1.16259	4.15788	1.00042	2.39147
APOBEC3F	0.324493	0.688052	1.42826	2.79024	0.824471	1.66601	0.916931	1.43856
TCEAL8	1.37587	33.4771	2.30881	2.31552	1.56943	2.78394	1.78811	3.97914
TCEAL4	1.14266	17.82	1.2344	2.12443	0.898804	1.40125	1.10077	1.67527
ALG3	1.22261	147.525	0.995368	4.26999	1.17275	6.50324	1.08951	3.97304
RPS6KA4	1.59947	55.4745	0.992859	17.0024	1.39292	22.3872	1.01574	7.19218
LRIF1	0.998379	13.7551	0.918622	0.68837	0.705055	0.549617	0.668821	0.252274
SDC1	1.24158	8.58171	1.43468	11.4155	1.12287	8.57552	0.26531	0.164386
UHRF1BP1L	1.30215	7.21674	0.544087	0.301292	0.248834	0.081376	0.552059	0.264625
RPS4X	1.38661	109.097	1.52644	8.1296	1.39103	4.52213	1.45084	1.95474
ODF2L	0.307119	3.68677	0.214157	0.198688	0.129473	0.0881247	0.161701	0.0564101
GOSR1	0.617458	25.7736	0.554511	1.81423	0.668637	1.96357	0.74959	1.76986
ATN1	0.699477	217.403	0.636595	8.99666	0.86521	9.92462	0.83657	10.9067
ALG8	0.927669	49.3891	1.00651	1.23687	1.00468	0.641326	1.2499	0.75033
SDCBP	1.60943	21.8707	1.18519	0.583974	1.23463	0.949912	1.47761	0.762622
ZSCAN2	0.795155	3.95845	1.18494	2.02236	1.18518	4.58331	1.19309	1.86031
KLHL5	0.829739	18.2093	0.85401	0.942875	0.825747	1.15861	0.884032	1.80147
ZNF182	0.722779	3.25672	0.421798	0.113091	0.219712	0.0775418	0.438278	0.190912
ZNF37A	0.504893	4.84292	0.119807	0.0556785	0.100105	0.0314473	0.109082	0.0513686
SCP2	1.44054	4.79623	1.16811	0.487896	0.757941	0.33845	1.33792	0.734553
L3MBTL3	0.692083	0.47935	0.672533	0.232132	0.204048	0.0246538	0.725954	0.241632
ZNF483	0.237695	0.7328	0.222785	0.0592693	0.233887	0.0619084	0.361542	0.0524956
DEPDC5	0.812567	4.10721	0.879399	2.21809	0.545864	0.623911	0.887716	1.58478
CACYBP	1.61967	70.9458	1.29497	4.74298	1.42972	2.62587	1.6165	1.60657
SPOP	1.06459	10.763	1.1607	2.17758	0.890569	1.93877	1.22683	1.73991
IGSF3	0.549047	0.87426	0.936606	1.11485	0.676248	1.50255	0.503577	0.0469019
METTL13	1.01932	34.147	0.990736	0.467471	0.965483	2.18405	1.1098	2.22359
IFRD1	1.58193	113.849	0.851774	0.278713	1.37456	1.12229	1.49712	2.51121
BRWD1	0.746007	2.45215	0.391047	0.107928	0.436044	0.147781	0.421741	0.15274
PRDM2	0.729865	0.425541	0.544799	0.244274	0.344132	0.247972	0.653634	0.497632
PLA2R1	0.531767	4.18111	0.791638	0.40693	0.450475	0.195328	0.639155	0.336791
TRIM13	0.809456	2.31862	0.704558	0.35182	0.646967	0.327442	0.964762	0.346358
RWDD1	1.58726	120.758	1.29295	1.65077	1.19708	1.55992	1.48231	2.51557
TULP4	0.498712	1.01441	0.550612	0.665174	0.28758	0.393749	0.455105	0.919124
SFI1	0.310154	1.08427	0.495957	0.993872	0.324354	0.779823	0.400791	0.767842
SMARCB1	1.23684	26.4021	1.08167	1.72672	1.22098	1.9215	1.03353	1.02737
NWD1	0.240347	0.621972	0.557618	0.951697	0.262461	0.35517	0.289429	0.226934
LMBRD2	0.993223	2.67887	0.377899	0.0502876	0.169009	0.0199812	0.272706	0.0431964
CSDE1	1.21164	51.3537	0.85889	1.31563	0.636938	0.528294	1.06526	1.26339
SS18	0.826901	32.8622	0.809767	2.3334	0.714121	2.1105	0.80224	1.52556
IRGQ	0.474757	6.69354	0.631171	0.663174	0.718777	0.535706	0.690799	0.835861
TFG	1.00863	44.1927	1.10481	1.12493	1.1891	2.47775	1.11608	1.16094
BUB3	1.09916	30.0335	1.0809	1.58105	1.15027	2.10983	1.04847	1.38771
CEPT1	0.905786	2.95128	1.31176	0.38477	0.972453	0.378678	1.70441	0.913158
OPTN	0.775517	6.19831	1.14795	0.651741	0.91497	0.768668	1.09098	1.35987
ZDHHC9	1.36743	33.1605	1.29626	1.27061	1.25035	2.85004	1.24804	3.14001
UACA	0.484835	1.38066	0.102855	0.00940615	0.0656976	0.00553384	0.0676561	0.00355399
CNOT4	0.888816	11.8968	0.855718	0.973082	0.677244	0.496418	0.996086	0.957115
C18orf25	1.06159	8.89209	1.07416	1.40257	0.807122	1.64544	1.2684	1.75924
CISD2	1.57468	13.6562	1.21982	0.849415	1.16265	1.47103	1.52002	2.40411
CGGBP1	1.46448	32.9629	1.07177	1.58542	0.687644	1.0316	1.07889	2.86859
C4orf46	1.35168	1.23013	1.31152	2.88009	1.29537	4.27278	1.29381	5.22875
LAMTOR4	1.52917	27.6621	1.74631	7.57701	1.57826	6.50123	1.37837	3.70162
WDHD1	0.765013	5.62491	0.397443	0.347309	0.252619	0.0534008	0.497639	0.11749
GPX8	1.2351	35.1933	1.39262	0.555959	1.0286	0.921965	1.73621	1.35477
BCAP29	1.2155	30.8694	0.77411	0.287688	0.465869	0.14694	0.845601	0.198768
STEAP3	0.732727	20.5478	1.02412	1.60727	1.00067	3.3492	0.810737	1.28013
SLC41A3	0.980535	13.1475	1.0913	5.15147	1.29733	5.08753	1.19884	3.41948
2016-09-02	1.21845	72.0142	1.08957	1.4245	1.05313	1.70934	1.22023	1.56393
ENAH	0.948961	9.11892	0.54057	0.509616	0.441398	0.469068	0.598848	0.479554
TMEM64	1.0752	15.7452	0.986728	2.87234	1.21299	5.70756	0.94837	3.55869
MXRA7	1.32637	45.2379	1.48148	15.6558	1.64582	37.4367	1.24822	23.9461
LGMN	0.622125	2.95203	1.10716	0.745973	0.81097	0.657141	0.818813	0.647631
SLC7A2	1.41455	39.6253	0.508896	0.206894	0.177999	0.0543637	0.973951	0.723527
MXI1	1.35326	22.9675	1.33795	3.5263	0.982272	2.29623	1.30074	2.80079
USP20	0.600086	8.62668	0.741466	1.79923	0.624127	2.22432	0.688845	1.49439
NUPL1	1.39225	33.9426	0.918061	0.969093	0.863802	1.65798	1.31502	2.12231
TPST2	1.57264	20.337	1.43495	4.08239	1.6642	7.05227	0.991987	3.71342
PICALM	1.09484	48.6267	0.981449	0.945717	0.688595	0.721988	1.12597	1.34435
CCBL2	1.08997	4.88424	1.18248	0.568895	0.739599	0.3062	1.1621	0.444909
THAP7	1.3308	44.473	1.26272	13.8431	1.91139	30.7296	1.26738	11.118
TFIP11	0.771294	1.8962	0.801844	1.15825	0.794057	0.928319	0.77375	0.567026
LPHN1	0.701046	1.33873	0.659254	0.333742	0.86124	1.26257	0.776455	3.79574
EML1	0.851794	0.348913	0.913895	2.31665	1.15349	2.97836	1.02339	1.68395
PPP1CA	1.41459	64.1432	1.4049	3.84343	1.57137	3.6917	1.25889	1.68048
WDR89	1.0898	5.82124	0.570315	0.278995	0.568667	0.425005	0.878838	0.256769
ZNF121	1.22092	10.6587	0.366004	0.0493028	0.257414	0.0337941	0.507266	0.0648367
FNIP1	0.569239	9.14587	0.522983	0.103351	0.249511	0.0932744	0.411264	0.108879
TDP1	1.37906	24.023	1.40177	3.14818	1.34327	2.80614	1.44898	1.87906
DSP	0.397283	2.00663	0.116407	0.024725	0.0600938	0.00489879	0.156528	0.0109973
NIPA2	1.52204	147.734	1.24847	4.76954	1.207	6.15509	1.63227	7.84714
CUL4A	1.11201	40.1459	1.01318	1.537	0.900584	0.929067	1.11165	1.06855
TCP1	1.34741	36.091	1.13182	2.07764	1.29716	1.79412	1.50501	1.69414
CKAP5	0.624769	8.70799	0.522616	0.162306	0.393	0.103235	0.576105	0.126804
RPS5	1.71535	237.837	1.4278	9.96654	1.60377	7.07227	1.20203	4.69713
GEMIN2	1.96608	34.5494	1.36278	1.3167	2.37035	4.47529	1.18113	0.915432
ACSL6	0.333022	0.344882	0.299687	0.128561	0.196238	0.0350385	0.421711	0.164504
CCT6A	1.39577	39.8391	0.958966	1.54413	1.05619	1.13902	1.27903	1.00207
PPP2CB	1.4804	12.077	1.34406	2.25637	1.54263	4.53309	1.24932	3.96544
SH3D19	1.25354	86.4004	0.966236	1.20131	0.615144	0.447913	0.88664	0.872377
CLSTN1	0.435567	13.6476	0.983918	2.22638	0.669587	1.50739	0.825827	1.61072
CCT7	1.29082	72.3357	1.07534	1.98937	1.23279	1.65226	1.20002	0.908291
ARMCX6	1.17023	29.7258	1.58279	2.93774	1.19785	2.91134	1.28045	2.70731
FAM22D	0.077635	0.0282935	0.640507	0.265128	0.314848	0.448744	0.313971	0.265932
AZI1	0.46887	2.67602	0.502701	2.90905	0.561537	3.11343	0.518806	1.56719
MEIS3	0.742656	9.58838	0.587132	0.329831	1.12315	20.9039	0.583089	0.550316
VWA8	0.659434	5.15334	0.529345	0.179938	0.318703	0.0520738	0.641785	0.290019
KIAA0930	0.917081	30.2297	1.29937	9.91691	1.43067	13.0735	1.01921	6.14151
ZCCHC11	0.698274	11.72	0.378482	0.0985743	0.166211	0.0351439	0.203564	0.0382429
C12orf29	1.59962	18.5822	0.960761	1.31538	0.704502	0.590169	1.33618	0.605888
KIAA2018	0.977439	0.309641	0.446701	0.17296	0.211553	0.0284291	0.39362	0.134606
B3GNTL1	0.882215	1.94933	1.25814	1.70602	1.04906	0.964254	0.977532	1.2393
VPS8	0.82368	7.94716	0.554198	0.498362	0.665245	0.679925	1.01156	1.14065
TMEM230	1.21388	12.3064	1.45182	5.42962	1.30963	5.10012	1.59186	6.95751
DNASE1L1	1.09143	8.06591	1.24306	1.33824	1.07442	6.14838	1.01335	4.68643
PHF19	1.4758	122.582	1.20121	2.38699	1.6588	5.68102	1.1265	1.1015
ANKRD16	1.18403	12.3675	1.18662	6.78727	0.979666	2.59026	1.16045	3.59459
SSBP3	1.08496	143.069	1.25136	5.39373	1.12127	6.89672	1.17636	7.03013
ZNF655	0.848714	34.1925	0.909766	2.03583	0.713803	2.08616	0.568138	0.885082
C20orf194	0.978108	0.661079	0.673354	0.394774	0.444442	0.626963	0.78623	0.934628
FAM168B	1.20359	63.3935	0.876328	11.73	0.996651	24.6206	1.02318	30.1238
DALRD3	1.16115	29.2662	1.22801	3.53743	1.072	3.69189	0.859193	2.42285
SSBP4	1.13827	75.3658	1.10321	14.1845	1.3255	19.3077	0.840371	13.7541
KDM1A	0.908101	59.1645	1.0028	1.908	0.991776	2.39375	0.990715	1.14917
RPS6	1.54242	33.5432	1.47624	4.627	1.50359	3.83223	1.43115	0.904607
ZNF766	0.669267	5.92351	1.10754	0.513477	0.509232	0.361781	1.21103	0.837828
PM20D2	0.90459	16.0207	0.693672	1.40096	0.597351	0.997906	0.801843	1.08255
TTC7B	1.13257	10.5392	1.28622	2.14288	1.21687	4.94009	1.15438	5.48344
RNF187	1.41742	70.5237	1.36973	8.23806	1.73843	15.4504	1.26137	5.52195
SPIN3	0.562937	1.97611	0.563647	0.542808	0.473012	0.801034	0.84446	1.89127
TMEM201	0.992999	14.4237	0.710774	2.38666	1.03216	5.0145	0.794847	2.97209
IBA57	0.430504	1.11868	0.529308	2.09464	0.660353	2.17083	0.702219	1.21177
ZNF780A	0.614577	4.29223	0.884911	1.14539	0.463953	0.329558	0.696805	0.817638
FAM102B	1.56676	86.3281	0.671008	0.727904	0.496887	0.302485	0.844389	1.3604
MTX3	0.70605	6.63649	0.317316	0.180164	0.238385	0.181588	0.372593	0.428546
ERCC6L2	1.21305	8.01649	0.224178	0.152996	0.328663	0.265	0.252773	0.0741107
C10orf114	0.62274	0.935321	0.943906	1.71785	1.60853	16.1814	1.20958	5.26891
FAM171A1	1.23987	18.1566	1.04725	7.62374	1.60689	15.6539	1.06868	6.34666
RAP1A	1.5601	103.686	1.5571	1.54908	1.12843	1.32039	1.58267	2.92997
TNK2	0.594322	9.75815	0.62061	1.93758	0.780822	4.26211	0.560629	2.61952
RAP1B	1.55206	69.3312	1.36428	1.00128	1.49408	1.69989	1.73711	1.78546
ZYX	0.837559	48.596	1.08678	2.23572	1.7247	7.05483	1.27081	2.29696
NCMAP	0.229179	1.71492	0.325504	0.300606	0.323484	0.298968	0.328922	0.328344
AFMID	0.839349	47.8261	1.20878	1.9197	1.15639	3.04072	1.23466	2.30825
GLT8D1	1.04893	22.3023	1.23749	1.24872	1.11965	2.33115	1.10363	2.51845
SPRTN	1.17629	13.3656	0.671562	0.72865	0.594504	0.49729	0.914869	0.673415
HERPUD1	1.1582	106.765	1.40219	1.00668	1.16994	3.64868	1.25168	2.66934
RPS7	1.60598	61.9003	1.8268	4.48589	1.46766	1.661	2.19864	1.86548
PDLIM5	0.942119	21.2587	0.572011	0.114043	0.604524	0.278574	0.732739	0.436106
MAGEA10	0.242812	1.02569	0.190421	0.149761	0.423875	0.536663	0.922554	0.905965
DSTN	1.25617	32.0211	1.88347	1.73703	1.51122	1.74851	1.91397	1.65483
C1GALT1C1	0.947084	4.09895	1.25867	0.549049	0.846212	0.384393	1.22635	0.481917
2016-09-07	1.20276	18.3747	0.736539	0.378542	0.466163	0.149492	0.786423	0.233002
CDK5RAP2	0.61391	2.24615	0.451965	0.253417	0.344278	0.159315	0.496092	0.248469
TMEM44	0.467055	1.09271	0.86926	1.62078	0.613504	1.47063	0.69857	1.35813
TRAPPC2	0.3762	10.9411	0.953025	0.709014	0.75692	1.2507	0.658693	0.604591
PCGF6	1.51937	31.834	1.14758	4.15071	1.24266	3.04422	1.09324	1.82165
HAUS8	1.09951	13.6241	0.843061	1.4972	1.17576	2.31802	1.21991	1.15271
OLA1	1.4845	90.819	1.36534	2.32188	1.27642	1.33212	1.59261	1.40196
NAA30	1.28261	16.0628	0.799192	2.55288	0.873114	5.10053	1.017	3.10676
ARHGEF10L	0.739381	1.50603	1.08937	2.05166	0.788415	2.40053	1.06526	0.504373
BTBD1	1.73955	167.431	1.007	0.543452	0.695998	0.694693	1.0139	0.806164
RPS8	1.64968	174.24	1.38306	14.5534	1.38258	8.25237	1.35502	4.36307
MSL1	0.850266	21.3561	0.908244	1.62712	1.03391	3.03914	1.22387	4.02305
CENPP	1.31201	7.45389	1.22097	1.26787	1.62007	2.49787	1.85781	1.77841
BIRC5	2.11288	69.2974	1.5841	14.2902	1.65571	11.8742	1.51796	8.59697
MCRS1	1.55408	236.332	1.13992	4.04726	1.2996	5.25004	1.18189	3.46389
ARSI	0.823401	0.282291	1.85813	10.1505	1.55614	11.2081	0.623119	1.39827
ZNF302	0.674103	9.42858	0.401887	0.195636	0.254962	0.221496	0.378759	0.312719
RPSA	1.10965	185.657	1.08145	17.9743	1.08821	5.81884	0.913132	3.38078
CTNNBIP1	1.23755	10.8307	1.20023	5.57788	1.63278	15.1099	1.17166	13.7049
MDK	1.09074	2.1423	1.78478	2.98554	1.34511	3.10959	1.60435	8.44591
DNAJC21	1.26858	16.2459	0.650347	0.292677	0.394049	0.233222	0.612472	0.320596
AKTIP	1.43217	11.8623	1.26758	1.43285	1.17675	3.45022	1.74315	3.88284
SGOL1	0.891233	33.0741	0.651008	0.671121	0.489611	0.382144	0.513582	0.218434
FOXP4	0.601141	2.87895	0.829807	1.01255	1.35735	3.46468	1.04726	2.69134
SEC61G	1.9332	5.38013	1.3734	0.698852	1.85143	1.87547	1.46975	1.14051
U2AF2	1.1904	50.0536	0.920873	7.4993	1.11086	3.90519	0.940994	1.24399
FOXP1	0.902588	3.95437	0.834726	0.31559	0.542093	0.233473	0.742245	0.0796499
GOSR2	1.33617	55.9052	1.11372	1.99499	1.17356	5.23384	1.21574	2.82807
ITM2C	1.0379	15.7386	1.24722	5.89165	1.17556	5.196	1.08024	3.38964
CTBP1	1.05736	120.185	1.04753	6.12134	1.29862	12.3466	0.990932	7.41435
MYPOP	0.812828	3.57526	0.968572	5.92212	1.29742	18.3488	1.04982	3.73754
SLC3A2	0.664967	30.6305	0.839884	0.434699	0.895099	1.34084	0.848102	0.745082
DCTD	1.29582	92.8358	1.41808	4.26152	1.39858	4.61321	1.43225	3.92023
ABI1	1.02567	18.3575	1.02898	0.98882	1.14507	1.37131	1.07021	1.12719
NHLRC3	0.456318	1.32937	0.951248	0.528591	0.55773	0.470757	0.802804	0.562634
ZNF260	0.978708	7.11596	0.187735	0.0556547	0.347439	0.276501	0.393683	0.227756
NUDT17	0.764587	0.243404	0.982111	0.950016	1.24669	2.89377	1.12917	2.24731
RGMB	1.28463	12.0108	1.00493	1.92305	1.02693	4.85099	1.21147	4.50108
DDX60L	0.541359	0.479566	0.471953	0.0497273	0.151249	0.0152917	0.655544	0.134695
SPIN4	0.954233	5.51321	0.787824	0.936255	0.799638	2.11363	1.27553	1.55166
ADAL	0.990602	0.345305	1.28102	0.397692	0.557731	0.141319	1.66789	1.89951
ZKSCAN2	0.65676	0.456843	0.72497	0.31779	0.580969	0.299894	0.681766	0.336571
COA6	1.36049	30.7236	1.77013	4.52638	1.26419	2.08649	1.87151	3.45853
C16orf88	1.37545	53.1441	1.13233	4.17443	1.23304	2.18733	1.0633	1.48565
SNX30	1.20377	3.88187	0.700335	1.88007	0.780823	1.54092	0.965619	2.67831
RPS9	1.31676	34.0458	1.35594	10.2408	1.42077	6.90033	1.19547	1.81151
BCAM	0.830489	9.32285	0.907932	1.39135	0.823954	2.08468	0.905057	1.87538
CCNC	1.59536	36.7408	1.30085	1.10885	1.37109	1.5335	1.50174	1.50114
KRIT1	0.544816	13.4335	0.48218	0.388203	0.302104	0.158172	0.513225	0.315476
FBXW7	0.867135	0.617203	0.790888	0.772078	0.430974	0.223764	0.778741	0.691481
MPST	1.2818	12.9792	1.22087	15.1407	1.46473	20.1932	0.947821	6.82129
SEH1L	1.61935	26.2978	0.966719	1.08614	1.21565	1.35711	1.29713	1.35499
FXR1	0.92016	11.3516	0.97473	0.841651	0.574215	0.30758	0.905816	0.491208
ALG10B	0.604126	7.79508	0.564029	0.118372	0.28758	0.0644097	0.460887	0.0629605
FAM227A	0.252062	0.307598	0.287575	0.090468	0.100574	0.0289617	0.401039	0.388203
C2orf68	1.03272	3.4262	1.23329	3.57811	1.29666	4.84907	1.09288	3.66297
ZNF793	0.324206	2.11007	0.197079	0.0824821	0.190803	0.139858	0.157274	0.100885
FRRS1	0.443586	6.38877	0.677909	0.275607	0.388944	0.274728	0.475124	0.501486
C17orf97	1.30954	23.3564	1.18494	5.22442	1.31465	6.36	0.797226	1.67847
LDLRAD2	0.155101	0.496349	0.405501	0.944936	0.351901	1.953	0.287208	1.5899
SRRD	1.62753	9.80841	1.47257	2.29205	2.19606	3.27134	1.70441	2.36445
H3F3C	1.85451	47.1715	1.71867	4.69147	1.54523	5.36959	1.30611	3.94663
EIF2AK4	1.03403	19.0405	1.02744	2.88662	0.812862	1.52102	1.04159	2.51621
PTCHD4	0.353663	0.503517	0.550837	0.22885	0.359826	0.181898	0.629892	0.647839
MAD1L1	0.656385	3.59297	0.676735	0.926057	0.814187	1.56122	0.786492	1.22541
RLTPR	1.09116	0.780675	0.591238	0.101453	1.22701	0.54963	0.829781	2.4766
EXOC7	0.955733	13.9957	0.586833	1.56981	0.81239	2.83838	0.651914	1.27981
C8orf58	1.32332	4.67528	0.960761	0.284243	1.2386	2.15623	1.36207	5.38592
SLTM	0.63772	5.84669	0.2401	0.0577989	0.106818	0.0148327	0.227175	0.0452196
EXOC6	1.5215	0.436734	0.658299	0.199026	0.359529	0.0297047	1.16399	0.0984525
RPS10	1.68672	108.528	1.49507	5.98873	1.40569	4.05147	1.61121	2.16965
DCUN1D2	0.828748	11.8391	0.628862	1.56642	0.646259	1.82003	0.819112	2.45302
SUPT20H	1.06122	15.8751	0.852129	1.17194	0.58983	0.765718	0.973951	1.46654
KATNAL1	0.783896	5.5424	0.884179	0.674665	0.42742	0.351923	0.754502	0.648914
AKT1	1.40067	164.672	1.14445	9.58715	1.19514	11.3517	1.07962	6.62764
CUTA	1.27265	258.383	1.62539	5.02384	1.61482	6.85423	1.50825	4.26489
DBNL	1.24257	61.537	1.13214	26.1851	1.20525	9.41443	1.02636	3.60458
USP21	0.892793	15.1572	1.04119	3.04616	1.09732	7.20923	0.97331	4.3397
NLE1	1.65562	13.291	1.03552	5.84997	1.25209	4.50035	1.09696	2.64514
DDX19B	1.1219	65.4635	1.09606	1.33388	1.21786	1.98809	1.10483	0.742759
ETFB	1.04871	14.0732	1.41546	2.32989	1.24071	2.92345	1.12895	2.04824
FBXO44	0.572781	0.182846	0.779097	0.629692	0.933058	1.25466	0.653459	0.718231
ILK	0.98277	6.94457	1.21542	1.22203	1.27412	1.84313	1.173	1.56681
FAM96A	1.62547	184.201	1.41375	3.08294	1.50118	2.96172	1.59156	2.9172
PAK4	1.32869	29.7473	1.3292	11.6966	1.55911	13.3217	1.19789	11.325
NCDN	0.767191	25.4581	0.691548	6.83316	0.832515	7.18195	0.695774	2.64085
TM9SF1	1.02114	4.27156	1.16195	0.686441	1.09638	0.571192	1.00946	0.494371
ZNF638	0.39901	2.13009	0.183303	0.0314972	0.0933935	0.0155784	0.116596	0.0103305
MRPL22	1.28097	8.77092	1.25902	1.83235	1.37839	1.82075	1.52286	1.42892
RPS11	1.67508	125.535	1.40031	6.35668	1.65665	7.11776	1.14549	1.8266
CKMT1A	0.705772	1.06003	1.08868	1.00843	0.887299	0.771647	1.09189	0.633136
LLGL2	0.585949	2.09801	0.857006	2.28741	0.650329	2.23621	0.519072	0.757455
FAM13A	0.800666	3.94893	0.813166	0.764717	0.427914	0.19659	0.666093	0.498234
BAG5	1.34692	40.2071	1.05013	1.80197	0.992883	1.8567	1.38251	2.97505
MPG	1.31922	79.6273	1.36333	6.47513	1.71122	9.83224	1.12476	4.48603
HDAC5	0.910704	12.5511	1.19172	7.08513	1.09655	5.17986	0.731997	10.873
RTKN	0.713124	2.88594	0.962042	3.42097	1.10473	3.20793	0.802527	1.41176
PHF6	0.957547	16.2363	0.803694	0.566003	0.456325	0.226587	0.805602	0.402093
PAPSS2	0.537376	3.77323	0.960761	1.42668	0.550011	0.355727	0.90852	1.45108
RAE1	1.06808	29.6894	1.07328	1.01819	1.16665	1.35139	1.43936	1.09339
TAF9	1.65313	23.8445	1.20685	1.39147	1.19176	1.40111	1.3891	0.982921
RPS12	1.49244	80.589	1.26954	24.3765	1.30433	8.08907	1.27069	4.16896
RPS13	1.63129	63.4398	1.457	6.14515	1.19774	2.48513	1.82347	2.02006
MSMO1	0.680886	10.0952	1.11927	0.178522	1.30411	0.71693	1.17998	0.591554
SP3	1.25181	14.3773	0.607661	0.446531	0.44193	0.233432	0.791335	0.512205
TLR10	0.381668	2.01737	0.166057	0.138515	0.278865	0.190781	0.340883	0.674943
SUGP2	0.432653	3.34838	0.493826	0.521352	0.38478	0.356592	0.469093	0.34967
TMCC1	1.25679	9.50021	1.03166	1.14438	0.84475	2.39362	1.012	1.76594
ZNF2	0.442028	2.65561	0.646787	0.821225	0.648665	1.64114	0.817423	0.909519
MAEA	1.06891	19.978	0.966913	4.57229	1.29478	5.24276	1.10067	3.1146
GOPC	0.661662	1.56711	0.745113	0.994587	0.615322	0.598425	0.804517	0.522972
USP1	1.1526	13.0819	0.531742	0.351758	0.352555	0.137675	0.561914	0.269342
ALDH18A1	0.943494	23.9749	0.860156	0.465692	0.735756	1.00546	0.926527	0.798361
PGBD2	0.750821	2.60236	0.485902	0.238843	0.963353	0.958326	0.78119	0.623854
SIRT3	0.560401	0.60722	1.04057	1.82184	0.858047	1.7034	0.826383	0.928954
PRR5	1.03733	3.3792	1.05592	5.41051	1.20261	7.79795	0.662828	0.360907
CYB561	1.16216	62.8382	1.15507	11.2013	1.22954	20.9812	0.974599	5.85092
RCCD1	0.841401	16.3878	0.983287	3.46	1.23058	6.49097	0.693004	3.54578
ERMAP	0.775639	5.20263	0.841451	3.6644	0.720759	2.46547	1.35479	6.09814
ZHX1	1.59934	36.4234	0.413037	0.297034	0.190135	0.0605951	0.280785	0.148966
CCDC58	2.25455	37.5506	1.26459	1.44041	2.16754	3.39607	2.16811	1.9925
OS9	0.496935	8.93059	0.815256	0.76229	0.662523	0.834811	0.749316	0.811156
HSP90AA1	1.45792	39.058	0.763118	0.535043	0.567997	0.168588	1.00679	0.23633
MARVELD3	0.313584	0.697181	0.892698	3.82341	0.345262	0.387058	0.243488	0.136366
KIAA2026	0.801902	9.16011	0.230583	0.160405	0.0721203	0.0220267	0.118662	0.0309008
P4HA2	0.553223	4.16839	1.27613	0.470625	0.741317	0.50098	0.958733	0.651779
DCAF6	1.22099	32.6832	1.16164	2.22357	1.03055	1.11739	1.45183	2.54043
RAB28	1.19549	15.4171	1.30135	1.17916	1.36334	2.66487	1.46495	2.42209
VMA21	1.39145	137.051	1.1338	7.41399	0.95317	3.4684	1.30778	6.57391
OPA3	0.516248	3.23996	0.717268	2.89418	0.983565	6.56401	0.884665	5.04061
SH3PXD2B	0.699238	13.8814	0.86926	0.95011	0.863964	3.30212	0.823588	2.13112
GNG10	1.96321	77.7553	1.65074	5.23267	1.43201	3.23759	1.58845	4.35409
RPS15	1.82895	432.501	1.42887	17.4833	2.01917	20.6941	1.39036	7.98216
SORBS3	1.04256	42.4034	1.18406	9.88895	1.6271	21.0504	1.42756	13.7177
SH3BP5	0.923627	24.8825	0.951056	2.37994	0.86758	2.91653	1.04421	2.48247
VPS13A	0.325914	0.740642	0.0631486	0.00329217	0.0400764	0.00243111	0.0368522	0.001819
POLR3H	1.36291	40.3634	0.909326	13.5375	1.55513	15.8344	1.14422	7.10618
PFKFB2	0.669682	2.06524	0.768888	0.599812	0.826516	1.55245	0.778559	0.896293
LRP8	0.775304	7.18494	0.598553	0.970829	0.503888	0.561953	0.569494	0.529417
BRCC3	0.959163	10.5295	0.409627	0.30977	0.25685	0.0798722	0.318924	0.0980817
VLDLR	0.497249	0.114994	1.50977	0.150303	0.812817	0.777841	0.8119	0.513027
SERBP1	1.55277	89.6564	1.04415	2.20357	0.98314	1.59745	1.10087	1.46875
CORO1B	0.819674	24.9587	0.93134	2.05301	0.987777	2.49715	0.791483	1.3358
PCK2	0.534502	11.1989	1.1007	0.419652	0.932151	1.21413	0.914348	0.940907
FPGS	1.17997	64.0584	0.990447	6.93039	0.977017	8.04043	0.924237	3.85579
VPS13C	0.318099	0.996438	0.156603	0.0167868	0.0469668	0.00198138	0.0995785	0.00697
NARG2	0.976475	25.1473	0.571093	0.524153	0.302002	0.130093	0.677999	0.344079
GCOM1	1.71117	56.9788	1.06619	2.32154	0.882739	3.55875	1.82483	11.5142
FAHD1	1.35939	68.2122	1.44661	4.39337	1.40972	5.7531	1.36289	3.30075
SERF2	1.41868	110.758	1.7419	5.98937	1.65414	7.68698	1.57565	5.72902
PIR	0.744452	16.8318	1.33028	2.85337	1.3136	3.91712	1.97834	5.60142
PODXL	0.576745	17.3854	0.671084	1.96157	0.881775	4.06476	0.568138	0.729746
FANCB	0.996789	0.486006	0.301415	0.0415431	0.359826	0.0659379	0.764048	0.155634
FANCD2	0.500361	1.54283	0.657741	0.936449	0.534342	0.408163	0.709824	0.33339
NME2	1.43843	8.77851	1.23061	22.2972	1.54208	51.5908	1.35737	18.0211
NAE1	1.23925	6.95395	0.937213	0.655267	1.049	0.708413	1.32648	0.571636
HAX1	1.87649	180.518	1.68413	2.73563	1.74506	7.61207	1.67129	4.41097
RPS15A	1.67214	74.365	1.56799	9.13719	1.35987	4.49699	1.48276	2.69273
RPS16	1.64841	171.655	1.37063	7.14955	1.40448	6.99101	1.3329	3.81421
PUM1	0.761276	15.7378	0.755293	0.995325	0.509132	0.508373	0.599238	0.559984
RPS19	1.5069	50.8329	1.39028	3.36696	1.37878	2.82949	1.3536	1.52463
RPS20	1.50928	145.165	1.36941	9.28968	1.49458	6.05998	1.58981	4.22262
ZNF187	0.944489	4.03406	0.863293	0.617234	1.17417	1.14755	1.01692	0.908978
ZNF749	0.60086	3.70793	0.584811	0.685988	0.578012	0.689995	0.633693	0.67839
ZNF805	0.594983	1.13222	0.697582	0.230517	0.6197	0.254713	0.760899	0.354108
IQCB1	0.784191	4.89245	0.87218	0.329832	0.443497	0.128476	1.25144	0.358286
ABCC5	0.36759	1.28166	0.53421	0.580324	0.370258	0.382866	0.615023	0.672772
RPS21	1.4772	17.6838	1.66209	7.79624	1.1488	2.84443	2.05061	3.7292
S100A13	1.28142	11.3331	1.80464	0.425681	1.67319	1.5862	1.25004	0.536428
FBLIM1	0.449086	3.69103	1.00814	3.26814	0.97184	5.35586	0.797538	3.07701
GPHN	0.865118	6.8487	0.803024	1.25268	0.472743	0.400523	0.75696	0.581649
ARF1	1.47361	112.2	1.36502	3.62948	1.50019	7.36696	1.27598	3.78462
TM2D2	1.44963	30.4545	1.17156	3.96848	1.27594	2.80001	1.08012	1.46527
SBK1	0.638846	0.314839	0.960761	0.0753938	1.24669	2.48037	0.753876	0.524505
HIST2H2BF	1.19359	0.937092	0.615873	0.0651382	0.846212	0.0472179	0.725954	0.0670954
RAB3IP	0.669096	0.665037	0.69954	0.592683	0.552419	0.701864	0.819289	1.13553
CANX	0.733062	20.4174	0.798105	0.53379	0.651849	0.462676	1.04064	0.678128
SH3KBP1	1.23268	6.58762	1.1424	1.36036	1.11959	2.66878	1.04705	2.27021
MECR	1.03509	25.263	1.04862	1.42991	1.04574	1.96675	1.01922	1.52695
CD276	0.779597	59.7547	0.963308	5.75728	1.02733	7.91209	0.962169	4.31445
APLP1	1.04299	16.5137	0.954481	1.23488	1.10639	4.16675	1.01705	2.66548
BCL7A	1.72607	1.16661	1.10195	1.87216	1.12379	3.64603	1.07135	2.6058
TNRC6B	0.553419	2.64946	0.438401	0.666646	0.234741	0.125052	0.270514	0.147777
CD82	0.506761	8.81241	1.07686	1.2874	0.945717	1.35176	0.981686	1.99907
SLC6A9	0.779067	32.6111	0.87142	1.1286	1.13405	5.07067	0.705275	0.921647
TGFBR2	1.06254	28.651	1.14231	4.04747	1.04042	2.78124	1.06598	3.51108
ZNF197	1.08931	14.6689	0.640507	0.56619	0.453156	0.215906	0.437317	0.254427
CBWD5	1.34368	18.7308	1.01841	1.10261	1.41026	1.72612	0.88301	1.06022
EXOC1	0.726103	3.98988	0.495368	0.148282	0.254962	0.0760218	0.491658	0.147091
WASF1	0.937869	12.0173	0.84913	1.73888	0.875327	2.90009	1.07426	2.13679
MINK1	0.553774	5.72339	0.665699	1.87368	0.796443	5.14021	0.673483	2.76373
YIPF5	1.01708	10.2659	0.923918	0.639017	0.989341	1.855	1.0026	1.49858
FNBP1L	0.975847	6.06527	0.648271	0.312744	0.35389	0.0948101	0.571366	0.276019
SC5DL	0.813633	9.56851	0.839146	0.287485	0.540301	0.233852	0.940584	0.50873
ARPC4	1.56546	66.0699	1.58665	6.21152	1.85698	5.62484	1.50968	2.65476
RPS23	1.64286	53.0129	1.26615	5.13281	1.45504	5.72545	1.47928	2.23534
RPS14	1.68587	148.508	1.46602	9.77862	1.54491	7.97332	1.30873	2.51757
MBP	1.51887	12.9876	1.1881	6.00621	1.19606	7.07084	1.03162	6.28511
ABCF1	0.836527	34.154	0.728496	2.00851	0.896425	2.45087	0.829133	1.62767
CSNK1A1	1.59497	120.489	0.999395	1.28998	1.09838	2.06249	1.0149	1.57802
ADAR	0.890729	32.7336	0.808038	1.42411	0.793103	1.92983	0.797963	1.29363
CD97	0.776233	42.5009	0.959907	2.66005	0.627447	0.94227	0.680003	0.709254
CHN1	1.24296	32.4833	1.15291	4.56538	1.21478	2.88936	1.26596	5.23365
U2AF1	1.32332	18.5187	1.08003	2.12787	1.50895	2.8304	1.21935	1.22834
AP2M1	1.40712	183.698	1.34775	7.48266	1.66101	9.50273	1.13277	3.69633
TSPAN4	1.30382	55.4912	1.17739	2.74601	1.31156	7.36216	0.942804	3.39962
IRAK1	1.60994	610.434	0.883887	15.9349	1.58352	53.3259	1.13791	20.894
TAF5L	1.17983	21.8551	0.790831	1.39625	0.940976	6.3121	1.32429	8.65287
DUT	1.44897	22.6574	1.47892	8.73547	1.50602	5.13604	1.41277	3.43238
TPD52	1.71213	79.6713	1.20617	1.01122	1.3785	2.47115	1.54241	3.36671
RAB12	1.1385	42.3217	1.24169	1.50344	1.01121	0.88763	1.13804	1.65499
ANO6	0.640749	10.9445	0.857704	0.882242	0.636876	0.765659	0.855491	1.21648
VEGFA	0.858492	13.0215	1.3899	2.05079	0.901803	4.57088	0.6865	2.28213
NDEL1	1.19359	2.34388	1.18059	0.733209	1.12512	1.34847	1.03762	0.76827
AMMECR1	1.26891	30.1172	0.563205	0.716393	0.433131	0.724261	0.792051	1.26186
ARFIP1	1.2897	20.5917	1.05417	0.615959	0.918615	0.483426	0.883385	0.478187
CELF1	0.687089	17.7642	0.746598	1.42796	0.835761	1.96546	0.858982	1.45894
ARRDC2	0.893773	10.6171	0.895669	5.95382	0.76791	4.99441	0.779752	7.10765
ARHGAP24	0.481208	0.282814	0.47445	0.178537	0.557731	0.267302	0.872498	0.619033
VRK3	1.15011	12.4074	1.26438	0.853466	1.35381	3.8606	1.15084	2.12919
FAM108B1	1.09609	9.20409	1.27597	1.59179	0.962819	1.37788	1.13628	0.923238
RPS24	1.58207	123.532	1.37265	4.02906	1.37409	3.04654	1.80354	2.56967
RPS25	1.63173	84.0332	1.45524	3.28987	1.54163	1.6866	1.67531	1.93092
RPS26	1.77055	127.07	1.96847	14.3399	1.72787	3.51457	1.93494	2.74693
CCM2	1.38914	20.9769	1.39981	9.86163	1.70025	13.2235	1.27711	6.19998
TCAIM	1.2142	7.20345	0.881382	1.02482	0.77098	0.50115	0.878429	0.654003
SLC35F1	0.470128	1.78733	0.277553	0.10749	0.418298	0.383264	1.07261	1.15227
KCTD21	0.979822	0.891867	1.08333	0.884282	1.04038	0.732396	0.98856	0.600375
C6orf120	1.26198	29.2436	0.953313	0.79313	0.693179	0.884092	1.08726	5.94843
AHDC1	0.671109	3.21758	0.748593	1.66812	0.792205	3.15747	0.635234	1.54219
GLTPD1	1.62622	117.573	1.25455	10.6291	2.32554	26.5352	1.41872	13.8097
WDR45	0.708094	4.47411	1.20132	1.72206	1.18013	2.61299	0.861624	1.4349
ZFAT	0.683005	5.6421	0.897854	1.08371	1.04574	3.28512	0.518539	0.73794
ZNF16	1.4419	16.459	1.3166	2.40203	0.669277	1.1038	1.05756	1.67074
KIAA0101	1.22009	21.1581	1.70952	7.94125	1.50158	1.95218	1.59368	1.30705
METTL17	0.672849	26.5909	0.885848	1.54422	0.833263	2.00915	0.781517	0.951473
RPS27	1.56735	468.713	1.33184	31.6537	1.43604	21.6151	1.48733	8.95549
RPS29	1.58843	26.3648	1.40826	6.50262	0.950446	1.82286	2.78626	3.60148
AP2B1	0.980993	23.2596	0.952741	0.739062	0.823269	0.68723	0.959507	0.768792
AP1G1	0.810974	22.3277	0.834769	0.455658	0.669687	0.438429	0.946328	0.606395
ARHGAP5	1.08702	15.2357	0.312806	0.0794356	0.211262	0.0455454	0.213052	0.0290015
SAMD5	0.534419	0.549652	0.353383	0.0860121	0.223092	0.0934435	0.373775	0.221216
ARNTL	0.959924	9.46149	1.5544	1.52525	1.07562	1.77397	1.10948	1.00442
ATF3	1.50558	6.44468	1.66325	0.581942	1.03096	1.84388	0.919487	1.24406
SPN	0.262825	0.462596	0.35825	0.130711	0.317408	0.0963676	0.355086	0.139148
RPS28	1.58774	125.97	1.31421	23.3281	1.54852	24.1249	1.13781	8.44476
COX19	0.739153	4.0151	0.998308	1.55107	0.986754	2.1237	0.937428	2.0417
ZNF451	0.618731	4.83782	0.553048	0.14941	0.282185	0.0883491	0.651188	0.266943
CYB5RL	0.685607	5.00161	0.692794	1.87518	0.780823	1.71702	0.832616	2.02817
RAB24	0.983576	9.36403	0.983456	1.29353	0.891394	3.18854	0.818979	2.26479
MSRB3	1.32442	19.5245	0.529115	0.449237	1.25102	4.23128	1.26395	4.6192
CTNS	0.946144	33.8008	0.688546	1.84075	0.972359	3.25647	1.10912	2.37539
IFIT3	1.23582	9.4444	0.764477	0.583372	0.359826	0.155148	0.624952	0.365183
SRSF7	1.28544	29.9041	1.37823	3.00068	1.36831	2.01668	1.64273	1.60578
TP53BP2	0.766951	26.3755	0.667648	1.22321	0.598188	1.04326	0.682289	0.919075
PLAA	1.05492	17.5323	0.677746	0.373696	0.71104	0.343628	0.832712	0.381348
SCMH1	1.11121	59.2225	0.955731	1.80322	1.1294	2.42371	0.887716	1.50196
RBFOX2	0.883184	9.49554	0.952549	3.12333	0.818649	2.86968	0.932487	3.06672
PLD3	0.719907	32.3721	1.24299	0.646213	1.18115	2.27818	0.833354	0.540277
NT5DC3	0.643037	0.751861	0.627163	0.569597	0.908304	3.16248	0.711077	1.44915
ELP6	1.28252	26.4862	1.32038	3.95852	1.28094	3.32603	1.49703	3.90248
ERGIC1	1.59755	47.8478	1.3234	4.13905	1.59009	15.9834	1.28042	5.03301
CCDC90A	1.55352	79.9153	1.08181	5.35363	1.29893	7.48993	1.25016	3.87944
INF2	0.649163	18.4485	0.722096	4.54268	0.671967	3.75843	0.697534	3.12928
CRELD1	0.809562	1.07774	1.12546	0.938157	0.901383	1.82265	0.607197	0.598259
ATAT1	0.737759	4.09796	1.10167	0.954079	0.512509	0.608225	0.90547	1.15606
DNAJB14	1.04818	10.1205	0.406036	0.0834483	0.223092	0.0282638	0.316141	0.0371753
DDX59	1.39182	20.9593	0.795782	0.287995	0.719862	0.585699	0.953963	0.885391
MRI1	0.904149	32.8572	0.499274	2.02617	0.705877	1.6764	0.602584	1.26454
YTHDC1	0.810296	11.4265	0.629137	0.405815	0.430492	0.263607	0.755871	0.505783
CALML4	0.597479	3.07673	0.55018	1.19798	0.385592	1.21752	0.245829	0.286828
FDX1L	1.62957	19.7161	1.52502	13.2164	1.95206	19.4059	1.19622	5.24496
MANEAL	1.80886	134.012	1.13804	18.3676	1.33203	12.5255	1.14164	12.0368
VSTM4	0.22668	0.131219	0.305004	0.0778823	0.258946	0.205624	0.240366	0.119972
TIPRL	1.43633	19.9213	1.51645	1.26637	1.30006	2.0889	1.65335	2.69552
LIMK2	1.48923	21.3182	1.1706	3.13333	1.3321	4.95065	1.21305	1.9598
CSNK1G3	1.28272	71.7304	0.88714	0.330156	0.434897	0.214154	0.716878	0.366058
BOLA2	1.78256	87.756	1.43623	8.12131	1.56391	5.33437	1.61149	4.03495
CPT1A	0.889703	29.7741	0.718618	0.0602154	0.595288	0.735752	0.874565	1.08449
SERPINB8	1.13428	10.454	0.739047	2.64201	0.640357	0.632643	1.31109	2.54958
STXBP1	0.845203	13.0062	1.28411	0.952536	1.18248	1.76205	1.06134	1.09809
TFAP2A	1.06855	31.949	0.812107	1.18754	0.762647	2.21537	0.861038	1.23544
KLF10	1.16452	64.9335	1.52121	4.45364	0.881531	2.24473	1.01684	1.45337
TMPO	1.14251	26.51	0.774216	0.724605	0.617732	0.460897	0.848874	0.458309
NR2C1	0.41097	2.48004	0.405655	0.234495	0.326945	0.175228	0.686341	0.256993
ZNF174	1.12783	5.19732	1.16136	2.01481	1.19083	3.28368	1.59394	2.78278
ZNF207	1.02647	88.2621	0.969189	2.56509	1.03579	2.53386	1.03108	1.35702
STK24	1.09795	7.02147	1.5027	0.991653	1.28236	1.77229	1.39253	1.32548
MINOS1	1.23893	6.21043	1.64389	5.05322	1.67601	5.11163	1.8104	2.24206
ZNF226	0.85153	4.0951	1.33226	0.538387	0.836596	0.454239	0.84641	0.653267
PQBP1	1.16565	13.5588	1.06119	1.71994	1.185	3.60667	1.20547	1.58777
LCMT1	1.41419	5.82747	1.88126	2.8104	1.59215	4.6963	1.59265	3.57325
HNRNPH2	0.799169	2.10476	1.04362	0.188279	0.802449	0.247753	0.803374	0.0376971
GPR126	0.64235	1.65689	0.581201	0.161601	0.345855	0.130076	0.80362	0.432599
PJA1	0.888217	3.36545	0.936959	1.09874	1.3563	1.91668	0.938088	1.04362
USP48	0.730829	10.9766	0.8041	0.712499	0.691159	0.636961	0.804223	0.715316
CBFA2T2	0.403831	0.812319	0.643663	0.568979	0.750246	1.22463	0.621514	0.653978
RRM1	0.855927	16.4205	0.866688	0.905399	0.771655	0.479059	1.12381	0.543133
FBXO7	1.24646	123.229	1.46741	1.07954	1.17472	1.6725	1.24412	0.731548
C19orf6	0.887416	125.088	0.686206	4.12903	0.958759	9.75385	0.668441	7.01561
CYFIP1	0.857087	16.4652	0.783503	0.609152	0.708926	0.812166	0.725183	0.802391
FAIM	0.771042	6.6692	0.693883	0.210515	0.743641	0.114755	0.546287	0.0754951
GLUL	1.22138	12.8246	1.3065	2.16461	0.871454	0.959906	0.724695	0.94758
GPR155	0.363833	2.89452	0.362954	0.0551445	0.293045	0.0332942	0.371475	0.0793508
C17orf62	0.728661	27.5243	1.03715	7.2202	1.18518	7.76152	0.745491	2.68234
MTERFD3	0.754784	1.33608	1.13321	2.86691	1.18518	0.868732	0.737044	0.558355
MAGI1	0.593564	3.54979	0.435755	0.319247	0.349286	0.288611	0.388163	0.365065
AMD1	1.41966	70.9881	1.08619	0.93514	1.11925	1.46236	1.41242	2.16534
PAIP2	1.66562	95.7396	1.2108	1.73876	1.26392	2.6897	1.33624	3.40343
SRGAP3	1.11438	0.700632	0.715143	1.3406	0.702327	0.364653	0.710172	0.128895
SAR1B	1.02663	12.7744	1.04516	0.477067	0.849875	0.766716	1.16905	0.684526
CSTF3	0.983534	6.12428	0.844305	0.648374	0.697163	0.516604	0.904053	0.407533
WIPI2	1.11084	32.9867	1.32512	1.17606	1.44007	3.06616	1.12827	2.3192
CSTF1	0.953712	25.0786	1.04878	0.996644	1.24174	1.38584	0.953817	0.63634
BABAM1	1.30311	71.7749	1.30728	1.33781	1.63833	4.40954	1.29886	4.27897
TOM1L2	0.694447	6.28509	0.963953	1.24884	0.821066	1.84807	0.632252	0.85294
SPECC1	0.43488	1.80843	0.777433	1.23227	0.717914	0.993988	0.64735	0.350262
PPM1B	1.04763	10.7626	0.872779	1.24136	0.875113	1.4122	1.13105	1.76447
PHF12	0.798066	22.6545	0.757956	1.3548	0.980654	3.78271	0.843043	2.25233
FAM229B	1.34829	1.28148	1.64702	1.63049	1.8591	3.24456	1.92134	3.36946
RHOT1	1.28025	27.0247	0.836365	0.346084	0.80388	0.491988	1.18058	1.12867
AMZ2	1.50942	39.1962	1.49799	0.59063	1.58765	1.56289	1.57493	1.16492
MYO19	0.727075	36.7389	0.821808	5.36593	0.922868	5.64584	0.791078	2.81473
PRKCZ	0.930336	0.448584	1.43215	0.473875	1.34393	1.56365	0.928297	1.41219
ACOT9	0.824451	13.8864	1.18248	1.31852	1.0349	1.21034	1.25849	1.00802
BBS9	0.780627	9.8757	0.984195	1.05551	0.836596	0.574897	0.815154	0.723308
TRPT1	1.40378	33.339	1.3958	4.15591	1.58324	5.6736	1.43301	5.21496
NOP2	0.820693	54.467	0.566793	1.19228	0.769021	1.35152	0.719792	1.07627
ZNF704	1.02819	1.40023	0.619392	0.708561	0.392028	0.714705	0.675888	0.915073
DCLRE1C	0.854754	5.21192	0.398538	0.265949	0.237721	0.102965	0.508575	0.499802
TIAL1	0.897312	26.7016	0.879646	1.39507	0.811669	1.2756	0.955954	1.07865
UBA52	1.594	421.156	1.34453	8.72821	1.66102	6.91256	1.37757	3.76596
RRM2	0.948993	26.3078	0.971223	9.25225	1.20658	3.98961	1.46937	2.31942
DMAP1	1.00031	28.6341	0.684512	1.50587	0.987457	2.40526	0.716162	0.632531
ERP29	0.843969	20.5226	1.57544	4.62613	1.25712	3.94865	1.34922	2.55218
EIF2B4	1.34677	15.2467	1.10352	1.56703	1.22826	2.33209	1.18109	1.39079
EXOSC9	1.0672	19.1251	0.957876	1.06748	0.940818	0.462514	1.2543	0.597236
NHP2	1.71153	73.1298	1.54701	21.8138	1.76168	18.1618	1.54926	15.5591
ITPRIPL2	0.996282	6.14577	0.890769	5.78739	0.704314	6.35646	0.904922	8.70014
RPL14	1.45595	38.3841	1.39946	4.86602	1.51079	4.26544	1.44179	1.28001
RABGAP1L	0.487194	2.19521	0.567635	0.280678	0.449283	0.207617	0.504367	0.197458
UFD1L	1.0982	13.8594	1.00459	2.15476	1.27245	1.3487	1.30269	1.04786
FAM102A	0.754306	7.24536	0.791215	2.37594	0.991843	6.12057	1.02688	4.33888
VPS26A	1.32557	27.4843	0.998669	0.539046	0.815145	0.461796	1.10077	0.313444
RPL41	1.80123	413.585	1.56145	38.4113	1.39758	28.4556	1.48446	19.3137
BOLA3	2.18602	53.0376	1.84026	16.8854	1.88846	3.12465	1.96072	2.36729
AGBL5	1.34451	50.8243	1.33164	6.69784	1.61122	10.4605	1.1716	7.1559
SDHC	1.42387	49.4123	1.64958	3.69921	1.59751	3.42474	1.69005	2.27958
GTF3C2	1.36772	68.0736	0.986573	2.49297	1.14111	3.86368	0.972979	1.44993
FAM129B	1.18527	142.086	0.951895	2.36634	1.04444	5.58358	0.819478	2.61205
UNKL	0.588144	5.30015	0.518215	1.11153	0.822816	4.50188	0.68667	2.57696
EXOC4	0.785755	11.3469	0.983314	0.525778	0.758244	0.438783	0.807057	0.440981
AGAP1	0.982063	8.82544	0.84111	1.92331	1.02429	3.58509	0.946605	2.53153
CNTROB	0.761653	2.50163	0.943078	1.52667	0.814463	1.88311	0.887378	2.08528
ARL4A	1.16094	2.06871	1.78228	0.501874	0.807994	0.522853	1.17805	0.643727
FOXK1	0.522978	3.67411	0.657363	1.24495	0.652995	2.27456	0.666455	1.78279
ARL5A	1.99988	36.0956	0.71945	1.59899	0.670933	2.06044	0.836748	3.03504
EIF3B	1.17791	36.1961	0.8231	1.40822	1.08686	1.97597	1.00152	1.11628
THYN1	1.26031	38.3315	1.69981	0.700269	1.61122	0.718282	1.41055	0.396762
ECE2	1.86577	2.87264	1.19221	1.3832	2.06118	3.47085	1.407	2.19142
STAU1	0.939484	17.0789	0.978102	2.64082	0.832335	1.43007	1.0883	2.10241
TRIM16L	0.890335	41.5434	1.00615	2.45325	1.46356	5.32732	0.793434	4.66584
CYFIP2	1.8563	70.0755	1.04713	2.77211	0.9059	1.4819	0.468714	0.19361
USP14	1.01874	23.8782	0.811853	0.612247	0.794521	0.571129	1.15727	0.719275
HELZ2	0.405767	0.649975	0.333691	0.463677	0.393952	0.6946	0.307812	0.559446
RUFY3	0.812337	1.21573	0.635257	0.118699	0.541795	0.247754	0.683067	0.231079
DYNLL1	1.99931	35.5475	1.47912	7.36735	1.76162	3.906	1.74032	2.44617
GON4L	0.598319	4.47798	0.586465	0.520582	0.514383	0.43865	0.59296	0.488843
SCML1	0.924835	22.6068	1.2519	0.675236	0.709839	0.469958	0.707332	0.819656
PHYH	1.29686	4.38256	1.58083	1.02031	0.985151	0.892022	2.18285	1.9069
AGPAT3	1.27408	17.8081	1.10394	4.86631	1.22983	13.0713	1.17631	5.98768
SIL1	0.905088	6.72413	1.35452	1.13161	1.15015	2.48876	1.09623	2.19236
BTF3	1.43801	24.0468	1.53821	1.91492	1.50241	1.68883	1.8879	0.702704
PARL	1.90406	98.9928	1.37161	3.19364	1.48983	6.08423	1.61102	4.65588
EEF1B2	1.67884	56.4098	1.39907	5.06185	1.37406	3.52868	1.55253	1.90473
NBPF9	0.385549	11.9997	0.373339	0.80943	0.290241	0.912874	0.385825	2.18483
NPM1	1.60242	79.1006	1.14274	2.71226	1.32303	2.26114	1.39557	1.53086
NCKAP5L	0.766394	7.67114	0.890798	3.12912	0.899672	3.37195	0.736236	3.42791
HSD17B10	1.47349	96.5155	1.38497	6.62994	1.49249	4.42227	1.3505	2.11195
REV1	0.802293	11.2323	0.819111	1.83272	0.489898	0.778038	0.738579	1.08506
DIXDC1	0.932208	2.46577	0.72842	0.511976	0.787905	0.76717	1.18987	1.04224
SLC38A10	0.486678	9.13704	0.684936	3.09355	0.668877	3.4177	0.516241	1.50422
SCNN1A	1.2108	17.471	1.15723	1.24836	0.538888	0.664536	0.299179	0.22399
MARVELD2	0.501098	0.345492	1.10742	0.887752	0.788097	0.368125	0.426103	0.0526212
NARF	1.25863	53.5424	1.53468	4.18169	1.21236	2.40536	1.12566	2.09578
CDC42SE2	1.61257	42.6399	1.29187	1.42285	1.17071	1.93841	1.50413	3.12113
CDC42SE1	1.22112	170.316	1.347	4.33566	1.52595	7.42783	1.33202	6.91806
ARL17B	0.736116	6.78911	1.28102	1.69088	0.396282	0.166868	0.916525	0.316061
PRPS2	1.50068	37.6924	1.10157	1.97133	1.09707	1.89399	1.17206	1.44062
C20orf27	1.59325	152.014	1.4196	16.3693	1.9726	33.2405	1.35387	16.7861
TRIOBP	0.74649	8.64324	1.26901	4.54132	1.10384	5.64551	0.747577	2.71185
TTPAL	0.660333	17.6041	1.00576	8.53921	1.05929	4.18335	1.11293	2.96259
ALG13	1.11133	5.17928	0.814725	0.717976	0.570124	0.315138	0.876556	0.615847
ATAD3C	0.882215	8.32289	0.372187	0.24875	1.02251	2.53675	0.864927	1.30712
SLC25A29	0.692394	9.33506	1.02059	2.46061	0.640197	7.28592	0.539014	2.76917
ATP6V1E1	1.23723	108.15	1.65703	2.14657	1.67319	3.94081	1.58398	3.89611
ATP6V0B	1.68802	79.9719	1.10952	2.38327	1.30998	4.37939	1.11919	2.55456
SRSF5	0.875699	9.22105	0.872955	1.09807	0.689293	0.480494	0.64306	0.321174
RGS19	1.61671	37.765	1.28102	2.76434	1.714	22.6145	1.21046	11.5276
MARK2	0.934053	20.5066	0.912182	1.73188	0.982225	2.93859	1.04218	2.2431
NPRL3	0.940483	121.409	1.0563	4.39152	1.21011	5.47496	1.08722	4.55679
KIAA0317	1.01149	3.88067	1.17586	3.49349	1.3206	9.34724	1.20809	4.51791
ETNK1	0.74465	3.54009	0.702492	0.276327	0.49642	0.284525	0.587547	0.278516
CD151	0.962654	30.7466	1.24926	2.74867	1.2773	5.02495	0.992117	2.52523
FHL2	0.869763	13.0826	1.71455	0.992671	1.33571	2.35982	1.31195	1.21658
SKA1	0.903332	17.0332	1.24441	4.77643	1.17341	2.5334	1.27613	1.60391
DNAJB2	0.838433	6.23669	1.52322	10.3141	1.27016	10.0165	1.11442	7.60097
AP1S3	2.04104	62.3269	0.977101	1.03922	1.07054	1.37685	0.913812	0.942202
KREMEN1	0.404349	2.16354	1.1649	7.19512	0.963015	4.57062	0.852207	3.92311
SEC14L1	0.970437	6.18414	0.905718	1.84582	1.11764	4.25335	1.09436	4.69645
KCNC4	1.02108	1.51343	0.984661	2.33913	1.22532	3.83037	0.842298	1.90163
CCNL2	0.222787	0.311273	0.268227	0.235407	0.301363	0.600176	0.274265	0.530499
PICK1	0.815249	16.071	0.885452	2.36187	1.02467	2.96676	0.655544	1.17946
DPH2	2.08626	145.817	0.916702	5.93283	1.32793	13.519	1.18611	10.2472
USP9X	0.553949	4.59491	0.442858	0.253236	0.19868	0.054599	0.462308	0.262189
IAH1	1.58133	25.3835	1.99172	0.271187	1.49635	2.16997	1.70441	1.28047
CREBZF	0.404215	4.68341	0.505366	1.38998	0.504658	1.1077	0.520126	1.05191
PRMT5	1.2722	27.8799	0.924491	2.54619	1.10929	2.47606	1.02141	1.29806
ZMYM5	0.361222	2.75985	0.471691	0.250301	0.254963	0.104919	0.405245	0.179695
ANGPTL4	2.11732	2.52537	1.10633	0.715667	0.928223	3.10843	0.935243	2.4217
YIF1B	1.37801	5.66914	1.34942	4.18724	1.51688	7.09332	1.04455	4.49611
UNC45A	0.742344	3.18259	0.984651	0.811491	0.913118	1.1866	0.850342	0.54067
CHTF8	1.10452	75.3697	1.38087	5.65446	1.3292	4.93978	1.08413	2.77583
TYW5	0.86131	11.7569	0.760603	0.529869	0.778718	0.879982	0.863881	1.17994
SNAPC3	1.31508	35.1529	0.81219	0.33851	1.05758	0.711491	0.840033	0.347452
SDCCAG3	1.62261	80.9883	0.976103	5.49319	1.20256	7.45934	0.995612	3.10182
CDC42	1.62629	177.221	1.62056	1.39839	1.57323	2.02171	1.7245	1.63495
CDK20	0.974113	2.15395	0.777759	0.99509	0.87297	2.09417	0.806142	1.66086
CHIC1	1.16738	3.19009	0.608482	0.43505	0.339488	0.331792	0.524435	0.486047
OXLD1	1.18782	19.6881	1.31845	3.78257	1.17274	8.79976	1.0506	5.79511
GPX4	1.47791	158.754	1.5613	5.58406	1.79061	13.6563	1.29534	4.28324
STRN4	1.04791	139.511	0.925239	4.778	1.30346	10.4097	0.921663	5.02443
FKRP	0.667622	0.734559	0.571407	1.68917	0.948142	5.43479	0.696356	2.44998
ZNF384	0.679666	40.8028	0.766748	2.37831	0.685212	3.5458	0.797259	2.38447
INTS6	1.14185	2.174	0.569066	0.251301	0.342005	0.144201	0.806142	0.29831
SGSM1	0.236746	0.332572	0.378004	0.374212	0.347676	0.249645	0.366238	0.339986
SLC4A8	0.301612	0.178037	0.273475	0.0614055	0.342075	0.177447	0.682503	0.743241
FAM83G	0.965443	9.01097	0.763453	1.96404	0.969966	3.62462	0.875526	2.52417
MLLT4	0.792828	1.41232	0.441195	0.178465	0.363097	0.239211	0.466814	0.324644
TCERG1	0.832474	9.99987	0.339901	0.11598	0.216629	0.0528323	0.252111	0.0409944
SWI5	1.66748	23.0769	1.56359	3.26719	1.66678	6.35308	1.2504	1.84485
FAM3C	1.6595	26.6071	1.08146	1.22721	0.678637	1.16966	0.899161	0.667305
ARL16	0.792548	17.4728	0.89334	3.65967	1.10445	8.12261	1.32921	5.90631
MAPK3	1.22281	32.5647	1.22518	3.93659	1.4497	7.57514	1.09679	4.10528
FAM133B	0.99171	14.7553	0.587132	0.634925	0.281472	0.174081	0.596545	0.283035
CD68	0.624425	6.96994	0.900172	2.09171	1.17237	6.03495	0.743636	1.1503
MOSPD3	1.32332	32.3204	2.32504	18.8573	1.48538	9.79905	1.06633	9.97052
MLH3	0.668776	2.65555	0.66683	0.358756	0.281249	0.111588	0.367619	0.157274
NRF1	1.28229	1.73611	1.08086	2.90529	1.07132	3.61499	1.07268	2.23893
MYH11	0.73518	0.390636	1.11393	1.13776	1.1553	2.04651	1.70441	2.47479
ARAP1	0.515481	5.14915	0.773748	3.33182	0.750734	4.29728	0.640696	2.08312
PQLC2	0.675825	7.47854	0.949458	3.71886	1.06303	4.96459	1.10512	6.04742
ACTR3B	1.49744	9.89083	1.0835	2.10976	1.09011	2.54512	1.67647	4.47102
CKLF	1.54007	41.3298	1.78164	4.22284	1.68774	5.5911	1.70441	3.99995
PEG10	1.36703	99.0672	0.667195	1.13578	0.488837	0.652406	0.763331	0.723574
SLAIN1	3.74245	17.5148	1.00152	0.332873	1.70805	0.619675	1.46093	1.19761
CEP44	0.626501	7.28013	0.608077	0.18848	0.557731	0.17296	0.553187	0.195521
H2AFY	1.46653	52.988	1.20495	9.11372	1.40509	7.45	1.12501	3.55869
C16orf13	1.61799	247.691	1.47031	7.35314	1.62517	8.88389	1.38559	2.97899
LFNG	0.652072	1.66494	1.30023	9.9324	1.17266	4.69893	0.983316	1.0039
CLDND1	1.23433	23.3444	1.3943	0.981556	0.897946	0.883075	1.17102	1.32374
ZNF765	0.677256	0.0588634	0.443428	0.311276	0.206118	0.0524169	0.327772	0.084986
AGTRAP	1.47467	35.0688	1.49227	2.87986	1.74944	8.23774	1.07315	2.91384
PAQR3	1.43675	15.8145	0.815804	1.13834	0.666852	0.560085	0.957094	1.20771
FAM63A	1.09448	7.82407	1.12817	2.5005	0.85238	2.81157	0.667562	0.823315
TYSND1	0.84614	8.47966	0.832593	4.37586	1.04594	6.85862	0.795592	3.25813
CD83	1.7528	42.5214	1.02007	1.36352	1.01406	0.825889	1.42035	2.04287
PAPD5	1.11852	8.13253	0.475932	0.472857	0.285558	0.212636	0.409588	0.226675
DCUN1D4	1.03577	8.83394	0.697696	0.6615	0.670605	0.591032	0.938872	0.738418
PRDM15	0.571077	2.4874	0.509575	0.904554	0.785893	1.2107	0.561853	0.665447
U2AF1L4	1.05187	0.693049	1.07875	0.184186	0.995947	0.680995	1.27549	1.12918
HAGH	1.01361	14.6801	1.42203	3.59068	1.28096	5.11789	0.906603	2.28538
SPATA7	1.50712	5.80049	1.7436	1.17471	0.484983	0.197495	0.92968	0.347114
COA3	2.00503	23.165	1.60333	10.7176	1.60955	10.6961	1.64074	8.1995
YARS2	0.847731	25.6096	1.23113	2.36131	1.0467	1.19444	1.16955	1.05827
MAPK8IP3	0.216611	1.14238	0.605172	1.62499	0.285709	0.431775	0.190951	0.132106
ZBTB8A	0.631609	10.5028	0.565154	0.49817	0.464775	0.740607	0.614572	0.533988
PHF11	0.87283	7.61985	1.0267	0.519564	1.04574	0.676349	1.27831	0.684034
ASB1	0.941714	9.18693	1.05068	4.52252	1.31519	12.016	1.04401	8.3782
MTMR12	1.51487	27.7929	1.16111	3.32501	1.02385	3.96088	1.35362	4.93529
FAM63B	1.22293	1.09879	0.391106	0.0969577	0.25426	0.0802434	0.372393	0.111575
RUFY1	1.01963	19.6022	0.972801	1.18563	0.879409	1.53094	0.943515	1.04776
SLC26A6	0.458823	4.78081	0.538705	0.385161	0.599044	0.998732	0.364392	0.229933
SIDT2	0.810262	16.8854	0.885808	1.16785	1.04271	3.75602	0.709158	1.4749
RHBDD2	1.38335	195.721	1.40318	7.01397	1.32393	10.5102	0.998029	6.32893
ERAP1	0.565169	3.07085	0.680302	0.281188	0.443649	0.223172	0.740495	0.215038
EFTUD1	0.80393	4.02989	0.857629	0.275758	0.716469	0.316619	0.828752	0.45993
PRKAG2	1.02006	2.12575	1.23725	2.86576	1.31033	4.07155	1.52763	3.11458
ZXDC	0.454475	3.04608	0.564547	0.960434	0.432418	0.862839	0.539502	0.94122
TTC23	0.945469	7.56172	1.46067	2.71239	1.15571	3.47497	1.41389	3.1222
STEAP2	0.303558	1.93098	0.274503	0.106408	0.243749	0.0817161	0.397442	0.27958
BCL2L12	1.2727	4.25262	1.36523	6.60751	1.79519	7.7766	1.21276	3.42914
INCENP	0.598025	0.778514	0.545955	0.969024	0.603437	0.873745	0.517613	0.398547
GDAP1	1.64297	39.6365	0.740979	2.97687	0.673486	1.46951	1.07985	1.04592
ABCE1	1.48722	8.95636	0.674489	0.285855	0.555657	0.166395	0.932329	0.271311
CYLD	1.07543	0.262579	0.896711	0.501841	0.754577	0.30289	0.781841	0.556483
RALGDS	0.85191	4.62455	1.11761	5.12202	0.876057	5.48295	0.66914	1.95547
TROVE2	1.30975	7.90967	0.433019	0.0461513	0.228813	0.0201012	0.65904	0.09658
PGP	1.18286	129.042	1.01997	25.5759	1.46426	22.1948	0.933064	6.00573
CEP63	1.31996	4.55355	0.721638	0.541592	0.410959	0.138271	0.977532	0.706663
PREPL	0.900022	12.2542	0.680539	0.612717	0.635353	0.425299	0.975206	0.459575
PPP4R1	1.21674	24.3594	1.09304	3.0007	1.00037	1.99182	1.09859	1.73072
CCDC41	0.776997	1.58537	0.148689	0.0238279	0.142675	0.0106517	0.188278	0.00763851
CEP170	0.597252	0.712354	0.211488	0.0223777	0.132094	0.013616	0.204805	0.0333316
ANKZF1	0.553148	5.36472	0.876166	0.350257	0.706779	0.442767	0.540288	0.188356
RUFY2	0.562196	0.784074	0.457505	0.156261	0.195206	0.051364	0.345489	0.0973022
SLC16A3	1.2325	147.773	1.21059	6.30271	0.956605	5.75559	0.951695	8.28832
WHSC1	0.712495	5.80339	0.806683	3.08828	0.860273	4.0234	0.972062	5.06409
CENPA	1.60162	76.3158	1.55366	6.87567	1.58114	7.69135	1.33494	4.76558
ZNF205	0.878259	5.63153	1.01586	6.9117	1.12619	4.81537	0.9126	3.55681
FAM98B	1.47771	12.3919	0.877362	0.964784	0.673358	0.282447	1.19201	0.409241
CAST	1.18743	42.9384	0.81081	0.430446	0.463022	0.201802	0.781085	0.613002
MST4	1.48528	8.20549	0.947008	0.0985376	0.410959	0.028115	1.09054	0.0719027
TRAPPC5	1.47132	7.71433	1.42466	9.62893	1.7461	12.2613	1.27662	6.4973
PSAP	0.384785	7.63196	1.30759	0.524694	0.814189	0.783369	0.870881	0.624474
SUMF2	1.15228	101.952	1.41293	2.25949	1.4793	8.78978	1.38722	3.33697
ABHD12	1.27379	12.7021	1.81067	6.34346	1.36193	15.6578	1.18515	4.72414
ACBD5	0.830489	5.51761	0.933956	0.863388	0.599281	0.441627	0.934078	1.16054
ZNF565	1.19729	2.56253	1.60127	1.14487	1.00391	0.602073	0.797811	0.562171
CEP85L	1.30232	4.54772	0.384304	0.102187	0.242492	0.177746	0.340883	0.139207
CARHSP1	1.11474	64.6357	1.53533	10.8914	1.22962	4.43207	1.10226	5.80467
GEMIN8	0.508062	7.3828	0.88201	0.514289	1.09803	1.04548	0.677395	0.346485
FRMD6	0.640513	4.02527	0.988157	1.283	0.557731	0.514543	0.890595	1.04654
DLGAP4	0.75519	28.4	0.9816	2.731	1.06668	3.1275	1.06423	4.02525
SLC12A6	0.46458	2.08605	0.699909	0.32366	0.473889	0.347359	0.761062	1.61881
ZNF706	1.29242	19.6969	1.59536	3.75578	1.53778	5.63593	1.6474	4.42656
DIAPH3	0.835101	5.95501	0.434734	0.0643085	0.32622	0.0306943	0.398369	0.0246737
SPRED3	0.368229	0.239881	0.294287	0.0322247	0.707122	2.62862	0.766767	3.84541
COASY	1.14111	114.782	1.11559	3.72798	1.27406	5.62066	1.11467	4.78136
MINA	1.59874	13.3943	0.760039	0.984565	0.939335	0.707887	1.24787	1.63071
AGAP3	1.12455	22.3793	0.916116	6.67209	1.31341	9.00378	0.761323	4.31716
SLC9A6	1.10852	1.58976	0.82351	0.298541	1.16307	0.934503	1.02355	0.648776
MAZ	1.31916	364.706	0.902949	22.1212	1.17611	17.2351	1.0789	10.5488
NCBP2	1.38	39.5694	1.27626	1.82726	1.40798	2.80126	1.7409	2.8061
LTBP4	0.518541	4.35165	0.419346	0.481033	0.431764	1.66071	0.489805	3.16559
ATPAF1	1.38516	19.7837	1.14303	1.68729	1.416	4.23819	1.104	1.30945
FEZ2	1.75888	3.03418	1.19367	0.682282	1.46286	2.05491	1.57388	1.53076
NSL1	1.1735	9.76349	1.24829	1.10836	1.058	0.803757	1.07521	0.481925
SMC2	0.728817	8.79623	0.136094	0.0309604	0.0749638	0.0037329	0.128064	0.00787105
TATDN3	0.995527	16.2276	0.834947	0.968414	1.03738	1.35994	1.19517	1.31295
FRS2	1.2548	24.3618	0.58503	0.437125	0.462119	0.35083	0.699247	0.716681
EIF4G2	2.2337	210.674	1.12511	8.54023	1.26994	6.56462	1.3915	4.16246
CHD2	0.499436	1.49178	0.428402	0.225856	0.224143	0.11915	0.293928	0.21796
ENGASE	0.447563	0.989297	0.524051	0.919679	0.37514	1.35097	0.392861	0.646709
CRTC3	0.774911	61.6367	0.991117	1.13693	0.906933	4.61139	1.14661	4.86314
RRBP1	0.217892	1.38912	0.539132	0.435044	0.261121	0.251012	0.484624	0.694066
SNUPN	1.3462	3.61139	1.70962	1.87039	1.28221	2.13865	1.30804	1.16787
TMEM8B	0.807812	0.243512	1.11088	0.492526	0.981606	0.514775	0.89706	0.814076
TTC14	0.371843	1.47325	0.188384	0.0324555	0.130533	0.0109634	0.324079	0.0732986
KDM5A	0.643712	8.70137	0.574516	0.256512	0.497506	0.271716	0.807501	0.600794
XRN1	0.674635	0.645956	0.293713	0.0328246	0.0977466	0.00487207	0.250189	0.0236275
DBNDD1	1.56152	51.8901	1.2143	15.8011	1.74852	59.4987	1.20946	12.2302
PARP2	0.926052	22.0367	1.00189	1.49858	1.08994	2.31921	1.07146	0.974855
SDHAF1	1.33569	1.87496	1.28878	5.27449	1.57227	11.5638	1.11352	6.35235
SNX21	0.959106	1.13298	1.04888	3.38856	1.27481	4.98365	0.905805	4.11615
NGDN	1.44279	51.0326	1.28102	1.09128	1.14602	1.11017	1.61042	0.840877
TRAK1	1.04559	9.20337	0.972141	3.77859	0.833153	4.41162	0.909021	4.14242
PLEKHG5	0.62189	0.814133	0.670531	0.963622	0.589907	0.417229	0.335633	0.87233
RHOC	1.42738	225.781	1.83888	4.0866	1.65118	7.32612	1.38068	3.69832
MFSD12	1.41892	91.6584	0.743764	5.03058	1.40219	21.2718	0.809726	8.0383
RERE	0.577703	4.36468	0.682254	1.84781	0.676008	2.58033	0.669408	2.06765
SHPRH	0.723127	0.183738	0.303398	0.0568632	0.121687	0.00922718	0.314251	0.0568755
GTPBP10	0.678991	0.553108	0.530075	0.221848	0.47456	0.182387	0.828795	0.310801
PVRL2	1.1781	11.3326	1.1185	2.84313	1.11674	5.55863	1.01675	4.44325
SEC24B	0.88875	5.91978	0.613761	0.421426	0.468731	0.296642	0.653533	0.490146
STAG2	0.74433	10.5292	0.454394	0.131499	0.161417	0.0178342	0.473282	0.0995516
SRGAP2	0.619803	12.9985	0.987972	0.48602	0.634455	0.546375	0.84151	0.346032
FIGNL1	0.754585	11.9355	0.479444	1.07018	0.434386	0.314521	0.941913	0.495183
ELMSAN1	0.758778	7.44328	0.703677	2.24177	0.614097	1.69413	0.626336	1.50821
TPM3	1.66032	40.1502	1.19958	1.79541	1.33527	1.77329	1.44169	1.26437
SMAP1	1.20587	28.5256	0.9184	0.823832	0.889713	0.771081	1.00731	0.916971
TMEM237	1.39872	20.8444	1.11591	1.63747	1.24771	0.665976	1.36631	0.960461
ZNF557	0.562412	2.41121	0.628535	0.530177	0.700406	0.565783	0.576254	0.315993
SRD5A1	1.21508	58.5296	1.10693	12.9267	1.46522	13.3177	1.04925	6.76053
NET1	1.21401	29.8498	1.67002	2.00939	0.905781	1.78894	0.962764	1.68557
DPH3	1.6855	22.9735	1.53264	2.71921	1.18186	4.05793	1.87816	7.61122
STIL	0.750307	18.0696	0.698472	1.52346	0.59333	0.858375	0.860272	0.684441
MUTYH	0.846311	11.2357	0.877999	3.19105	0.897219	3.4762	1.011	4.04396
PHACTR4	0.772662	12.9068	0.670556	1.18185	0.879898	2.60033	0.828665	1.68962
HIPK3	1.38004	16.2118	0.654097	0.622976	0.581633	0.602371	0.728192	1.05579
UHRF1	0.640418	1.44988	0.641991	6.6189	0.891304	3.47901	0.699583	1.23467
CLCC1	0.846927	15.0464	0.947264	0.930344	0.725814	0.665025	0.993301	0.857561
SCYL1	1.11782	18.5667	0.995468	2.08886	1.05716	3.76098	0.93624	2.35902
DBNDD2	1.85248	93.2946	1.54994	6.56331	1.44029	9.18877	1.48537	10.9691
UBL5	1.38483	25.6092	1.53068	2.67116	1.74075	3.08203	1.57856	1.87693
SMIM15	2.09387	60.9996	1.13966	1.42526	0.807309	1.41042	1.08253	2.26151
SULT1A2	0.696486	3.48694	0.852567	1.23798	0.574462	0.556041	0.576493	1.31267
SULT1A1	0.634219	6.55587	0.72343	1.95314	0.796758	1.50715	0.347195	0.346585
TKT	0.750853	93.7119	1.08217	2.04965	0.99281	2.0277	0.952767	1.99467
TNFRSF1A	1.44123	110.357	1.68802	5.51853	1.45788	3.91202	1.4479	3.69272
TOP2A	0.657613	16.6988	0.27486	0.0720167	0.149962	0.0190415	0.234675	0.0272951
TOP2B	0.740649	18.0211	0.360492	0.117877	0.120638	0.0163141	0.325069	0.0622968
TUBB2A	1.40901	31.4603	0.988075	4.2951	1.24076	2.79438	1.12594	1.81169
TUBG1	1.33478	42.2815	1.19094	5.11758	1.40177	3.01139	1.32143	0.630027
TYMS	1.28635	39.9083	1.1695	8.17712	1.58789	6.72642	1.46352	3.7902
MZT1	1.98022	21.0897	0.956374	0.993767	0.77098	0.781205	1.15564	0.807417
CLTA	1.24805	77.7485	1.38925	7.76023	1.89417	8.06298	1.45878	3.92926
SLC7A6	0.75319	6.87114	0.675645	3.96471	0.833889	3.66743	0.979954	5.605
QSER1	1.12198	23.7275	0.324641	0.370176	0.170529	0.0655851	0.303954	0.113155
METTL9	1.67744	99.903	1.38182	5.96405	1.46717	7.6043	1.22026	6.85341
CDC14B	1.34337	0.11942	1.04431	0.374159	0.765612	0.294236	0.876756	0.542489
ZNF436	1.07423	1.81511	1.48196	1.66705	1.7746	2.75922	1.53131	2.283
ATG9A	0.849059	50.9835	1.18603	4.00169	1.14062	5.38253	0.973951	3.95264
SREK1	0.732067	1.64593	0.227277	0.0437391	0.109583	0.0119594	0.186312	0.0239742
SEC31A	0.834857	12.4062	0.734056	0.170562	0.62541	0.268176	0.806646	0.371901
SPPL2B	0.419919	0.0694402	0.345138	0.185219	0.404241	0.289771	0.169188	0.0854009
RNF214	0.694691	3.86528	0.983456	1.2134	0.800844	0.608758	1.24763	1.08102
SLC25A45	0.445118	2.92927	0.459494	0.692005	0.720108	2.24331	0.374455	0.407778
DEPDC7	1.02925	4.77403	1.1503	0.4032	0.836596	0.186841	1.42035	0.526379
NCOR2	0.447222	20.9512	0.526751	2.69052	0.813993	8.05135	0.829093	8.35113
UBXN11	0.72653	10.8546	0.410213	1.11451	0.539544	1.95545	0.556954	1.09437
ZFYVE19	0.832232	1.2742	1.1643	1.71091	1.0286	3.68786	0.949766	3.1699
WIPF1	1.07955	26.1524	1.47545	2.23089	0.868466	4.62584	1.3582	2.09535
RBM23	1.16802	24.9988	1.15196	1.20117	1.17417	1.48757	1.07324	0.744524
POMT1	0.549537	3.73091	0.361246	0.375441	0.547005	0.391361	0.760325	1.23175
DPH5	1.29972	14.166	1.59212	1.54741	1.28278	1.90121	1.27195	0.730947
IRF2BP2	0.993442	1.00344	1.06578	1.7249	0.863583	1.1471	0.895802	0.660369
PNKD	1.31113	22.1539	1.33569	6.12387	1.22618	5.00832	1.28807	2.97042
ZNF586	1.12366	10.2105	1.17912	3.59401	1.0411	1.78062	0.852207	1.08272
LYPD1	1.88612	4.87878	1.41729	1.9516	1.24669	10.8516	0.961961	6.78642
BCLAF1	0.79628	16.4717	0.193018	0.134977	0.118003	0.0191012	0.200851	0.0291815
HNRNPC	1.40731	25.9239	1.39462	1.58848	1.39654	2.02582	1.4706	1.00519
PHF16	0.908949	11.14	1.14983	0.239712	0.940818	1.12908	1.40758	1.48242
TSEN34	1.21305	56.5869	1.31896	1.50288	1.49836	3.23015	1.0305	0.746558
PPCS	1.76443	80.2973	1.42363	1.46995	1.32461	2.20854	1.22718	1.63639
SLC38A1	0.868905	40.4955	0.637732	0.700134	0.390643	0.394011	0.658927	0.899536
PRR3	1.8027	143.5	1.53722	9.59192	1.38718	10.382	1.42175	8.99601
FAM222B	0.919519	46.4226	0.856156	3.25654	1.16894	6.39489	1.03325	7.31378
TCF19	0.990496	38.9118	1.04362	12.8783	1.54874	34.6759	1.19345	10.4765
SLC39A7	0.917155	0.597809	1.20934	1.14943	1.03546	2.03044	1.01908	1.66933
JRK	0.480093	4.1741	0.555461	0.157799	0.675894	1.50737	0.676157	1.69083
UBXN2B	1.60798	1.67547	1.14306	0.285549	0.873648	0.45251	1.36735	1.13929
APH1A	1.52255	164.934	1.47248	6.83208	1.5071	13.8007	1.25687	5.18994
WTH3DI	1.23172	11.4402	1.46807	0.386707	0.920255	0.402289	1.24338	0.608632
TNFAIP8	1.23664	3.63546	1.26709	0.689879	0.949649	0.819696	0.923224	0.751149
URGCP	0.70044	5.42918	0.83043	1.09989	0.7702	1.48837	0.830356	0.977768
ALG9	0.798368	2.34468	0.988294	0.909256	0.898867	1.03181	1.07574	0.859077
MIER1	1.16324	13.2952	0.789798	0.258683	0.457839	0.111865	0.863723	0.458078
SRSF1	1.09136	41.5651	0.856227	14.858	0.875203	2.71471	1.01543	1.76409
RGPD2	0.53435	0.729158	0.114253	0.0042452	0.0654128	0.00177583	0.194598	0.0103027
FAM127A	1.04096	72.5478	1.20208	4.97925	1.63991	12.3705	1.29001	8.77541
FAM127B	1.30324	55.9133	1.33599	4.18225	1.66055	8.76203	1.36679	6.37081
SLC29A1	0.874327	15.2315	0.962068	3.39773	1.16539	4.92467	1.03101	2.16357
CDC16	1.20239	30.1909	0.950798	1.39725	1.06857	1.05655	1.12556	1.78133
UBN1	0.639095	7.21272	0.849235	2.24983	0.87622	3.8405	0.862439	3.24048
TBCE	1.0111	12.3388	1.39363	0.971871	1.33189	1.1528	1.1994	0.522456
MED24	0.968168	25.1732	0.849292	1.55036	0.863363	1.67562	0.76859	1.16761
FAM177A1	1.15511	26.6201	1.15683	1.92629	0.914391	1.33351	1.19856	2.33519
PAICS	1.29561	13.2514	1.09998	0.28776	1.17171	0.298532	1.35599	0.157402
TRAPPC6B	1.40016	35.2724	0.756262	0.827961	0.7057	0.890865	0.748909	1.57674
XBP1	2.12757	416.139	1.04972	0.817495	1.09894	1.72103	1.28117	4.16695
HNRNPUL2	0.75965	1.26738	0.887086	1.38352	0.779245	1.08777	0.826532	0.910971
TMTC4	1.03002	3.27521	1.24278	2.13911	1.16752	2.16707	1.00085	2.62099
CAB39L	1.66456	18.7505	2.51933	2.00518	0.616439	0.474441	1.7385	3.01731
FNDC3A	1.08461	25.9049	0.313974	0.0468978	0.17577	0.0406037	0.413411	0.261852
ETV4	2.95565	64.6298	1.42214	2.29656	1.21557	4.06386	1.27623	5.01966
KIAA1191	1.59474	150.408	1.39442	4.90333	1.56881	9.04676	1.44809	17.7407
FKTN	1.15251	12.0777	0.583319	0.759644	0.386121	0.166124	0.74295	0.550165
DIAPH1	0.410682	9.29134	0.523846	0.824898	0.51898	0.947868	0.736862	1.16957
OCIAD1	1.08993	35.2438	1.33245	1.4083	0.944625	0.669269	1.52487	1.20496
CASZ1	3.52886	3.18009	0.51623	0.254709	0.924239	0.46227	1.0475	1.00452
CREBBP	0.571967	12.6936	0.438924	1.579	0.608321	2.80035	0.600559	2.24148
DBI	1.47774	45.3521	1.77804	3.93049	1.57289	3.29704	1.73895	3.44528
TAX1BP1	0.759115	14.1831	0.532699	0.094878	0.215756	0.0312547	0.544533	0.130669
BCS1L	1.1919	5.21121	0.832192	2.40704	1.28999	4.01863	1.08463	2.03706
CUL4B	0.845577	18.9852	0.648194	0.173705	0.254325	0.0355977	0.634509	0.132539
RASA4	0.671596	6.23672	0.885002	0.46864	0.637406	0.958394	0.572795	1.20351
PRKD2	0.958428	17.9218	1.11208	2.76101	0.993904	3.80698	0.860781	2.67367
ZNF331	0.632138	2.42996	0.732009	0.128829	0.242092	0.254887	0.307353	0.14727
ALDH5A1	0.860521	3.39269	0.934274	1.17808	0.616678	0.731847	0.602781	0.58126
CASP8	0.499606	1.79636	1.02541	0.561804	0.66308	0.317109	1.12084	0.296567
GJC1	0.556682	3.45192	0.825762	1.35922	0.835617	1.66586	1.0202	1.38167
SP100	0.627945	5.74529	1.09706	1.20579	0.72544	0.376063	0.836498	0.438982
KIAA1147	0.653243	6.79787	0.661291	0.00913057	0.485822	0.904967	0.729056	1.11907
KIAA0146	0.901256	9.01014	0.898958	0.739837	1.04751	1.59604	0.834139	0.660416
KIAA0368	0.760805	1.19888	0.622651	0.481828	0.54021	0.333989	0.869688	0.588967
FBXO41	0.808153	2.19312	0.556015	1.70732	0.869403	3.61879	0.715023	2.12585
ZBTB38	0.835334	17.4891	0.362662	0.143538	0.202587	0.0905643	0.441017	0.280832
CCDC88C	0.686168	0.606567	0.544931	0.531543	0.648067	0.391901	0.640237	1.11434
U2SURP	0.910278	32.5823	0.296548	0.173872	0.16451	0.0246379	0.292946	0.0416251
MYBL1	0.770744	8.75446	0.439205	0.188413	0.418298	0.27595	0.362589	0.225413
ZNF629	1.03106	78.7296	0.997531	10.9057	1.04575	13.1405	0.82414	3.66945
UNK	0.914837	17.9646	0.868114	1.51977	0.874731	6.72319	0.801788	4.15538
KDM6B	0.741543	3.95169	0.763898	1.67541	0.756174	4.26909	0.651854	2.60283
CAMSAP3	1.39684	0.879299	0.751646	3.45285	0.738748	3.02839	0.581995	0.887303
SLC45A4	1.22372	7.40926	0.70616	1.62522	0.913642	5.21741	0.954658	5.76003
FTO	1.05292	15.7666	1.25476	1.10808	1.01027	1.22827	0.944615	0.80202
LMTK3	0.764587	0.0460764	0.75725	0.499768	0.88395	1.14985	0.699573	0.236727
WHAMM	0.699987	0.701538	1.03646	1.38848	0.891524	1.54927	0.821951	1.15794
DNA2	0.611941	4.35364	0.563484	0.658824	0.330176	0.0947586	0.625556	0.157206
BEND3	1.2436	14.2523	0.633729	3.53042	1.02854	9.73241	0.940063	2.12696
GPR108	1.04074	68.0864	1.03226	3.67959	0.920656	3.47492	1.00667	3.76713
INTS1	0.586383	29.786	0.474189	1.54754	0.609046	2.24277	0.611241	2.41265
DYNC2H1	0.259289	0.275292	0.153455	0.0286759	0.0613504	0.00437758	0.12483	0.0059203
MYO5B	1.17629	0.973497	0.648759	0.767789	1.5578	3.03249	1.05405	1.79829
ZNF697	1.02151	1.68768	1.20218	1.45643	0.825441	1.06603	0.971516	1.58696
FITM2	1.34927	1.64655	0.78045	0.716022	1.30137	2.72039	0.57614	0.79252
PLEKHM3	0.764212	1.59287	0.810918	0.930356	0.608433	0.693747	0.70715	0.811707
ARHGEF28	0.522794	0.89738	0.903115	0.253606	0.492225	0.295609	0.860025	0.996984
MBOAT1	0.595145	0.20065	1.05548	0.309802	0.878129	0.200132	1.05791	0.343708
USP45	0.671687	0.0642509	0.49672	0.03878	0.38344	0.0276041	0.405813	0.0486704
C9orf172	0.423922	0.47753	0.226846	0.106047	0.654261	2.08956	0.685108	3.59872
ZNF275	1.31962	16.5372	0.805428	2.573	0.741373	5.38485	1.16468	7.09112
USP6NL	1.5819	46.3306	0.595741	1.33978	0.670079	2.27847	1.01974	3.10935
ZNF823	1.12924	1.40363	1.37252	0.841128	0.438217	0.12619	1.00517	0.578764
TNRC18	0.471654	1.03468	0.489973	1.31249	0.565788	1.59558	0.488892	1.55583
RGP1	1.09013	7.3301	0.844305	1.70791	0.930833	2.62089	0.733149	1.20532
MEGF9	0.58334	16.0991	0.768098	2.43089	0.507575	1.14791	0.740442	1.70943
TMEM223	1.40097	37.1738	1.49106	9.01458	1.50491	9.59081	1.40799	4.26331
METTL23	1.33927	9.50434	1.53202	2.33589	1.33657	3.92852	1.2163	2.5978
BICC1	0.873893	12.1603	0.755225	0.25853	0.615126	0.35795	0.78119	0.415902
SETD5	0.610168	20.2762	0.667023	2.41452	0.573417	1.76157	0.794855	2.87558
BAHCC1	0.644017	0.315229	0.469705	0.00340471	0.462894	1.87991	0.480156	2.7095
CC2D2A	0.672769	4.72539	0.692225	1.19607	0.488798	0.450749	0.630855	0.425639
UNC119B	1.41154	7.88453	1.17583	6.24432	1.31257	7.83051	1.134	5.09277
MGA	0.518271	4.78837	0.392569	0.164934	0.167319	0.0342264	0.377477	0.111271
FBF1	0.475369	0.37859	0.573357	1.21341	0.63473	2.78241	0.560384	2.41369
CACTIN	0.909642	10.7321	0.803225	6.74352	1.12532	8.12054	0.83568	5.07744
TMEM218	1.24126	10.5741	2.04513	3.45615	1.66374	3.57725	1.38378	2.2883
MYO1C	0.739077	46.4628	0.766461	1.86745	0.919483	2.90932	0.939573	2.44322
C15orf57	1.45101	12.7696	1.32612	0.954639	1.5277	2.1378	2.0737	3.33034
TRABD2A	1.37422	4.64401	0.886856	1.26816	0.604208	0.47979	0.671113	0.767379
TMEM120B	0.717138	4.19753	0.955952	3.99637	1.09281	4.23558	0.544854	1.14556
SGK223	0.834528	15.3543	0.800634	1.02745	0.909606	5.71427	1.19309	1.04941
DNLZ	1.73642	6.73737	0.941215	0.0556345	1.78843	10.1727	0.990833	2.05436
PXN	0.842034	32.5254	0.973144	3.90023	1.2687	8.72069	0.981046	4.06453
REPS2	0.428647	3.19426	0.993891	0.864253	0.429023	0.331024	0.426104	0.309349
DSE	1.07575	2.78841	0.916855	1.44993	0.8273	1.68658	1.00954	2.70887
COMMD5	1.62668	9.0801	1.37496	4.70117	1.30137	3.8897	1.43919	4.05284
JMJD6	0.979797	15.5149	1.30168	4.55395	1.31067	5.86997	1.41382	3.66298
NXF1	0.722329	13.6636	0.759758	0.676821	0.775875	0.864346	0.690516	0.270529
KRT80	1.10599	76.7318	0.989685	3.18477	1.61732	13.3851	0.905019	4.70324
THOC2	0.565816	7.79088	0.155799	0.0241251	0.0515438	0.00285558	0.10309	0.00721696
DMPK	0.433369	0.546752	0.908739	6.50157	0.749929	7.94561	0.328252	4.26097
PRKDC	0.269569	1.38271	0.274383	0.117346	0.136701	0.0196219	0.410334	0.112126
ZNF623	0.698309	8.24374	0.726793	0.75365	1.07189	1.87651	1.0577	1.40958
ACD	0.859381	13.3592	1.06921	6.26458	1.17073	5.19344	1.02846	2.77902
SCARB1	0.708065	50.3359	1.02385	4.38698	1.19346	6.95483	1.10496	3.08794
C11orf57	1.33106	22.2323	0.988703	1.74824	0.866834	1.24189	1.53283	1.93661
ZGPAT	0.949404	34.7575	0.836839	11.199	0.833365	4.37779	0.573008	1.80551
ZNF133	0.382554	1.75963	0.606072	0.476659	0.557731	0.786183	0.560355	0.54242
CEP57L1	1.2351	4.86951	0.837587	0.384171	0.948142	0.210978	0.59181	0.094776
RABEP1	1.3439	28.5498	0.689584	0.954713	0.545091	0.970739	0.74165	0.695358
TMEM214	0.879249	37.6366	0.787705	0.553866	0.77505	1.69505	0.814952	1.50299
NAA60	1.04788	15.0549	1.30457	8.69902	1.55302	19.0636	1.24553	6.71123
TMEM219	1.23555	64.4863	1.55835	2.71079	1.38243	3.41914	1.27831	2.14571
EARS2	1.48605	31.9817	0.994034	1.91932	1.00514	1.92813	0.827858	0.961633
RB1CC1	0.940048	20.1421	0.12473	0.0109622	0.174773	0.0312235	0.0986545	0.0108941
ZBTB40	0.330831	1.12835	0.600247	0.591451	0.452277	0.687989	0.614269	0.714094
ANKRD12	0.588555	3.16242	0.084082	0.011953	0.182936	0.052863	0.0915594	0.0110158
DFNB31	0.537165	10.7152	0.667571	1.47167	1.02693	5.45736	0.517797	1.62397
STRN3	1.09301	9.84984	0.729821	0.449507	0.417611	0.258491	0.764169	0.401293
DNAAF2	1.4025	8.90463	1.07482	2.11546	0.800996	1.52428	1.12591	1.96394
WBP1L	0.942667	5.51953	1.27127	8.04172	1.30823	9.1821	1.16102	6.02875
CTBP2	1.24171	37.5659	0.941637	3.12637	1.11893	4.56045	1.02519	3.48409
NDUFAF7	0.661662	10.7735	0.96492	0.941504	0.87006	0.819967	1.00205	0.763141
THADA	0.9216	8.99724	0.788989	0.813156	0.572632	0.276739	0.994242	0.420305
WDR62	0.643592	4.17023	0.509223	1.90215	0.755976	4.03773	0.726994	2.22814
TDRKH	1.67317	6.91075	1.46848	0.653598	1.14289	0.727201	1.05273	0.732308
PLOD3	0.602791	65.9171	0.894601	1.05622	0.76565	1.70874	0.764386	1.02349
DDTL	1.34808	39.3342	1.46678	25.5373	1.51005	16.729	1.318	11.2273
MRAS	0.860297	13.8315	1.47243	1.59508	1.31299	1.22195	0.863274	0.621421
TOR2A	1.30891	27.8913	1.37955	15.3432	1.24266	10.5164	1.14055	5.66883
MORC4	1.03815	6.04622	0.962184	0.647697	0.665745	0.836368	0.963111	0.882935
MZT2A	1.62463	221.44	1.46902	17.6517	1.58858	18.0806	1.22764	9.25919
C11orf83	2.09648	101.391	1.51181	12.9709	1.59873	10.5367	1.21089	6.36638
MCC	1.10218	8.01064	0.872134	1.81192	0.464775	0.0946331	0.717892	0.781779
RELL1	1.25315	1.71313	1.00974	0.786505	0.926691	0.991356	0.98909	0.984788
NADKD1	1.08564	12.2999	0.740419	0.550611	0.76595	0.466357	0.817185	0.561203
C17orf67	0.847619	1.26447	0.902533	1.05284	0.976028	2.19099	1.17889	5.07406
GIT1	1.0741	39.2822	1.11938	5.61239	1.32906	9.09252	0.978542	4.39695
CTNND1	0.604631	11.1774	0.911582	0.7868	0.571645	0.472709	0.686382	0.531163
FOXN3	0.874009	17.8473	1.38777	1.33228	0.909241	2.63868	1.36278	8.28789
MAP1LC3B2	1.25889	22.5122	1.86433	1.04207	1.81996	2.61189	1.83942	2.06467
MYSM1	0.652597	5.67095	0.201508	0.058044	0.115392	0.0371338	0.23242	0.107619
AAMP	1.50761	74.2551	1.20501	2.51096	1.33956	3.00674	1.11334	2.02878
ABCA3	0.857572	0.933818	0.761183	0.384712	0.789558	3.02233	0.859119	3.61755
UQCRHL	1.63757	18.2416	2.20007	2.13916	1.37773	0.895505	2.69725	1.90328
ABR	0.632271	4.2206	0.815916	0.326512	1.22747	5.44681	0.925942	2.3063
ACACB	0.595145	0.229776	0.633145	0.0986839	0.738173	0.432223	0.585892	0.131712
MEX3A	0.919255	37.6923	0.84181	0.893103	0.87006	2.26112	0.829781	5.81463
C5orf44	1.09797	13.4873	0.798555	0.346905	0.876434	0.487356	1.21503	0.77453
FAM195B	1.83111	0.347673	1.42335	0.421997	2.03154	2.2546	1.37637	2.2802
TXNRD1	0.805468	15.3618	0.744632	0.810538	1.10182	1.54402	1.12949	1.99272
ASIC1	0.705078	6.71795	1.01461	1.9977	0.955321	3.27413	1.20729	2.28066
ACLY	0.596153	24.5437	0.699468	0.753904	0.740152	1.14833	0.658206	0.466376
RPP38	1.29352	14.3723	1.28897	2.31468	1.17806	1.61034	1.49136	2.63272
SLC35G2	0.943058	6.86078	1.27034	1.19429	1.39433	1.43724	1.54622	1.52754
GPR89A	1.17797	19.3235	1.10776	1.02526	0.798725	1.01364	1.62004	1.62071
ACO2	0.920994	40.583	1.02042	1.80334	0.986913	2.77694	0.916195	1.39889
ENTPD1	0.473207	4.77653	0.450727	1.36065	0.567515	3.21697	0.661866	2.75693
GPR1	0.476681	1.38371	0.687374	0.379369	0.348582	0.0199617	0.58105	0.215713
HNRNPF	0.971027	42.3856	1.11588	2.63882	1.04692	2.36863	1.06544	2.02022
CTNNB1	0.778206	8.15643	0.819076	0.13325	0.755533	0.307914	0.751492	0.221659
HMGCS1	0.919981	13.1483	0.733438	0.317606	0.629379	0.32043	0.959464	0.437502
COPA	0.549132	10.0927	0.650027	0.147186	0.608578	0.280084	0.632985	0.207127
ZNF295	1.09025	15.7981	0.502467	0.299926	0.240401	0.12237	0.572196	0.298842
ZNF621	0.685424	17.1876	0.456155	2.24804	0.420019	1.7073	0.689459	5.83133
HDAC7	0.728688	31.1676	0.716539	2.27611	1.13912	10.6856	0.904843	5.54365
DLG1	0.809763	21.6639	0.53636	0.0906978	0.315615	0.11647	0.648555	0.277416
SMARCD2	0.974622	21.9182	1.28686	8.76283	1.21297	3.78782	1.03882	2.63122
GRSF1	1.19423	17.7872	1.11384	1.11907	1.02727	1.06996	1.08744	1.0569
CRTC1	0.493442	2.25757	0.55943	0.328555	0.764297	1.85075	0.612112	0.577043
ZNF419	0.701521	4.34629	1.399	0.669525	1.42531	2.2885	1.13628	1.06063
CHCHD4	1.95037	12.4497	1.67018	6.22768	1.64558	6.78207	1.79507	8.41423
PTPRJ	0.519446	5.41249	0.618132	0.584855	0.771256	1.20789	0.839096	1.2924
DDX17	0.368872	4.66906	0.606734	0.528509	0.633159	0.709076	0.656545	0.424252
SGSM2	0.484449	6.27568	0.403419	1.15112	0.535611	3.97289	0.4193	2.58748
PELI3	1.14268	15.9142	1.11651	4.71577	1.48466	9.79429	0.899552	1.00608
KIF2A	1.19601	15.0099	0.583355	0.270147	0.353459	0.13434	0.696402	0.268572
MUC20	0.276208	0.563409	0.529115	0.176749	0.164038	0.023123	0.273924	0.0319608
HTATIP2	1.23159	7.51303	1.61526	1.7088	1.40731	1.88429	1.24787	1.29572
CKAP2	1.0213	11.0224	0.388098	0.176579	0.186949	0.028648	0.30155	0.0506904
CDK10	0.590259	12.3672	0.45544	2.05146	0.779968	5.35066	0.522436	1.88458
BAG6	0.70226	25.9452	0.705302	1.85763	0.782488	1.98764	0.742497	1.3786
USP5	0.900201	22.4932	0.79641	1.67051	0.813821	1.45116	0.748337	0.899223
HPSE	0.53603	1.11473	1.22024	1.23754	0.845046	1.7206	0.727494	1.10913
TMBIM6	1.32927	40.8335	1.49879	1.05104	1.18073	1.37189	1.27469	1.2002
PUS7L	1.71587	31.5204	0.361013	0.173948	0.169009	0.0199812	0.259071	0.0251072
C1orf43	1.72789	372.005	1.60236	6.89574	1.40696	9.16104	1.55554	8.78086
PCBP2	1.06404	28.5233	1.17674	2.36752	1.29638	3.12023	1.10652	1.77985
OBSCN	0.100701	0.0378118	0.366786	0.029431	0.15458	0.0947397	0.225423	0.0415901
JKAMP	1.28868	40.5009	1.4195	1.21493	1.17675	1.30402	1.7678	1.30244
AKT1S1	1.30201	239.755	1.19771	23.6321	1.56692	33.1838	1.27831	15.3128
PWWP2B	1.09429	5.78233	0.931647	6.6757	1.43416	12.0415	1.07164	3.7132
RNF169	0.945669	6.22973	0.722858	0.499441	0.654949	0.472691	0.864832	0.750151
C12orf44	1.51071	58.1281	1.24098	1.39764	1.7301	5.28111	1.22658	4.13573
GNG4	0.325223	0.66401	0.412771	0.101887	1.21771	4.872	0.635774	0.63805
GTF2H2C	1.13428	7.83478	0.784847	0.427307	0.947321	0.616934	1.17287	0.485544
RPP14	1.3853	44.4736	1.0968	3.79349	0.956891	2.99378	1.28497	3.91404
FAM89B	1.29381	45.9961	1.40475	20.9559	1.85809	29.8176	1.00393	18.3787
BET1L	1.78062	88.2548	1.23059	2.05002	1.36644	5.45314	1.02146	1.31949
MID1IP1	1.49753	18.7859	1.63082	9.10967	1.35839	10.4688	1.104	4.53077
FAM160A2	0.907319	1.78331	0.709876	0.885319	0.647869	1.49622	0.572196	1.22027
TOX2	0.882215	0.950571	1.49452	2.28974	1.18348	3.87032	0.69726	0.546704
FAM210A	1.07897	31.7877	0.928035	1.01315	0.977595	1.41501	1.31546	1.36022
CEP78	1.17811	9.51085	0.630551	0.658904	0.641171	0.635339	0.627224	0.339675
2016-09-08	0.974955	10.2337	1.00961	4.6476	0.839303	4.4011	0.920672	4.45505
FAM104A	1.32176	74.0074	1.36846	14.5258	1.35734	16.8889	1.48466	22.3925
ATXN7L3	1.08958	131.328	1.0274	11.4971	1.12721	18.9498	1.0278	11.699
ZNF862	0.407176	0.229334	0.718407	1.15223	0.431312	0.965091	0.315632	0.171861
IFT74	0.944343	6.73716	0.486786	0.0642016	0.152803	0.00978202	0.387367	0.0399469
CCDC43	1.64635	53.2364	1.18494	1.87398	1.24182	2.21728	1.63118	2.88214
ZBTB34	1.33072	22.4849	1.00928	1.97494	0.939336	2.003	1.08352	3.00043
POC5	1.33383	2.80614	1.16572	0.790055	1.15032	1.20978	1.27831	0.896358
BTBD9	0.568905	1.10546	0.6209	0.648819	0.707889	0.815385	0.748624	0.939305
TINF2	1.23468	18.9216	1.71623	1.95768	1.37622	2.68063	1.34206	1.66079
MROH1	0.323232	0.288638	0.403887	0.601857	0.366872	0.560512	0.493175	1.00199
PTMA	1.90779	69.7992	1.42753	13.8714	1.47862	5.97056	1.46577	3.59882
KIF4B	0.790727	4.14527	0.536641	0.216259	0.703225	0.37371	0.764048	0.246531
COQ10A	1.0898	9.37447	1.02481	1.87575	1.34511	5.51245	0.690979	1.88118
COMMD7	1.70329	68.026	1.52307	2.85502	1.6955	5.98644	1.77298	4.59827
SGCE	0.978652	24.1648	1.3333	1.33198	1.02892	1.27419	1.28863	1.52549
CCNK	1.03587	44.4755	0.925775	2.21064	1.17691	5.07413	1.25034	3.53585
SLC39A6	1.18434	40.0664	0.786571	0.582856	0.63935	0.512237	0.809484	0.642404
EHBP1L1	0.693703	18.1519	0.877057	3.90497	0.920488	5.41332	0.753997	4.17765
KAT6A	0.718451	4.44709	0.420385	0.406083	0.314582	0.276464	0.572475	0.481237
BCAS3	0.566595	3.65764	1.56654	1.29925	1.08576	1.78121	0.651688	0.523454
ULK3	0.70282	32.6707	0.688018	5.49541	0.820078	5.07341	0.811254	3.25234
CPPED1	0.7304	1.80841	0.80474	0.881035	0.783283	1.00148	0.561682	0.365739
MTFR1L	1.48706	58.0007	1.28101	3.01906	1.55521	8.06317	1.52725	6.81625
ZNF146	1.23036	26.0518	0.619712	0.45064	0.305977	0.200583	0.732499	0.574244
FTSJD1	0.904089	4.35461	0.840666	0.51872	0.538046	0.307997	0.938385	0.678953
GXYLT1	0.716466	1.5904	0.428814	0.2784	0.37325	0.321655	0.408518	0.161093
EIF3CL	0.885994	31.1992	0.919494	1.36967	0.898638	1.08107	0.85661	0.599207
PTAR1	1.00983	41.4062	0.409347	0.259138	0.165907	0.103921	0.373106	0.29796
HIGD1A	1.62861	25.9766	1.50701	3.74786	1.50747	4.50561	1.71833	6.79702
C8orf59	1.65093	49.592	1.6362	1.40482	1.26817	1.32498	2.365	3.22105
KIAA1456	0.259953	1.61559	0.220865	0.254698	0.207666	0.213106	0.262218	0.163173
LRRC58	1.01911	63.7296	0.39803	0.68143	0.238027	0.171118	0.380597	0.345077
TRIM32	0.93594	15.8624	0.927996	1.04027	0.925976	1.22079	1.00675	0.895938
FAM156B	0.358208	5.04383	0.456309	1.54614	0.507028	3.48422	0.495793	2.27862
REPIN1	1.08173	66.0666	1.02398	17.2232	1.38747	45.4916	1.00281	14.5433
WDR83	1.33538	8.50358	1.34859	4.86344	1.11989	2.5327	1.26924	7.84491
SYBU	1.0236	2.59254	1.29609	1.18946	1.15289	4.82001	0.895357	1.58682
C4orf33	0.817887	3.72714	0.999191	0.309572	0.892369	0.360885	0.913079	0.48113
FBXL19	0.972921	18.6312	0.880102	9.35199	1.14242	8.34929	0.951724	7.40768
SYS1	1.55746	3.09723	1.23583	2.97732	1.4309	5.56422	1.1208	2.88492
IKBKG	0.844113	27.3847	0.791324	3.1228	1.05116	4.52668	0.907821	3.83691
C7orf25	0.750147	4.79965	1.47927	1.86529	1.00821	1.54371	1.62592	2.37722
ITPR1	0.428807	1.14367	0.287935	0.0428342	0.229654	0.0368234	0.402691	0.0897937
XRCC3	0.847326	3.9099	0.85051	12.962	1.13405	11.2682	1.08355	9.40136
SBNO2	0.700376	6.2384	0.728832	3.10553	0.982739	6.24615	0.79941	5.53734
PHACTR2	1.45173	11.471	0.338222	0.125214	0.29267	0.0854881	0.413829	0.228229
IMMT	0.772765	41.6251	0.944748	0.797897	0.801875	0.678009	0.996581	0.654189
HOOK2	0.529329	4.39069	0.536482	0.838744	0.530042	1.85934	0.518735	0.909836
TMEM192	0.91489	18.6718	0.924506	1.50945	0.545864	0.557739	0.984928	1.86708
IQCE	0.748289	3.45007	0.705133	2.9824	0.854124	7.29509	0.807647	5.66802
RAP1GAP2	1.22573	28.9034	0.66423	1.00738	0.625442	2.40172	1.00529	7.66327
PDS5A	0.922738	25.8489	0.514753	0.338623	0.38989	0.22986	0.568718	0.340944
SENP6	0.885372	8.228	0.276886	0.0920519	0.181398	0.0328731	0.242157	0.0611268
DROSHA	0.765119	11.5251	0.6806	1.07178	0.767613	0.780558	0.953509	0.993505
C19orf60	1.17629	4.32846	1.08799	9.64576	1.21246	13.3309	1.09243	6.26819
SPATS2L	1.15733	36.4252	1.22792	2.58832	1.19558	3.25903	0.941419	1.99243
KIAA0895	1.55685	2.97803	0.707929	0.559432	0.528882	0.242293	0.772931	0.431933
RAP1GDS1	1.12167	8.99624	1.11147	1.28454	1.15495	1.54764	1.26551	1.17736
RC3H2	1.38095	10.5993	0.762352	0.861311	0.575024	0.50503	0.762501	1.47577
KIAA0232	0.81242	3.37102	0.540428	0.677442	0.311998	0.151125	1.00962	1.70418
ATP6V0E2	1.41435	23.839	1.52761	28.6254	1.70784	39.2624	1.35351	15.1952
SNRK	1.67621	16.307	0.923084	0.673733	0.747596	0.251994	1.01129	0.816785
SKA2	1.41352	45.539	1.26264	2.01966	1.29847	2.93409	1.61716	1.468
ZNF707	0.841076	4.84245	1.04925	3.11329	1.04047	4.23278	1.02265	3.17666
KDELR2	1.58479	139.527	1.56663	0.894235	1.47923	3.33349	1.81973	3.15733
CABLES1	1.18196	7.2757	0.750309	0.563963	1.21965	3.06735	1.06114	2.59331
TROAP	0.672724	49.1556	0.738914	3.7068	0.849697	2.82763	0.717336	1.65104
C17orf80	1.12767	8.75384	0.987083	1.91315	0.681671	0.876221	1.0754	1.67753
CENPN	1.01688	7.64992	1.0654	2.73736	1.28612	3.39474	1.38465	2.42846
ERLIN1	1.13859	40.0692	1.19019	1.91339	1.18982	3.41433	1.54922	3.65001
CXCL16	0.543831	1.06028	1.15712	2.51539	1.60347	6.00731	0.559261	0.49191
TMEM55B	0.899627	28.5592	0.930549	4.26914	1.33273	12.9166	1.06906	4.30448
MED7	1.42071	11.6733	1.60948	2.68506	1.50915	1.19731	1.77746	0.549812
MOB4	1.38148	21.0516	0.995723	0.775055	0.852582	0.510156	1.43356	0.749482
TMEM170B	0.725109	0.199221	1.02481	0.442395	0.929551	0.876033	1.06526	1.5819
MROH6	0.341858	0.468147	0.121853	0.125842	0.219246	0.398273	0.136353	0.12912
ST20	0.624337	3.23513	0.901939	2.11884	1.18375	5.30822	0.816698	1.27848
PACS2	0.591543	1.99218	0.60379	1.77475	0.835563	3.09678	0.770837	2.89169
ACTB	1.38063	273.536	1.02868	1.39519	1.46876	5.36373	1.25674	3.19038
ISPD	0.230733	0.392755	0.261432	0.116823	0.298784	0.117326	0.294399	0.108774
COMMD9	1.48174	55.5537	1.24698	2.70149	1.38651	2.52652	1.16766	1.48052
CXXC1	0.668641	13.8762	0.741341	0.134769	0.966432	0.361805	0.688524	1.54705
NRD1	0.83363	1.1161	0.760845	0.829277	0.74519	0.746401	0.955992	1.02154
ACOX3	0.757177	6.64065	1.03218	1.48927	1.06552	2.08272	1.06526	1.74009
INPP4B	3.76946	12.473	0.735902	0.214163	0.348582	0.17535	0.844665	0.488253
ZNF219	1.17743	5.14045	1.04909	9.3086	1.24808	12.0531	0.899931	4.46077
FAM13B	0.986328	1.2084	0.390898	0.0862344	0.384097	0.354356	0.685174	1.2603
PHF21A	0.825877	0.0422513	0.770265	0.0262382	0.490895	0.0166145	0.642034	0.0221439
ACTN1	0.589754	20.86	0.543031	0.381779	0.678797	0.934165	0.836743	1.03244
FOXRED2	0.899082	31.9025	0.79073	4.29848	0.903318	2.3307	1.00579	2.20291
HNRNPR	0.922457	16.4905	0.943995	1.66577	0.73865	0.843489	0.981798	0.738605
TTI2	1.12282	1.36991	1.07056	0.792522	1.20609	1.44286	1.07236	0.80153
PCTP	1.37846	8.17252	1.58498	1.80821	1.41425	3.74244	1.21565	1.86104
ALPK1	0.316069	2.94541	0.969912	0.341894	0.43714	0.191593	0.522945	0.274572
ZFAND5	1.19321	48.7674	1.362	1.85247	0.910069	1.78215	1.01327	1.94472
TBC1D8	0.563479	5.02711	0.727849	0.715543	0.510434	0.990179	0.429083	0.509747
PPAPDC1B	1.09297	22.8794	1.13868	1.81759	0.938001	3.91376	0.999139	2.31212
SNX18	1.19052	9.35021	0.699677	1.07554	0.755507	1.14971	0.786291	1.64363
DTX2	0.775002	2.42715	1.0023	1.27649	1.03486	1.88028	0.892927	1.75602
ZNF160	0.480414	1.86026	0.580289	0.349036	0.201243	0.0921942	0.416194	0.260764
TUBGCP5	0.780421	13.1427	0.710807	0.915785	0.560289	0.43241	0.830902	0.437467
ZNF554	0.401007	0.468763	0.782842	1.26759	0.656154	0.961918	0.89706	1.11645
OTUD4	1.03897	3.14672	0.483108	0.290182	0.296973	0.125703	0.631944	0.55655
EPN2	0.915247	28.5669	1.0882	2.13416	1.01368	3.67467	0.839997	1.75306
PSMA4	1.65825	63.5357	1.24531	1.31744	1.37401	1.49148	1.5044	1.28055
RRAS2	1.56838	31.243	1.31382	2.83654	1.50192	5.02012	1.14759	2.95388
GIGYF2	0.546974	3.04255	0.504229	0.405087	0.440377	0.336669	0.524175	0.272658
SH2D5	1.07126	1.46532	0.500396	0.638878	1.59782	11.2861	1.01971	12.4299
FMN1	0.347735	0.395369	0.380591	0.251654	0.146072	0.0273902	0.518735	0.332993
RPP30	1.08596	11.0096	0.938826	1.03342	1.19259	1.11208	1.39556	0.700983
PAQR5	0.837734	0.337452	0.976012	0.0791157	1.25786	0.791004	1.13217	0.770319
ELOVL7	0.449276	2.7835	0.775351	0.500009	0.386121	0.318404	0.976165	0.797277
ALS2CR8	0.308467	0.668221	0.358684	0.312201	0.339488	0.316711	0.397697	0.395429
FAM118A	1.08355	15.7083	1.01414	2.2961	0.863154	2.93749	1.03533	2.67318
C4orf19	0.441108	0.795023	0.464544	0.707132	0.471926	1.03776	0.401039	0.481907
PDE4D	1.63827	39.3178	0.522838	0.575411	0.304829	0.202083	0.782354	0.437713
SLC25A36	0.853589	23.3617	0.628377	0.554105	0.392068	0.497667	0.466445	0.453969
PCMTD2	0.660553	8.8695	0.779748	0.9304	0.602952	0.679942	0.722854	0.628423
FBRS	0.87738	18.191	0.880567	3.26451	0.978595	8.72979	0.936809	6.96482
TLE3	0.716536	22.7958	1.09129	6.746	1.01936	3.31216	0.837168	1.47814
TMEM177	1.85092	13.9433	1.87392	17.0628	1.96846	10.185	1.08406	3.14202
RUSC1	1.05798	35.8684	1.16317	1.22627	1.32082	8.56214	1.05726	4.49347
ASH2L	1.16519	40.1965	0.973403	1.30705	1.02093	1.74433	1.31983	1.61962
ARMC5	0.644109	9.56834	0.606118	1.74582	0.653341	2.53352	0.624952	2.27842
TMC5	0.417047	0.0125965	0.827077	0.130918	0.869893	0.0759775	0.399472	0.00415361
ZFYVE16	0.452228	0.971073	0.210002	0.045499	0.117417	0.0114755	0.18815	0.0239669
ABCC4	0.794456	17.1029	0.66423	0.194123	0.575251	0.18521	1.08621	0.654583
CAP1	0.951394	0.311455	1.11531	0.573741	1.10816	0.870046	1.12547	0.695039
FAM135A	1.17122	5.20965	0.754884	0.247374	0.250979	0.0598447	0.477827	0.176482
ZNF142	0.745009	19.9799	0.797966	4.11054	0.818409	3.98289	0.946114	4.66534
MYBBP1A	1.04244	58.5733	0.474393	2.18347	0.616605	1.72731	0.70835	1.23246
DGKZ	1.3414	32.3419	0.927908	11.5788	1.24911	13.5851	1.02226	10.273
UBE4B	0.661894	27.9991	0.878674	1.624	0.89934	1.41731	0.903413	0.774711
CCHCR1	0.595146	1.49959	0.542387	1.00222	0.868017	1.90017	0.872471	2.99325
KIF13A	0.830901	10.7958	0.77357	0.755809	0.650904	0.626051	0.88747	1.29719
NUDT19	1.11567	10.5661	1.05589	2.76256	1.33319	2.93537	1.01469	1.62559
ACVR2B	0.751517	0.998498	0.833764	1.16902	0.518454	0.737697	0.789339	1.26147
HECTD4	0.354446	1.30641	0.36155	0.291832	0.388367	0.513956	0.485301	0.99002
ZNF250	0.631941	2.99572	0.892829	0.863652	0.650686	0.927405	1.06526	1.38703
RNFT2	0.785172	1.87422	1.07248	1.84031	0.942372	0.559456	1.08588	0.753374
C6orf136	0.913912	5.23825	1.0458	1.3852	1.03579	1.54823	1.20815	1.77942
SYNPO	0.616667	1.17386	0.844521	0.123539	1.19579	1.31037	0.488971	0.0259207
ADAM10	0.775139	3.56764	0.571333	0.140576	0.364118	0.0786918	0.649915	0.17434
TMEM87A	0.941415	11.9211	0.872848	0.407892	0.713251	0.543234	0.995009	0.632563
FLNA	0.313825	16.2821	0.242329	0.121356	0.41517	0.722199	0.462067	0.630874
MECP2	1.03169	6.818	0.90601	2.96407	1.04775	10.2119	1.04708	9.88655
NAA16	0.564766	6.48908	0.328465	0.153997	0.36506	0.0673649	0.292549	0.0523387
NAV2	0.566485	3.64052	0.787102	0.245504	0.658873	0.449442	0.639155	0.472571
SUPT5H	0.71531	6.04325	0.625788	1.0118	0.717222	2.22748	0.634568	1.0732
FBXL13	0.277059	0.741227	0.293566	0.0923528	0.253514	0.132732	0.651688	0.542699
EZR	0.617279	13.3089	0.653326	0.479225	0.846943	1.52075	0.795254	1.10071
LYN	1.00368	6.12085	1.1079	0.909346	1.33934	2.3248	1.35351	1.85102
UBE2K	1.48584	48.0188	0.988448	1.16906	0.968282	1.81058	1.15441	1.80084
IQSEC2	0.665823	0.638316	0.839146	0.448352	0.903908	1.35393	0.748385	0.697983
PDE4A	0.995106	9.70127	1.39354	3.81932	1.17218	3.55138	1.04511	10.1482
DDX54	1.10378	10.1256	0.886948	4.47103	1.054	5.02039	0.794215	2.51765
ADARB1	0.589028	2.03173	0.447338	0.109303	0.418298	0.049189	0.982544	1.01312
TLK2	1.01822	7.65579	0.527649	0.465111	0.544909	0.632617	0.718886	0.481626
CEP170B	0.582284	4.51476	0.470551	2.35503	0.481404	4.21057	0.559956	3.27313
ZSCAN30	0.329619	0.407234	0.552595	0.48289	0.393692	0.266377	0.462214	0.473739
FAM208A	0.960245	16.9416	0.446652	0.269547	0.245623	0.0800852	0.34825	0.163656
NFAT5	0.529096	4.5862	0.150287	0.0558881	0.0838693	0.0189157	0.251548	0.134454
NACA	1.57123	117.33	1.43459	5.33255	1.38951	5.14226	1.38703	3.82751
HIPK2	0.856329	1.16799	0.626016	0.286455	0.407232	0.865919	0.615076	2.65888
ECE1	0.428276	20.8369	0.747566	1.02592	0.860742	2.86754	0.767748	1.35135
TBC1D14	1.19729	32.2146	1.13094	5.62139	1.03061	5.76248	1.06434	7.62231
FANCI	0.704041	14.0839	0.827539	1.64422	0.677844	0.62165	0.853898	0.512656
LDB1	0.703626	10.0258	0.830356	2.58411	0.825239	2.69118	0.673113	1.50888
C17orf51	1.06072	26.3722	0.956656	3.06478	1.47557	10.0948	1.1472	3.55903
2016-09-09	1.29989	137.97	1.12304	7.27639	1.1835	8.44495	0.856201	3.49904
ARHGEF7	0.717291	7.76812	0.725231	0.913283	0.961928	1.3614	0.887169	0.91646
ZNF276	0.531177	0.0488188	0.539799	0.71333	0.448825	0.352301	0.344862	0.456812
LIMA1	0.380711	5.76431	0.49911	0.14196	0.25941	0.033069	0.855197	0.492334
ARL17A	0.25809	5.09742	0.496168	1.77374	0.21995	0.820771	0.350909	3.6303
TYMP	1.54083	20.5569	1.19613	5.30226	1.3575	6.41802	0.765908	1.40997
ADCY7	0.754072	6.04478	0.586242	3.28832	0.698478	3.12486	0.574314	0.969405
ENTPD6	1.48757	9.48554	1.02403	1.65286	1.21149	11.1274	1.0783	6.75504
NGEF	1.08039	7.91062	2.24178	5.17833	1.61699	7.64281	0.929046	2.53885
CDC27	1.17237	14.2019	0.653883	0.385215	0.449179	0.18725	0.802476	0.280245
THUMPD3	1.07846	27.9412	0.979302	1.21434	0.684596	0.518112	1.10985	1.08815
LSM14A	1.25553	67.2264	1.04316	1.42476	0.798369	1.42552	1.01628	2.17492
SEZ6L2	0.34002	5.51121	0.916119	0.350524	0.541642	0.417701	0.74295	0.632374
C17orf85	0.844553	5.10146	0.766783	1.52657	0.788769	1.52659	0.994242	1.21707
DEPDC1	1.48096	44.4068	0.418349	0.373887	0.34031	0.195219	0.716697	0.508914
CHEK1	0.98869	16.7058	0.799217	1.15929	0.711308	0.559538	1.15265	0.930918
ELK1	1.67491	59.7975	1.21809	7.37547	1.36289	24.8639	1.32412	11.387
NBEAL1	0.632894	4.70533	0.259082	0.034732	0.06197	0.00201884	0.138484	0.00697686
SYNPO2L	0.290786	0.522323	0.320254	0.155111	0.366509	0.112345	0.432105	0.273228
EPB49	1.12842	0.262824	1.66348	7.80644	1.38437	16.8645	0.721098	0.442973
PIK3R3	0.994753	15.1965	0.882442	7.17993	0.503757	0.516954	1.04159	1.20192
CTSC	0.792357	17.2034	0.902377	0.643342	0.666889	0.49388	1.37356	0.962837
AEBP2	1.42281	15.9878	0.633765	1.01414	0.503318	0.650021	0.578284	0.691962
IRAK4	0.67615	0.720485	1.12089	0.769981	0.657325	0.357303	1.34459	1.44391
MTRF1L	1.38201	4.81546	0.763682	1.15146	0.713164	0.784121	0.92968	0.851466
CLCN7	0.456467	2.56188	0.747561	3.73236	0.659484	2.89369	0.743387	2.29505
ITGAL	0.224878	0.0208425	0.60283	0.135219	0.429023	0.0924921	0.532629	0.290015
PAPD4	1.03674	12.3125	0.882862	0.489619	0.480802	0.291262	0.736226	0.552145
CNTLN	0.722351	0.0681807	0.48352	0.0570007	0.237965	0.0155479	0.211497	0.0165907
DHX36	0.978632	11.7781	0.404036	0.13007	0.255269	0.0371105	0.471434	0.0832521
MFGE8	0.642253	3.46504	1.3257	0.697175	1.30815	3.2639	0.761547	0.68911
MGAT1	1.20183	28.0468	1.12315	7.96069	1.30054	10.3995	1.18067	8.04284
FANCL	0.868949	10.6856	0.992158	0.7573	0.944424	0.632497	1.1953	0.433892
LIN54	0.87365	18.8215	0.403016	0.254114	0.330747	0.252332	0.656619	0.404909
WDR26	0.849177	18.9431	0.962172	1.02141	0.880075	1.26223	1.01802	0.956454
GDI2	1.10371	27.7723	1.19481	0.836315	1.13951	1.0154	1.24973	0.518987
ADCY9	0.641437	5.68445	0.820558	0.393954	0.94286	2.0399	0.903433	1.32544
GLRX	1.5787	28.7922	1.47234	0.725001	1.2906	0.821533	1.03863	1.02584
ADD1	0.830144	9.46726	0.944366	1.37588	0.910388	1.37213	1.00907	1.0471
MFSD10	0.802825	17.3173	0.809657	2.92951	1.05362	5.12785	0.771532	2.85998
ADD3	0.966492	14.6704	0.642871	0.541218	0.294263	0.122846	0.568138	0.261013
LAMP2	0.521769	4.16818	0.943144	0.282729	0.501394	0.219526	0.949951	0.36149
HCCS	1.80515	84.5142	1.21948	3.1679	1.4307	4.5116	1.72551	3.40061
PHKA1	0.918671	3.25976	0.828778	0.729169	0.818134	1.20799	0.77935	0.818561
CCBL1	0.718243	8.67658	0.806156	0.336607	0.752091	1.14102	0.924428	1.40062
ABCD3	0.962114	13.9206	0.771842	0.358514	0.72578	0.473238	0.948588	0.471151
SH3BP2	0.483964	3.88325	0.709253	0.285243	0.515751	0.0923631	0.521796	0.228082
MICAL3	0.387545	1.42556	0.476905	1.02064	0.523303	1.59425	0.528247	1.29581
AGAP2	1.2183	0.181314	1.41775	1.61041	1.38125	3.5661	1.14149	2.08607
SET	1.73375	95.6749	1.18145	3.4892	1.19577	4.41798	1.56522	4.19994
GTF3C5	1.04198	65.0694	1.06477	4.508	1.30095	5.40892	1.11626	3.02221
TACC1	0.459406	6.36096	0.527477	0.386332	0.529844	0.628902	0.923224	1.76225
TTC13	0.929059	17.7913	0.650922	0.304577	0.433061	0.174588	0.716348	0.383438
NAPEPLD	0.63534	2.98202	0.603907	0.593697	0.522131	0.26312	0.725282	0.501477
NCOA7	1.18809	14.3839	0.549324	0.181667	0.535316	0.109265	0.455726	0.175986
PPM1M	0.924427	12.6695	0.985396	0.909077	1.00164	2.69206	1.02947	5.46075
CD99	1.15015	37.4368	1.86016	6.24509	1.72457	8.54094	1.46045	4.76036
BCKDK	1.41909	111.67	1.30099	8.21394	1.85488	10.5641	1.24928	6.08382
SMEK2	1.36861	52.4171	0.558051	0.370634	0.325602	0.238666	0.562599	0.389281
ADK	1.41765	26.808	1.46254	1.003	1.64221	1.70583	2.18691	1.64585
MTO1	1.05091	40.8953	0.778394	0.624317	0.727886	0.432447	1.28155	1.11273
ZBTB1	0.80724	5.24484	0.54852	0.358754	0.255299	0.0827462	0.524435	0.122579
PPP6C	1.22721	11.179	1.1429	0.773893	1.25086	0.833137	1.59981	0.886434
PARK7	1.63824	27.2956	1.61498	2.49132	1.78789	3.29812	1.55177	2.15928
BCOR	0.598367	5.88658	0.711675	0.782816	0.643097	1.07069	0.88182	1.11895
CLDN19	0.277863	0.321027	0.298904	0.0712363	0.410959	0.131789	0.596545	0.284214
ADM	0.918595	5.22553	0.828892	5.01463	1.10222	3.05726	1.50925	3.28713
PABPC1L	0.120463	0.419426	0.18546	0.367491	0.181587	0.465859	0.154773	0.593577
SMIM4	1.28008	12.5535	1.85122	6.97086	1.67319	2.97478	2.38765	4.18338
ADSS	1.15493	24.0681	0.865741	1.25843	0.731667	0.615882	0.92341	0.79338
HDGF	1.52385	15.1056	1.28733	6.6101	1.46532	7.49922	1.20606	4.63085
CASK	0.64492	4.12601	1.01591	0.712775	0.748533	0.612752	0.989831	0.717333
NOS1AP	1.27039	2.14656	0.775351	0.490393	0.883073	1.11805	0.662828	0.631587
RACGAP1	1.06856	11.7503	1.10511	1.29023	1.02861	1.1317	1.13822	0.908098
OSGIN2	1.47636	10.2278	0.929922	0.454059	0.95865	1.03914	1.12251	1.32427
ENOSF1	0.567962	5.4799	0.629572	1.97176	0.675147	2.5041	0.6907	0.959908
GINS3	0.979162	13.9252	1.15184	3.6716	1.77521	2.97913	1.54079	1.73154
POLG	0.836298	22.4	0.737493	1.97059	0.761874	3.08931	0.699692	3.16274
NRGN	0.995643	5.21191	1.18138	3.68983	1.82393	8.08847	1.44307	2.89246
TUFT1	0.786384	9.88584	0.830757	0.855058	1.43547	6.23377	1.34985	3.28849
THTPA	1.33611	15.728	1.42458	15.4578	1.61742	11.002	0.991659	3.00496
ORAI2	0.569241	2.43881	0.898418	3.73343	1.1724	6.19355	0.93399	6.3863
AP1B1	0.936175	33.0614	0.803539	1.54011	0.931866	2.44805	0.878394	1.4416
MRO	0.238437	1.1511	0.218526	0.146161	0.331624	0.381982	0.46103	0.414198
PIGG	0.594537	1.0832	0.746418	1.53864	0.742243	0.776605	0.628959	0.649466
CENPL	1.32127	5.09841	1.11555	2.41589	1.07084	2.09313	1.22613	1.72725
CEP55	1.15593	44.5237	0.770231	1.55011	0.523069	0.31586	0.850693	0.564069
CFLAR	0.345101	4.41587	0.470686	0.43233	0.480702	0.872996	0.646989	2.20151
CSK	1.09134	15.4478	1.22216	6.38814	1.63483	9.74107	1.11599	5.01881
CNBP	1.50577	19.72	1.29427	0.746528	1.49508	1.78799	1.45633	1.33341
ELF4	0.911732	4.05944	1.00465	1.80452	1.33337	5.98047	1.16523	3.43044
PCID2	1.0546	17.9707	1.02435	1.72578	1.32701	2.68464	1.3274	2.02734
HMOX2	1.32089	19.2013	1.41452	2.72758	1.59597	4.38101	1.35523	2.10562
SMARCAL1	1.15957	32.0836	1.27474	2.05572	1.16008	1.85528	1.17461	1.90043
TET2	0.68412	1.11648	0.26851	0.095989	0.144597	0.0191877	0.214242	0.0517185
KIAA1598	0.734956	8.74068	0.574007	0.117667	0.232229	0.0379657	0.498121	0.169899
LY6E	1.70892	212.187	1.62243	4.75714	1.80314	6.98165	1.38596	3.89727
POLD2	1.78092	1105.18	1.25371	10.1474	1.7671	16.2493	1.22114	9.32045
ACCS	0.383572	0.997103	0.538608	0.459626	0.318004	0.352355	0.383014	0.34049
CBX1	1.41837	35.2227	1.35778	2.70677	1.38951	4.3345	1.51776	2.61912
AURKAIP1	1.53437	104.568	1.32327	6.26794	1.63847	5.73603	1.36627	3.48412
GPBP1	1.14254	28.6776	0.826132	0.376131	0.568525	0.306246	0.961728	0.764403
BBC3	1.10519	1.94417	1.51213	3.1741	1.25489	4.53347	1.23319	3.37105
LRRC8A	0.967188	16.8654	1.07579	2.20245	1.245	7.23098	1.06128	3.4052
SLC39A10	0.794929	7.87382	0.570074	0.0881182	0.241053	0.0175487	0.847419	0.259684
UBAP2L	0.757374	10.5718	0.659265	1.65262	0.794858	2.08275	0.659568	0.609395
CBX5	0.997295	47.21	0.893868	4.68156	0.859056	2.3831	1.0626	3.12718
MAD2L2	2.10888	129.576	1.51847	4.66935	1.7577	6.03569	1.27523	3.20682
MED18	0.621802	14.4619	0.918622	1.0847	0.777605	0.949971	0.69881	0.765667
PHTF2	1.11678	42.3005	0.578772	0.286042	0.55773	0.245736	0.998924	0.635224
CDCA7L	0.886798	12.4707	1.18682	2.77193	1.18047	2.01705	1.23447	1.58794
ZNF84	0.456861	2.71353	0.38888	0.0900319	0.259227	0.0764685	0.331697	0.0903039
CYBRD1	0.782655	1.59425	1.88917	0.898425	1.11546	1.74656	1.25206	1.71125
C14orf2	1.69683	38.1892	1.86297	5.25782	1.73045	4.12361	2.1324	3.92946
METTL21A	0.442699	3.42145	0.457335	1.49944	0.550508	4.44888	0.809241	9.52335
ERLEC1	1.38528	54.5184	1.52344	2.01321	1.07867	2.04836	1.17686	2.22188
YPEL5	0.867832	4.78219	2.05179	0.695759	1.43817	1.32175	1.40799	1.31144
DFNA5	1.26031	12.9062	1.26426	0.350518	1.12053	1.11361	0.832839	0.293226
CRY2	1.02692	8.2094	0.877495	1.16152	0.557731	1.69101	0.804196	2.09558
CRLS1	1.76998	16.3083	1.19561	1.98086	1.4086	5.57702	0.952015	4.14694
PAN2	0.351022	0.551624	0.409766	0.15799	0.336132	0.496446	0.31008	0.32477
ASAH1	0.9084	11.256	1.24933	0.602038	0.791617	0.385244	1.22952	0.587144
ING4	0.594904	4.71774	1.38777	0.973499	0.712179	0.817512	1.0112	1.03603
PEX26	1.29021	47.1859	1.02945	5.72263	1.01748	7.74497	1.08019	7.44444
MFN2	1.19195	19.1373	0.868414	1.36685	0.992824	3.47448	0.984232	2.44016
LIFR	1.3095	5.56902	0.631486	0.259056	0.250979	0.0591322	0.46484	0.123969
TMEM14B	1.69538	57.862	1.31978	2.10838	1.82031	6.32069	1.41445	2.49109
HIVEP3	0.688747	0.986431	1.1031	0.479398	1.32997	1.11929	1.07779	1.05144
STXBP5	0.802842	16.4116	0.692092	1.00845	0.682486	0.604212	0.727081	0.587014
SPG21	1.3961	195.009	1.30996	4.2951	1.56767	5.49456	1.53616	4.21514
RPGRIP1L	0.739922	0.263474	0.675604	0.347609	0.264686	0.0869183	0.418628	0.0631917
AP4S1	0.323965	2.15236	0.503929	0.676347	0.461116	0.529696	0.647677	0.57846
TFRC	0.575255	8.41969	0.467672	0.418074	0.574265	0.34029	1.00706	0.834307
ORMDL1	1.10565	45.9865	1.04902	1.08337	1.10169	1.59513	1.57488	2.53956
VPS53	0.692777	7.11748	0.775117	0.793431	0.84775	1.86709	0.791053	0.677337
UBP1	1.22309	35.8217	0.927385	6.39495	1.14707	10.8133	1.0863	6.40439
PLA2G16	1.49709	7.86992	1.60866	2.57209	1.42704	3.4098	1.41553	4.01063
LEPROTL1	1.72228	34.6788	1.51699	1.91402	1.73968	3.73049	1.82762	3.22062
SPRED2	1.6774	3.90807	0.76748	2.01695	1.0724	4.95317	1.2885	6.82157
NUDCD1	1.29266	15.9591	0.853455	0.373994	0.780823	0.386158	1.28444	0.6698
WDSUB1	0.751517	3.89414	1.07875	0.78769	0.867581	0.717991	1.05329	0.489041
KCTD6	1.49365	28.7714	1.19837	0.331298	1.11546	0.320639	1.23097	0.792121
PSIP1	0.888102	12.6249	0.452595	0.550947	0.306656	0.156708	0.454686	0.215664
VGLL4	1.08654	19.8977	1.19417	4.14345	0.906312	4.08258	0.894817	2.55793
SLC39A13	0.730912	1.35356	1.0425	1.94595	1.15836	5.39414	0.813066	2.54489
DIS3	0.813675	6.74045	0.470676	0.217618	0.287959	0.0832031	0.415582	0.126783
GNE	0.835396	13.812	0.80929	0.311823	0.788515	0.599929	0.880113	0.429933
TPRN	0.73083	0.964475	0.52101	1.47649	1.26291	5.88273	1.06114	6.65745
LYRM1	1.54804	32.4347	2.33475	1.36688	1.64946	2.50833	1.47199	0.951775
TSPAN14	0.967277	10.5771	1.26744	4.08183	1.24758	6.28752	1.02613	2.39743
ZFAND4	1.89046	10.6476	0.86926	1.12462	1.01985	4.7843	1.09189	2.16673
AP1AR	1.3845	30.4827	0.728364	0.904298	0.526746	0.643505	0.777529	1.13538
SLC39A14	0.848977	41.1771	0.831536	0.664077	0.9113	2.41161	1.00016	1.4965
MAPKBP1	0.495627	5.07548	0.712424	2.48414	0.587609	0.918515	0.461397	0.885912
USP8	1.13563	24.0547	0.322195	0.108329	0.13253	0.0193215	0.268553	0.0454117
NUDT22	1.94168	11.8454	1.45775	6.27776	1.78212	8.90456	1.14417	4.67246
ARHGEF3	1.33779	14.673	1.61472	2.79312	0.978474	1.66795	1.20729	1.4656
REPS1	1.15683	39.923	1.15159	0.932152	0.928223	1.16566	1.15566	0.692938
PAK1	1.22622	33.9183	1.48779	2.11315	1.47455	3.28507	1.37773	2.69506
SPIRE1	0.92203	13.057	0.75114	1.11741	0.703932	1.7652	0.868596	1.6994
DCAKD	0.939424	18.3425	1.65495	3.34756	1.2873	7.46135	1.24202	5.03218
NCS1	1.08807	20.4804	1.31829	4.26525	1.70169	18.9595	1.01186	2.6777
DLG4	0.749051	9.16513	1.08086	3.72593	0.850539	5.24552	0.79503	4.95703
ZBTB4	0.878137	17.5072	0.913853	5.89788	0.869957	7.90874	0.855323	6.3131
SMARCA4	0.657637	8.81408	0.717135	2.53812	0.792404	2.01354	0.604472	3.21234
SRRT	0.624997	10.921	0.636644	2.70811	0.811183	2.1967	0.674304	1.02568
GTPBP3	0.665179	2.40793	0.704869	2.8516	0.982531	5.83013	0.72825	2.62491
TOMM40	1.90325	515.532	0.921719	18.7082	1.53851	20.0554	1.24008	11.2975
MARK3	1.15428	23.6752	0.89671	0.839838	0.779157	1.72442	0.918576	2.53194
INPP1	0.984403	22.8906	1.58953	2.12083	0.974348	2.87662	1.32974	2.42686
ENTPD4	0.572888	10.1851	0.827849	1.74368	0.55773	1.38904	0.599701	1.85199
NAF1	1.15601	3.48474	0.742105	0.527448	0.811244	0.585492	1.07696	0.627315
NSDHL	0.926083	28.3152	1.15147	4.64909	1.38533	2.93945	1.15828	2.49684
TEX264	1.33883	47.7575	1.36809	2.53317	1.43189	4.34329	0.934252	1.52178
DNAJC2	1.04038	17.7895	0.181135	0.050859	0.124669	0.0173626	0.202906	0.024704
CYHR1	0.769592	23.6956	1.09074	5.56842	1.09878	5.08616	0.928437	4.406
SYTL4	0.369961	0.738777	0.696204	1.77775	0.432241	0.491089	0.973951	0.979039
ZNF673	0.684705	3.34226	0.630653	0.320642	0.712656	0.537968	0.926672	0.554037
KIAA1841	0.83032	4.36483	0.657819	0.6271	0.365725	0.168866	0.852207	0.511013
KCTD15	1.03382	8.3435	0.631733	3.94188	1.0272	20.4951	0.944337	8.3374
AES	1.45133	89.8045	1.38958	16.955	1.45487	13.9667	1.16018	7.92832
GSPT1	1.07978	35.9791	0.711158	0.670897	0.817932	0.762867	0.828375	0.605343
GEN1	0.499839	6.62409	0.232184	0.253378	0.0683493	0.0107051	0.121744	0.0145606
C15orf41	1.08417	15.5712	1.15054	1.85565	1.14733	1.83489	1.48798	1.78244
SLC9A3R2	1.42216	99.5424	1.48677	8.73812	1.155	4.86912	1.24413	7.25242
ATP6V0A1	0.482356	1.5413	0.700008	0.324993	0.567834	0.41328	0.56076	0.258554
CLK3	1.12845	19.9918	1.31407	1.79442	1.29897	3.58046	1.04229	1.77824
RELL2	0.742747	10.0841	0.569863	1.49394	0.866627	4.27726	0.743278	5.86833
ZNF562	0.682361	19.3376	0.754685	1.26057	0.440313	0.660168	0.800416	2.00243
SHC1	1.26752	133.973	1.11871	5.45051	1.3083	11.8682	1.07599	9.36097
CRYZ	1.21763	10.581	1.35047	1.19838	1.01665	0.823458	0.999796	0.455461
TBCEL	1.09074	3.97856	0.980369	1.87752	1.16396	2.04763	0.966528	1.20847
DOCK9	0.763169	5.05942	0.839735	0.673573	0.577251	0.625619	0.625321	0.674996
EEF1D	1.07142	58.5103	1.2959	7.90535	1.2026	4.31453	0.912826	2.32995
ATF7	1.00693	26.877	0.964281	1.48745	0.799172	1.55118	0.843307	2.02358
MYO9B	0.450071	1.04214	0.573535	0.89946	0.813738	1.7578	0.582236	0.82282
MOV10	0.393216	0.635879	0.460342	0.297504	0.404774	0.26279	0.460416	0.258037
PLD1	1.02507	3.37338	0.926795	0.305709	0.380046	0.0920606	0.722523	0.271558
PLXNB1	0.338122	1.29639	0.326922	0.314285	0.278865	0.675083	0.272355	0.16717
KARS	1.40934	118.406	1.11268	2.0203	1.36069	2.58511	1.34207	1.72647
KIFC3	1.01363	23.0338	0.901685	2.73153	0.924728	4.09373	0.717648	4.36002
COL4A3BP	1.02286	6.46853	0.717368	0.255149	0.525554	0.410353	0.626487	0.286372
HSPBP1	1.8132	39.1169	1.246	8.58822	1.42745	6.75092	1.11935	3.53151
KLC1	0.906452	6.94334	0.822635	1.78609	0.913106	1.85033	0.656564	0.882047
FAM108A1	1.48312	58.8531	1.08388	23.8773	1.53921	31.8486	0.995544	17.623
RFC5	1.23934	36.0512	1.16092	3.68653	1.21132	1.8239	1.43223	1.92564
LTBP3	0.407499	6.7209	0.588949	1.21319	0.599569	3.64935	0.455224	1.35382
YAP1	1.15453	27.4068	0.933265	0.992806	0.706224	0.822808	0.99397	0.793605
CCDC77	0.573316	6.2429	0.874539	0.807173	0.566311	0.385872	1.04283	0.469396
MLF1	1.66641	11.819	1.36642	0.315783	1.43151	0.850479	1.45791	0.688981
MYO1B	0.80847	16.3375	0.526021	0.365645	0.366542	0.207055	0.773355	0.500595
APOLD1	0.540064	2.72072	0.292405	0.190884	0.329568	0.224317	0.859369	2.00538
SMARCC2	0.450841	9.33482	0.597624	1.89576	0.679844	1.40404	0.664749	1.01597
SPTAN1	0.169768	0.517477	0.318799	0.150764	0.159395	0.131503	0.512576	0.284673
SRP9	1.46513	92.1251	1.70271	3.91079	1.56418	3.74294	1.67945	3.13305
HRAS	1.49653	3.76685	1.24362	1.58365	1.57355	0.402106	1.20532	0.30436
SSFA2	1.12101	37.68	0.762257	0.952419	0.452023	0.499222	0.568138	0.573736
HAUS2	1.27956	27.0919	1.05628	3.54949	1.43324	5.27668	1.31591	5.78717
THAP5	1.14442	20.775	0.653447	0.185047	0.407232	0.196157	0.798944	0.243937
NDRG4	0.594145	0.818008	1.23831	1.46718	0.913524	3.97582	0.678609	0.775048
AP1M1	0.822064	32.7896	1.01141	2.5433	1.16915	4.25236	1.02265	2.48097
SPAG9	0.533694	6.32913	0.506347	0.240665	0.350379	0.182379	0.493528	0.351333
CALU	0.817106	10.9922	1.01841	0.338023	0.802856	0.684812	1.15906	0.69365
C17orf96	1.23416	12.1877	1.0514	9.34287	1.52663	23.3129	1.3368	7.76405
EIF4E	2.19367	5.07486	1.14801	0.686443	1.4467	1.18314	1.75597	1.36521
HMGB2	1.1051	13.2458	1.45071	3.11882	1.28965	1.6733	1.27694	1.22189
STYX	1.39468	23.2948	0.888446	1.72876	0.839412	1.7976	0.828269	2.43816
C14orf93	0.694842	0.25993	1.66009	1.45642	0.980526	0.602622	0.962493	0.621124
PLAC8	0.4117	0.68344	1.13545	0.227231	0.929551	0.486685	1.53677	1.16511
AHCYL2	0.659238	8.41617	0.794938	0.473384	0.62193	0.490697	0.718453	0.612872
ELOVL6	1.12282	20.5032	0.844924	1.0404	0.512098	0.824175	0.841642	0.826617
PSMB5	1.69884	155.442	1.41102	4.82535	1.64811	4.99139	1.27966	2.04716
PACRGL	1.2509	2.78882	1.29102	3.60829	1.31951	3.23511	1.05511	1.35792
RABL5	1.20368	25.0087	1.48117	3.95426	1.39628	2.39478	1.27982	1.68754
DNMT1	0.502207	6.66594	0.520288	1.50686	0.555579	0.569252	0.592918	0.412725
RTCA	0.920994	18.7731	1.06684	0.994419	1.15095	0.688877	1.29049	0.687265
BCL6	0.455186	1.6044	0.957652	1.22609	0.458725	0.531113	0.80351	1.80472
AIFM1	0.742227	19.344	1.04845	0.771114	0.824907	0.4643	1.00493	0.577922
PITPNM1	1.15697	59.0291	0.966917	6.94821	1.21143	24.8633	0.920736	13.3395
CAB39	1.34927	33.4377	0.842247	0.704686	0.596642	1.00588	0.811383	1.53822
CDKN3	1.96879	116.802	1.57458	4.67757	1.6099	2.92855	1.74656	3.60122
PPIP5K1	0.560934	3.02394	0.648224	1.2166	0.472653	0.577422	0.703997	1.26664
PWWP2A	0.932093	3.87579	0.625496	0.193432	0.441114	0.179173	0.607977	0.30618
SUGT1	1.10762	3.25824	1.12947	1.67884	1.1846	0.808535	1.63608	1.16395
BTG3	1.48175	49.7609	1.36553	1.23855	0.979797	1.35311	1.46616	2.31187
TGFBR1	1.34359	13.0463	0.974908	1.29182	0.81714	1.62649	1.12745	1.28827
MEF2A	0.877248	3.40846	0.629651	0.492656	0.412808	0.227546	0.575816	0.308896
C7orf73	1.68938	20.2922	1.77852	1.3295	1.74409	2.31242	1.6945	0.745092
ARHGEF18	0.72989	1.58467	1.09386	1.71604	0.983404	4.1023	0.891466	1.90678
TMEM194A	0.684653	10.5694	0.904634	2.60619	0.77924	1.19705	0.968948	1.236
SUN1	0.46541	2.51001	0.681541	0.591307	0.593673	0.582241	0.482766	0.582018
ZNF385A	1.0034	46.7939	1.29578	5.44243	1.58383	11.7005	0.972721	5.44088
NELF	1.30775	29.3583	0.922448	8.29687	1.1641	16.1226	1.01648	27.0175
HYOU1	0.480307	20.3794	0.686364	0.692098	0.590767	1.17537	0.817944	1.32899
KIAA0922	0.381553	1.42514	0.573085	0.196769	0.400869	0.102397	0.782162	0.274368
PTPN12	1.03439	49.2425	0.708031	0.182321	0.400343	0.0903456	0.86444	0.280492
CIZ1	0.881961	70.1527	0.789382	6.6674	1.19657	19.0601	0.947174	8.38962
ATG10	1.26031	2.21249	1.75072	2.05283	1.73129	3.2601	1.66736	1.67894
ZCCHC9	1.05254	6.34979	0.930652	0.844157	0.637406	0.524595	1.11117	0.89521
ACP2	1.07968	77.3055	1.20746	4.92375	0.957093	3.30559	1.02571	1.79612
USP46	0.969133	3.42882	0.650139	0.3467	0.680621	0.544247	1.09441	1.08508
INPP4A	0.841372	2.78915	0.68042	0.654742	0.660515	1.10988	0.835975	1.97407
NT5DC2	0.955633	212.807	1.01578	2.55794	1.48926	18.6816	0.988133	6.32924
TMEM106B	1.10308	30.167	0.891586	0.42661	0.548947	0.298499	0.801581	0.354389
AP3M2	0.923113	9.66447	0.831297	2.26599	1.04815	1.58007	1.00042	1.54816
PRR22	0.453029	0.190119	0.168133	0.140247	0.322897	0.520702	0.378759	0.781513
EIF2AK1	1.27199	37.054	1.29034	2.23407	1.472	4.2979	1.31948	3.40495
STRIP2	0.377525	0.150747	0.57391	0.56711	0.409002	0.143381	0.506718	0.189685
RNF24	1.348	15.4319	0.8839	0.969017	1.37392	2.60808	1.14232	2.90262
PSMG3	1.19399	44.6404	1.08015	10.0045	1.3849	15.8114	1.25825	15.5689
MAP4	0.636684	28.0546	0.793996	0.96067	0.755088	1.38529	0.743635	0.874598
SLC6A6	0.450279	6.76182	0.764202	1.07971	0.519441	0.815891	0.568138	1.0289
LRRFIP2	1.14007	24.8419	0.900293	0.868331	0.857642	1.1138	0.855473	1.14592
NT5C2	0.814613	13.0087	0.982618	1.59306	0.923093	0.715228	1.18072	1.5465
CCNJ	1.59822	9.37668	0.663658	0.703569	0.713377	1.51367	0.863881	2.17551
TBC1D5	0.969325	24.8289	0.995506	1.38363	0.787583	1.05086	1.06231	1.9023
IQSEC1	0.839665	5.18464	0.788633	1.37964	1.09121	5.37834	0.806553	1.84362
ZDHHC4	1.64666	134.396	1.43303	4.41696	1.37716	8.10091	1.38049	6.00391
C7orf50	1.66279	199.169	1.57025	13.6955	1.81603	16.0097	1.48636	7.70927
VAV2	0.985914	16.4522	0.865894	1.32298	1.2087	4.85922	0.993954	3.81831
CYB561D1	0.725693	5.9558	1.0102	3.14319	0.93862	9.49449	0.903085	4.36407
TBCCD1	1.00405	11.7527	0.727849	1.79447	0.878617	2.38912	1.19309	2.00395
LEPREL1	0.867776	13.9877	0.758862	0.396912	1.077	1.61177	1.28625	2.90918
CDC7	0.798637	19.3421	0.702858	1.24627	0.438217	0.210945	1.01245	0.519507
CDV3	1.27166	22.7446	0.933065	3.79492	0.918138	3.21962	1.14661	6.63618
AZI2	1.18736	45.0032	0.782158	0.568172	0.771859	0.851403	1.2246	1.48079
PHLDB2	0.736719	7.78625	0.333985	0.0921437	0.281999	0.0819532	0.386222	0.15115
DDAH1	1.37528	0.0317873	0.869794	0.00703523	1.50458	0.0241151	1.17585	0.110316
NXPE3	0.53207	4.40998	0.496287	0.179721	0.972143	1.80713	0.829707	1.00205
C3orf58	1.28124	10.2272	0.675604	0.448122	0.398379	0.265465	0.62541	0.469523
GSE1	0.598709	1.41254	0.608863	0.730695	0.662143	1.00516	0.712925	1.64281
LRRC8B	1.42814	26.3029	0.729033	0.793193	0.713895	1.76264	0.834991	1.35695
PARN	0.900343	5.16634	1.01038	1.91726	0.950332	1.35009	1.11803	1.13425
LRRC8D	1.07253	16.0685	1.13607	3.18319	1.03493	1.61494	1.37525	4.0423
GBP5	0.46887	0.854049	0.41633	0.0644943	0.321768	0.0769092	0.852207	0.657084
HS2ST1	1.23643	37.1574	0.906432	1.20847	0.447652	0.388657	0.952277	1.02658
TOMM6	2.0078	96.7506	1.66913	7.4612	1.71429	8.53297	1.73046	7.50619
AFAP1	0.749945	10.6164	0.806309	1.63539	1.04963	3.77455	0.86728	2.29369
ZNF213	1.14583	30.0554	1.33698	12.0894	1.43273	16.6864	1.32566	15.7195
TRMT10A	0.893978	2.94362	1.00651	0.44977	0.790118	0.93768	1.00715	0.602458
DERL1	0.984222	23.2824	1.08337	0.898352	1.02597	1.55243	1.24245	1.58242
FAM204A	1.73562	72.4893	1.03655	2.24449	0.990792	1.54456	1.50989	2.97793
NFIA	0.970665	20.7749	0.394499	0.114365	0.208721	0.198564	0.385905	0.40889
OST4	1.63754	49.9891	1.7377	3.27521	1.45181	1.75441	2.05845	2.19578
DEK	1.25275	54.3302	0.480672	0.611627	0.261169	0.124901	0.47571	0.262532
ARFRP1	0.922499	0.607058	1.08466	5.03836	1.39773	3.42343	0.907513	0.938861
KLC2	0.902732	8.41703	0.888763	3.37174	1.26162	4.82038	0.831513	2.30021
PBX3	0.806489	2.41882	1.01133	0.903844	0.976028	0.790735	1.07851	1.73984
IPO11	1.35301	34.728	0.770981	0.584982	0.722023	0.480344	1.07029	0.501764
HYLS1	0.596092	1.11912	1.11748	1.21325	0.951002	0.955793	1.32821	0.877999
AHI1	0.921571	3.11988	0.260426	0.0588833	0.102882	0.013391	0.321122	0.100281
TCF7	1.25401	30.3897	1.69277	0.932932	1.31095	15.6494	1.34505	5.186
PPP1R18	0.635195	8.0956	1.13021	3.21845	1.36768	6.32731	1.00092	4.13558
C14orf80	1.05593	8.19409	0.829623	10.8027	1.24927	13.4528	0.919014	6.18229
KIF9	1.61319	3.06054	1.13156	0.446658	1.23671	0.660453	1.64206	1.83463
FIP1L1	0.925251	2.15697	0.752057	0.702374	0.765396	0.706081	0.846487	0.564923
FERMT2	0.805501	8.67156	0.444797	0.2532	0.672463	0.742892	0.962525	0.604654
DNAJB5	1.44642	8.836	1.40912	1.70497	1.98691	4.88324	1.21331	3.65895
ELMOD3	0.695593	2.21557	1.4718	2.58293	1.15315	4.04137	0.827386	2.57433
PDHX	1.25641	21.1046	0.870286	0.774279	0.93536	0.989994	1.1188	1.11393
TVP23C	0.615373	7.12097	0.816421	0.318234	0.981034	0.877757	0.88707	0.795744
MFAP3	0.96617	20.1058	1.10075	1.05548	0.700738	0.705654	1.2543	1.08961
DCTN1	0.623944	16.19	0.63482	0.87694	0.757504	1.22109	0.706555	0.635053
MAPK9	1.22981	3.48914	0.999267	1.55774	1.23998	2.0021	1.30349	2.70121
JDP2	1.17556	21.7092	1.35169	4.16517	1.75344	16.0475	1.13048	3.33418
FAM160B1	0.647233	0.482977	0.599449	0.157222	0.276634	0.0952416	0.665137	0.319704
SIGIRR	1.42235	10.8493	1.02834	2.92424	1.50873	5.90745	1.37499	4.10703
FNDC3B	0.950226	17.6971	0.484398	0.231621	0.322388	0.1696	0.648365	0.411481
CRELD2	0.991619	10.8148	1.19955	4.0006	1.09045	5.62087	1.00496	2.42123
DNAJA3	1.24282	56.0749	0.946298	3.062	1.09191	5.63017	1.03691	2.20017
SLC39A8	1.34514	73.1267	0.752124	0.672956	0.929551	1.9038	1.1267	1.3882
DPF1	1.92197	2.75138	0.862221	0.980744	1.36152	5.52221	1.2733	4.5543
NEDD1	1.10427	8.63698	0.541968	0.175353	0.377454	0.140433	0.616123	0.210534
ZNF397	0.553949	2.808	0.443428	0.317041	0.675148	0.569114	0.612524	0.451229
ZDHHC3	1.23012	26.2635	1.38009	7.16161	1.37846	5.29592	1.10634	4.28464
AGFG1	1.23827	46.4457	1.02439	1.56632	1.02199	2.18514	1.02533	2.50902
ASAP2	0.916147	12.384	0.744261	0.458791	0.822254	1.16479	0.708216	0.806906
FKBP2	1.28954	15.4023	1.35478	4.53731	1.43531	6.34783	1.39058	2.00318
[truncated: 6,952 more rows]
