# Supplementary material for: Genome-Wide and Experimental Resolution of Relative Translation Elongation Speed at Individual Gene Level in Human Cells
Source: PLoS Genet. 2016 Feb 29;12(2):e1005901. doi: 10.1371/journal.pgen.1005901 (PMC4771717; doi:10.1371/journal.pgen.1005901)
Supplement: S2 Table — Splice variants were merged and HGNC gene names were provided. (XLSX) [file pgen.1005901.s002.xlsx]

## Sheet: HeLa
	mRNA		RNC-mRNA		RFP
GeneName	Read count	rpkM	Read count	rpkM	Read count	rpkM
EGR1	147	4.35887	3271	85.5681	11	0.255452
CELF2	36	0.362335	196	1.74036	22	0.173416
PCSK1	131	2.35803	403	6.39968	13	0.183266
PI15	16	0.221008	59	0.718977	21	0.227179
DMBT1	57	0.689616	99	1.05668	12	0.113703
INPP4B	11	0.248092	47	0.935173	16	0.282617
MAPK4	125	2.45432	626	10.8435	22	0.338301
CNR1	11	0.173399	91	1.26552	47	0.580245
TBC1D30	58	0.689337	81	0.849305	11	0.10239
IPMK	94	1.42524	164	2.19371	11	0.130621
B3GNT5	28	0.631506	79	1.57189	12	0.211963
CD74	42	2.32335	278	13.567	12	0.519883
FSTL4	528	9.12269	1076	16.4012	13	0.175911
XK	26	0.475461	81	1.30678	19	0.272117
SELT	352	9.37886	899	21.132	11	0.229541
GRPEL2	286	6.47867	605	12.0906	11	0.195152
SLITRK4	303	3.21898	380	3.56151	14	0.116483
NMNAT2	15	0.25087	23	0.33936	11	0.144082
PTAR1	477	4.41308	546	4.45647	15	0.108686
F8	15	0.154382	42	0.381354	33	0.265998
MAL2	92	3.03477	243	7.07161	10	0.258343
SH3BGRL2	57	1.14085	135	2.38376	15	0.235128
NEBL	26	0.262368	89	0.792322	43	0.339833
USP6NL	174	3.41425	312	5.40101	12	0.184411
MALL	102	3.09863	257	6.88774	11	0.261711
ZNF322	176	3.34548	251	4.20915	10	0.14887
CAB39L	53	1.3407	100	2.23168	10	0.198115
GALNT4	63	1.08608	89	1.35359	11	0.148516
STK17B	232	4.0651	359	5.54948	12	0.164674
C7orf63	12	0.285974	21	0.441509	10	0.18664
TBX15	14	0.372489	30	0.704176	11	0.229212
ETV5	44	0.997447	73	1.45994	10	0.17754
C17orf51	257	3.0205	309	3.2039	14	0.128865
SMOX	29	1.16086	92	3.24897	11	0.344854
ZC3H12C	81	0.855243	123	1.14574	20	0.165384
ABHD13	130	2.28001	213	3.2957	13	0.178565
POLR3G	158	4.47254	321	8.01636	10	0.221695
PRDM4	238	5.28575	416	8.15075	11	0.19133
YIPF6	493	7.29763	834	10.8912	16	0.185487
ZFAND4	28	0.703702	60	1.33032	12	0.236196
AASDHPPT	233	7.57305	536	15.3693	10	0.254551
PPARGC1A	139	2.04582	217	2.81765	15	0.172904
TRUB1	154	4.19705	295	7.09284	10	0.213444
PUS7L	109	2.32367	212	3.9871	13	0.217045
ARHGAP28	111	1.86617	170	2.52146	13	0.171172
CORO7-PAM16	165	4.19443	347	7.78203	12	0.238907
DNAJC6	82	1.27767	88	1.20965	10	0.122029
DTX4	53	0.850462	122	1.72708	21	0.263911
LRRC8B	202	2.41004	327	3.44187	20	0.18688
USP38	242	4.33174	439	6.93244	15	0.21028
MBLAC2	82	1.78157	144	2.76011	12	0.204188
IL1R1	318	6.0262	446	7.45635	11	0.163256
ATP10D	100	1.41968	105	1.31509	11	0.122305
OSBPL8	455	5.84313	744	8.42911	19	0.191094
RHOV	31	1.69071	146	7.02483	13	0.555279
PDK1	134	2.72302	287	5.14521	16	0.25464
GTF2H1	482	12.7513	921	21.4952	11	0.227908
ATP13A3	604	7.66451	699	7.82526	14	0.139134
MANEA	126	2.53827	165	2.93242	10	0.157771
GDAP1	138	3.29969	257	5.42129	12	0.224717
MOSPD1	81	3.19429	207	7.20168	10	0.308851
PAIP2B	25	0.369005	31	0.403672	13	0.150278
UTP14C	178	2.99369	193	2.86364	10	0.131718
UHMK1	864	9.41332	1694	16.2824	28	0.238917
PHLDA1	258	4.05737	547	7.58904	21	0.258645
ZNF423	98	1.94347	311	5.44111	25	0.388286
ITGAE	137	3.29954	232	4.92942	11	0.207484
SLC35D1	223	3.21	307	3.89864	15	0.169103
ZNF275	119	1.7509	178	2.31052	16	0.184372
SERTM1	102	2.95848	427	10.9263	23	0.522464
CPED1	24	0.4195	42	0.647657	16	0.219028
SLC16A14	108	2.2835	242	4.51406	17	0.281505
PRR3	415	11.3368	848	20.4368	12	0.256734
ZFP90	103	2.18474	135	2.52622	10	0.16612
FRS2	206	2.79076	293	3.50185	17	0.18037
IFT57	139	4.03544	273	6.99219	11	0.250108
ANKS6	279	3.63005	357	4.09781	16	0.163038
TMEM182	22	0.570168	35	0.800245	10	0.202974
IL4R	65	1.59061	117	2.52586	12	0.22998
ANKRD13C	332	5.44775	601	8.70019	18	0.231319
ARL5B	71	1.83957	169	3.86296	15	0.304376
PTER	151	3.66999	224	4.80297	10	0.190348
UBE2W	277	3.04504	371	3.59801	20	0.172188
TWISTNB	385	9.19857	782	16.4832	14	0.261968
CEP85L	42	0.511264	62	0.665829	20	0.190671
ZNF488	287	7.63384	739	17.3412	16	0.333304
DENND6A	326	6.50805	470	8.27762	12	0.187618
TLR4	120	1.93024	197	2.79557	17	0.21416
FGFBP3	17	0.616543	133	4.2554	36	1.02253
FBXO28	419	7.14777	805	12.1151	19	0.253846
LGALSL	71	1.72517	194	4.15863	19	0.361566
PRR15	12	0.665	59	2.88448	15	0.651016
ZBTB34	179	2.5362	270	3.37496	18	0.199739
GDAP2	232	2.43027	256	2.36582	18	0.147672
SOWAHC	307	6.13401	609	10.7349	17	0.26602
KIF27	11	0.218145	14	0.244937	11	0.170846
MRPL35	293	8.22889	576	14.2715	12	0.263946
TRIM14	731	15.2616	1236	22.7654	14	0.228913
PSKH1	421	11.2463	707	16.6618	11	0.230134
DR1	835	24.2039	1794	45.877	13	0.295122
RAD54B	154	2.66177	150	2.28726	10	0.135366
MXD1	145	2.4009	254	3.71034	19	0.246388
HOMER1	131	2.89074	192	3.73778	12	0.207386
SLAIN2	428	6.62109	729	9.9492	20	0.242312
PIGA	131	3.35951	203	4.59278	11	0.220931
ICK	161	2.40001	184	2.4198	14	0.163446
CLYBL	39	0.628523	79	1.1232	23	0.290298
ZNF629	812	12.4047	949	12.79	14	0.167501
OTUB2	33	0.792317	69	1.46153	16	0.30086
NEK4	302	7.53697	574	12.6379	14	0.273639
UBASH3B	45	0.606188	46	0.546673	14	0.147701
FZD9	11	0.436756	33	1.15594	14	0.435345
ST7L	181	3.71793	220	3.98675	11	0.17696
XPO4	400	3.76284	485	4.02506	24	0.176818
MFSD6	200	3.87697	290	4.95947	14	0.212545
C12orf4	174	4.23674	249	5.34881	11	0.209766
FEM1A	357	8.6361	738	15.75	16	0.30313
JHDM1D	36	0.364743	35	0.312844	18	0.142829
RGS5	18	0.281833	33	0.455835	22	0.269775
ADCK2	76	2.9895	159	5.51769	10	0.308067
PEAR1	27	0.51597	30	0.505774	11	0.164631
SERTAD2	318	5.32995	421	6.22519	15	0.196901
SCAND3	29	0.55294	32	0.538275	11	0.16426
ENOX2	141	3.13522	181	3.5506	11	0.191558
ASB7	181	3.39131	338	5.58701	19	0.278806
EDEM1	547	8.26672	607	8.09299	14	0.165704
BIRC3	27	0.363239	57	0.676516	30	0.316089
PROS1	31	0.805214	42	0.96244	10	0.203427
CHN2	18	0.486996	33	0.787665	13	0.275458
TRAPPC6B	155	4.3012	246	6.02238	11	0.239062
AHR	504	7.50225	935	12.2786	24	0.27979
TSPAN5	13	0.355861	24	0.579593	13	0.278702
CSNK1G3	478	9.58156	695	12.2904	14	0.219784
RNF141	187	4.25783	264	5.30305	12	0.213987
SAMHD1	287	8.36874	469	12.0649	11	0.251206
PER3	222	3.328	253	3.346	15	0.176109
TRIM2	127	1.73876	167	2.01709	19	0.203727
NRAS	819	17.0988	2073	38.1818	24	0.392422
GPM6B	111	3.20952	308	7.85673	19	0.430259
FAM206A	218	10.6079	588	25.242	11	0.419203
SH3D19	689	12.1505	979	15.2311	16	0.220981
URB2	355	5.8812	355	5.18849	12	0.155696
RHOBTB1	218	4.43484	401	7.19682	18	0.286783
VMA21	887	17.4158	1399	24.2333	16	0.246037
PLA2G12A	396	7.03414	564	8.83832	16	0.222585
CCSAP	183	3.32299	233	3.73257	14	0.199097
ZDHHC20	421	7.33117	549	8.43409	15	0.20457
KLF3	458	7.58487	757	11.06	20	0.259402
OSTM1	232	4.82953	265	4.86673	11	0.179337
FAM171A1	111	2.61312	156	3.23992	12	0.221247
TAF4B	174	3.40491	254	4.38495	15	0.229883
SLC16A9	45	1.04954	73	1.50205	14	0.255726
SLC30A6	335	6.2742	374	6.17959	12	0.176017
KANSL1L	128	2.20011	142	2.15327	13	0.175
ZNF639	249	7.6848	418	11.3811	11	0.26588
WDR44	215	4.82216	286	5.65906	12	0.210787
MMACHC	204	6.65607	427	12.2911	13	0.332193
PITX2	67	1.79134	106	2.50025	12	0.251272
GK	87	1.76755	87	1.55936	10	0.159115
MX1	18	0.493457	51	1.23345	21	0.450875
UBE2D4	170	3.96991	293	6.03634	15	0.274336
WWP1	284	6.43336	474	9.47267	15	0.266116
MSANTD4	115	2.61653	141	2.83023	11	0.196011
RAP2B	343	5.11553	476	6.26293	19	0.221927
CCNG2	185	3.14268	183	2.74254	12	0.15965
MANEAL	417	13.5677	855	24.5421	13	0.331263
DLAT	516	11.0406	854	16.1204	16	0.268116
ARHGEF5	55	0.931925	45	0.672676	10	0.132702
ZDHHC21	170	1.72371	208	1.8606	25	0.198525
DCAF17	128	2.04232	207	2.91379	21	0.262417
PPEF1	16	0.518046	35	0.999749	14	0.355006
GDE1	1236	39.1334	2075	57.9591	11	0.27276
MMGT1	421	10.7315	775	17.4283	15	0.299453
EGFLAM	47	0.893031	124	2.07857	29	0.431545
CHAMP1	701	17.0732	815	17.5117	10	0.190746
NUDT4	127	2.4537	187	3.18737	16	0.242101
POC1B	123	3.53451	202	5.12094	12	0.270063
PRTG	59	0.458266	50	0.342618	23	0.139911
RNF2	135	3.53521	251	5.7987	15	0.307633
NT5E	90	2.05728	175	3.5291	18	0.322243
IL1RAP	65	1.22156	98	1.62481	17	0.250214
POLD2	2729	117.214	5509	208.748	10	0.336383
CNOT6L	209	2.21	270	2.51875	26	0.215317
YPEL2	97	1.724	81	1.27006	10	0.139195
CREB1	377	3.58492	421	3.53179	25	0.186182
ANGEL2	225	4.50045	274	4.83502	13	0.203646
PPP1R15A	203	7.92145	408	14.0457	11	0.336172
MYCBP	269	9.75209	591	18.902	13	0.369104
NBEAL1	138	1.41671	99	0.896624	15	0.120601
ANKRD40	737	16.4387	918	18.0642	12	0.209624
PPP3CB	332	9.80077	547	14.2457	12	0.277436
USP30	119	2.9485	137	2.99467	10	0.19405
ZBTB39	93	1.38634	148	1.94636	23	0.268519
ZNF229	28	0.524516	34	0.561894	14	0.205394
CNTD1	249	7.06571	359	8.98722	11	0.24446
B3GNT2	114	3.85623	178	5.31193	10	0.264922
RNF138	155	4.03735	354	8.13471	19	0.387595
CLTCL1	117	1.97311	91	1.35389	10	0.132077
BAG4	190	3.95788	365	6.70774	20	0.326286
GPR64	60	1.14967	53	0.895927	10	0.150066
KCTD2	343	8.62501	555	12.3121	14	0.275711
RARRES1	20	1.21873	56	3.01051	10	0.477241
TC2N	276	5.10341	398	6.49245	17	0.246184
ERCC6L2	64	1.28068	88	1.55352	15	0.235077
STRADB	170	6.808	343	12.1182	11	0.345003
MEX3A	524	7.95662	546	7.31417	15	0.178381
PLCL2	93	2.08385	200	3.95357	21	0.368522
TRIM8	310	10.5053	526	15.7257	11	0.291945
REPS1	257	6.73569	337	7.79208	11	0.225788
ARHGEF33	23	0.496922	27	0.514634	12	0.203049
ZNF295	229	2.84724	283	3.1042	22	0.214226
KLHDC5	319	4.58549	290	3.67763	14	0.15761
PLAG1	35	0.44353	40	0.447187	20	0.198493
FAM204A	245	8.23657	482	14.2956	13	0.342282
TMCC3	15	0.237905	31	0.43376	29	0.360222
LZTFL1	256	7.00566	409	9.87432	13	0.27862
ALKBH8	39	0.891709	100	2.01713	25	0.44767
CYB5D1	461	11.4437	667	14.6071	13	0.252736
NAPB	52	1.24914	56	1.18678	10	0.188135
ARFGEF2	645	6.66127	627	5.71267	21	0.169854
EXOC5	452	4.93845	708	6.82433	32	0.273818
ACPL2	165	4.8234	216	5.57054	10	0.228944
MAP2K4	239	5.9376	425	9.31486	16	0.31131
UBE2J1	532	11.3934	1069	20.1974	21	0.352226
POC1A	224	9.18817	410	14.8368	10	0.321248
AP1AR	137	4.38085	215	6.06529	11	0.27548
ZIC5	97	1.96214	140	2.49839	16	0.253477
KRAS	554	9.50305	720	10.8958	17	0.228382
FAM210A	278	5.89667	340	6.36232	13	0.215956
GIPC3	690	14.8628	1186	22.5377	18	0.303657
KLF6	677	13.5036	1197	21.0634	20	0.312428
SPATA2L	53	2.10707	112	3.92821	12	0.373631
LYSMD3	194	4.23472	281	5.41133	15	0.256433
C11orf82	272	7.09881	408	9.39402	13	0.265717
RELB	35	1.4306	82	2.95692	13	0.416154
DDX60	109	1.669	110	1.48592	15	0.179879
BEND3	166	2.31775	234	2.88237	23	0.251505
TMEM168	305	7.17836	315	6.5405	10	0.184325
FBXO33	202	3.64805	288	4.58857	18	0.25459
PTGDR2	79	2.52445	177	4.98985	16	0.400423
MBNL3	515	4.15275	709	5.04369	39	0.246293
MRAS	161	3.26242	157	2.80665	11	0.174569
ZCCHC10	84	3.68274	161	6.2272	10	0.343362
C11orf45	17	0.434888	19	0.428802	10	0.200349
ATXN7L3	953	24.521	1177	26.7175	11	0.221665
NAT1	21	0.837023	40	1.40654	11	0.343376
TTBK2	105	1.7358	128	1.86679	17	0.220099
SLC25A46	419	16.7508	726	25.6056	10	0.3131
PHTF2	425	7.77196	538	8.67958	16	0.229151
OXNAD1	126	2.95278	268	5.54077	21	0.385425
CDC42SE1	984	28.7469	1362	35.1033	11	0.25168
XBP1	792	40.4656	1910	86.0933	11	0.440163
EPC2	177	4.52049	310	6.98471	16	0.320031
ZSCAN20	56	1.23456	74	1.43924	14	0.241721
TRIM68	64	1.77545	76	1.86002	10	0.217264
SEPSECS	75	1.23546	74	1.07541	14	0.180616
BET1L	327	10.2867	660	18.3167	15	0.369555
FAM222B	473	10.4798	493	9.63641	11	0.190874
CLDN12	285	7.24096	402	9.01057	13	0.258675
VPS37A	190	3.85343	345	6.17287	21	0.333559
SERPINB8	70	1.92013	90	2.17796	11	0.236312
GMFB	380	8.56628	839	16.6857	23	0.406066
FGFR1OP2	230	7.05859	360	9.74691	12	0.288424
TRIM35	202	4.44377	302	5.86114	16	0.275664
HACE1	41	0.833164	60	1.07565	17	0.270555
ETV1	101	1.37954	146	1.7593	25	0.267432
PLEKHA1	293	6.83538	318	6.54481	11	0.200978
FGFRL1	1018	29.4442	1491	38.0456	12	0.271827
CPEB4	145	1.73554	300	3.16784	41	0.384336
KCNT2	37	0.582265	27	0.37485	11	0.135572
HPD	306	14.984	757	32.7023	12	0.460202
ZBTB2	330	9.94376	544	14.4614	13	0.306789
SUCO	215	3.5354	252	3.65574	17	0.218932
KIAA0040	410	8.07574	947	16.456	28	0.431933
TFE3	1249	34.2303	1574	38.0564	11	0.236103
HSPA13	255	5.94888	347	7.14166	14	0.25579
ARG2	89	4.17982	174	7.20927	10	0.367813
AK4	481	6.39151	1117	13.0944	42	0.437087
SPRYD3	389	12.3372	564	15.7806	11	0.273225
KDM8	31	1.14346	57	1.85485	12	0.346658
ZNF22	148	6.24429	285	10.6082	11	0.363474
KDM1B	148	3.55159	265	5.61024	18	0.338293
KLF4	366	11.6038	962	26.9073	20	0.496604
PPAPDC2	113	3.52729	146	4.02059	10	0.244468
FAM214B	268	8.23022	374	10.1326	11	0.264563
PCGF6	108	4.50351	186	6.84251	10	0.326578
VTI1A	192	4.0651	235	4.38948	14	0.232144
REEP1	17	0.410282	44	0.93683	26	0.491436
NAA30	130	2.70136	189	3.46478	17	0.276661
MBP	97	1.84495	167	2.80223	22	0.327714
ZNF605	70	1.0514	56	0.742052	13	0.152924
C8orf33	1922	68.294	4197	131.566	15	0.417426
EPHA4	15	0.219729	18	0.232618	20	0.229449
TSPAN17	262	9.4139	501	15.8811	13	0.365823
RIPK2	138	4.96422	264	8.3782	13	0.366248
PHLDB3	67	2.50312	133	4.38363	13	0.380374
AAR2	495	16.6473	680	20.1754	10	0.263389
ATXN7L1	86	1.40521	109	1.57125	19	0.243141
LIN54	309	4.68968	306	4.09714	16	0.19018
LCA5	39	0.768506	47	0.817062	15	0.231491
ANKRD46	49	1.39171	85	2.12984	15	0.333661
GLIS3	60	0.729327	83	0.890069	28	0.266556
JOSD1	875	23.6872	1249	29.8293	13	0.275619
BCAP29	360	5.56174	496	6.76028	22	0.266189
DHFRL1	67	1.54215	75	1.52296	12	0.216318
ASTE1	37	1.29249	89	2.74277	17	0.465086
PTBP2	192	5.12161	207	4.87136	10	0.208913
TBC1D5	476	5.63571	523	5.46284	23	0.21327
NETO2	454	11.4347	738	16.3984	16	0.31561
ARL13B	123	2.86874	162	3.33331	14	0.255726
IFIH1	30	0.77491	50	1.1394	16	0.323676
MED13	767	6.81536	1126	8.82686	41	0.285323
ZXDA	47	0.839834	71	1.11925	21	0.293883
PI4KB	993	21.7216	1310	25.2806	15	0.256976
HIRA	603	13.9727	730	14.9232	13	0.235921
CMTM4	234	2.68073	333	3.36555	31	0.278137
C5orf63	87	1.42431	57	0.823254	10	0.128217
TP53RK	224	6.17539	494	12.0148	20	0.431823
HDHD1	134	5.64081	248	9.21008	11	0.362651
SPATA6L	21	0.521296	25	0.547494	12	0.233295
ANKRD50	330	3.48828	404	3.76751	29	0.24008
MTF1	416	4.85242	465	4.78512	24	0.219248
IFNAR1	611	9.32334	856	11.5234	23	0.274864
TUBGCP3	513	12.2631	587	12.3793	12	0.224659
DNMT3B	69	1.47976	100	1.89199	17	0.28553
CHMP3	662	19.2854	1073	27.5768	14	0.319417
ZNF57	38	1.76415	70	2.86698	10	0.36359
PPP2R5A	399	11.8615	705	18.4897	15	0.349234
DAB1	53	1.91024	121	3.84745	16	0.45164
CCNT2	331	4.44597	334	3.95785	19	0.199872
GLTPD1	383	16.2402	706	26.4103	11	0.365297
S1PR3	590	12.5031	790	14.7696	16	0.26555
MPDU1	806	46.3222	1824	92.4812	10	0.450105
LHX6	26	0.672897	37	0.844796	14	0.283768
PRKRIR	425	12.3888	632	16.253	13	0.296787
FAM84B	29	0.492007	27	0.404121	14	0.18602
RELT	155	4.11457	177	4.14515	11	0.228689
UFM1	361	12.9062	555	17.5049	11	0.307996
SRPRB	517	17.0058	997	28.9319	15	0.386418
SOX9	431	10.1877	597	12.4494	15	0.277683
GPRIN3	70	1.02476	104	1.34317	26	0.298095
IFIT2	86	2.28815	491	11.525	55	1.14606
EFNB1	43	1.20076	103	2.53747	22	0.481139
SEZ6	17	0.375313	19	0.37006	13	0.224775
GCFC2	181	3.7942	310	5.73294	21	0.344763
GCOM1	381	7.5995	739	13.0041	25	0.390535
TMEM218	86	1.94765	121	2.41754	16	0.283788
KCNG3	28	0.680883	29	0.622139	11	0.209492
EPC1	222	4.96121	422	8.31997	22	0.38505
FAM175A	197	6.48915	301	8.74708	12	0.309573
TDRKH	29	0.949204	55	1.58818	15	0.384514
MED29	680	17.7271	1095	25.1836	16	0.32667
NIPAL3	447	7.66056	501	7.5747	17	0.228171
DDX19A	529	16.9625	716	20.2545	11	0.27624
ZNF35	99	3.47525	240	7.43253	18	0.494861
KIAA1328	89	1.70499	85	1.43657	13	0.195046
COX10	355	10.9964	590	16.1231	14	0.339633
SMIM13	143	2.83467	315	5.50874	29	0.45022
ZNF438	32	0.870075	50	1.19936	15	0.319417
ZMYND11	522	11.244	646	12.276	15	0.253047
CLCN2	190	5.3702	226	5.63534	11	0.243495
ABHD6	187	7.26661	278	9.53036	10	0.304333
TLE2	12	0.412521	52	1.57704	33	0.888462
MSL2	291	5.76232	374	6.53357	17	0.263641
NECAP1	261	9.35989	464	14.6799	13	0.365118
TGFBR2	318	6.2876	383	6.68084	16	0.247763
CREB5	193	2.10348	152	1.4615	19	0.162179
DNM3	109	1.32598	131	1.40591	26	0.247711
PID1	237	7.80951	504	14.6515	17	0.438717
RNF111	315	4.9404	375	5.18868	20	0.245664
C12orf49	241	8.07582	429	12.6824	14	0.367415
DET1	87	3.45287	131	4.58676	10	0.310828
CDC42SE2	244	6.20606	446	10.0077	19	0.378477
PARD6A	17	1.25164	52	3.37759	11	0.634281
UGT8	426	13.6316	565	15.95	11	0.27567
CACUL1	1109	15.3004	1153	14.0338	20	0.216104
KBTBD6	338	6.01193	249	3.90725	11	0.153232
RAD18	460	7.4534	645	9.22	23	0.291866
LRRCC1	85	2.03976	115	2.43463	15	0.281911
JAZF1	260	7.55774	284	7.28302	10	0.227656
LRP12	81	1.81541	75	1.48294	11	0.193082
RNF14	264	5.59461	441	8.24478	21	0.348534
LRRN1	91	2.21345	108	2.31754	13	0.247646
EFR3A	464	7.96952	658	9.97045	22	0.295935
EIF4EBP2	1013	12.5081	1596	17.3855	34	0.32879
CASP9	190	8.16072	398	15.0811	13	0.437298
THSD4	215	2.18619	229	2.05428	28	0.22298
TWSG1	218	5.39714	424	9.26078	21	0.40718
MMD	70	2.39047	143	4.3082	16	0.427922
CDK17	137	2.70306	192	3.34204	19	0.293595
ZNF460	24	0.579824	26	0.554157	12	0.227052
ZNF845	85	1.83347	89	1.69363	13	0.219613
ARSG	75	2.51776	94	2.78391	10	0.262913
TDG	458	13.1286	735	18.5872	15	0.336746
KIT	13	0.233551	27	0.427934	31	0.436174
FAM53C	904	19.0229	993	18.4346	14	0.230726
GTF2H5	240	2.98122	222	2.43282	20	0.194569
SDPR	12	0.343345	23	0.580566	18	0.40335
CDKN2AIP	219	8.5782	415	14.3408	13	0.3988
FAM179B	106	1.57912	141	1.85312	24	0.280014
SCRN3	178	5.42158	262	7.04015	13	0.310105
PSMF1	630	15.8547	942	20.9143	16	0.315354
VASH2	55	1.17925	83	1.56999	19	0.319048
SETD9	36	1.94403	72	3.4301	10	0.422921
PMS2	256	8.39395	373	10.7897	12	0.308154
SSTR1	313	6.78295	703	13.4401	28	0.475217
R3HDM1	1033	20.6709	1530	27.0101	20	0.313437
DGAT1	507	12.7248	612	13.551	13	0.255533
SOCS3	883	30.0327	2884	86.5374	26	0.692576
CEP68	183	2.90294	181	2.53303	17	0.211201
FAM217B	332	6.03095	420	6.73087	19	0.270309
TMEM74	19	0.846572	31	1.21856	10	0.348955
HDAC11	15	0.478012	21	0.590393	12	0.299494
TRPM3	25	0.370711	38	0.497112	28	0.325172
CTNS	414	8.68823	444	8.22032	14	0.230101
ZNF184	94	2.81786	113	2.98844	11	0.258252
HS2ST1	533	7.33401	747	9.06796	28	0.301739
BIVM-ERCC5	151	2.73019	139	2.2172	14	0.198246
P2RY2	17	0.594739	41	1.26542	19	0.520584
SNTB1	38	0.710269	85	1.40163	33	0.483073
RUNX3	512	10.9702	915	17.2957	23	0.38595
INSIG2	69	2.48403	108	3.4301	12	0.338337
ELL2	1095	16.8414	2558	34.7088	42	0.50591
COMMD7	202	9.82932	390	16.7421	11	0.419203
GNPTAB	826	13.6428	836	12.1816	17	0.219904
KDM6A	174	2.80418	192	2.72981	19	0.239812
MTPAP	392	6.48608	350	5.10904	15	0.194378
VPS54	139	3.23623	186	3.82043	16	0.291745
EMB	120	2.58963	158	3.00807	17	0.287319
G2E3	175	2.91581	272	3.9982	26	0.339276
HPSE2	56	1.17841	93	1.7265	22	0.362569
NOS1AP	25	0.418192	36	0.531267	24	0.314418
KIAA1430	223	4.25017	457	7.68409	30	0.447799
NIPA2	899	24.0429	1551	36.5944	18	0.377016
SESN1	62	1.80449	97	2.49062	15	0.341911
CHURC1	600	15.4424	774	17.5744	14	0.282197
DNAH14	54	0.364188	73	0.434339	56	0.295787
PLCB1	174	2.37141	246	2.95779	29	0.309539
KIF18A	328	8.80753	315	7.46217	10	0.2103
SH2D5	14	0.339554	17	0.363751	14	0.265931
USP13	684	8.01773	802	8.29362	28	0.257047
ICMT	1902	36.7322	2884	49.1367	22	0.332751
TSPAN13	25	1.22226	61	2.63103	14	0.536056
C2orf43	191	6.21882	266	7.64066	12	0.305996
IKBKE	101	2.70349	125	2.9518	13	0.272525
MTO1	319	9.74493	380	10.2411	11	0.263172
DIEXF	448	4.90916	452	4.36961	26	0.223132
TSPAN11	13	0.217343	10	0.147495	13	0.170218
RAB5B	1677	29.2028	2065	31.7239	20	0.27276
SRR	324	12.1633	429	14.2082	10	0.294013
IFT88	45	1.32421	70	1.81726	15	0.345698
SAP130	570	12.7016	537	10.5568	12	0.209423
SH2B2	50	2.45484	121	5.24098	14	0.53832
PGAP3	85	2.9416	124	3.78583	12	0.325242
FAM8A1	404	7.91731	528	9.12862	19	0.291615
IRAK1	3689	96.062	6732	154.654	20	0.40788
GZF1	131	2.56941	144	2.49172	16	0.245778
C12orf29	91	2.94434	165	4.70982	16	0.405439
FAM126B	278	2.76985	242	2.12717	25	0.195079
TAB3	321	4.39805	461	5.57225	30	0.321911
CCDC86	1040	47.9944	2515	102.393	15	0.542136
PPP2R1B	265	4.39646	399	5.83989	26	0.337824
ARHGEF3	122	2.7977	185	3.74273	19	0.341236
PGP	939	27.8434	1259	32.9349	13	0.301898
PLS1	25	0.601327	46	0.97612	22	0.414432
CTNNBIP1	72	2.23547	101	2.76651	13	0.316111
PELI3	105	3.55826	136	4.06595	11	0.291945
TNFAIP1	846	20.6534	1147	24.7036	16	0.305915
GLIPR1	460	10.9483	836	17.5538	22	0.410083
CHFR	118	3.34432	116	2.90041	10	0.221966
NEK11	10	0.314897	12	0.333369	11	0.271282
SDR42E1	14	0.469135	26	0.76863	16	0.419903
DEF8	286	6.8473	332	7.01239	14	0.262507
ZC3H3	577	16.3731	567	14.1943	10	0.222237
LRRC73	12	0.62619	26	1.19694	12	0.490417
LRRC20	108	3.18012	209	5.42927	19	0.438161
RFXAP	82	2.69916	112	3.25242	12	0.309354
VWA5A	36	0.946723	36	0.835214	11	0.226554
CCDC90A	778	13.2235	1370	20.5429	30	0.399344
WNT10B	64	2.51216	130	4.50179	15	0.461125
ANKRD16	76	2.68919	102	3.18407	11	0.304831
GM2A	595	15.0023	826	18.3737	16	0.315952
TRMT5	572	10.0719	1072	16.6528	31	0.427502
PAX9	20	0.598772	37	0.977254	18	0.42205
DEPDC1B	216	8.02144	413	13.5308	15	0.436264
C20orf27	469	24.6813	847	39.3237	10	0.41215
CCDC138	97	4.10745	169	6.31338	12	0.397962
SPEF2	32	0.527786	47	0.68388	26	0.335846
ZBTB44	521	5.18709	515	4.52343	29	0.226122
PCDHA12	433	7.512	617	9.44338	24	0.326091
FBXO22	390	10.4152	641	15.1021	18	0.376475
WDR77	770	29.7349	1728	58.8701	17	0.514144
BNIP1	75	5.03188	172	10.1806	10	0.525447
GCA	12	0.346006	13	0.33069	11	0.248402
DHX58	22	0.781721	40	1.2539	15	0.417426
TRIQK	159	3.86442	237	5.08172	18	0.342626
GYG2	38	1.04082	39	0.942393	11	0.235964
ANKRD5	49	1.19186	69	1.48065	17	0.323845
NPRL3	1075	33.7145	1146	31.7079	10	0.245622
CAMTA2	699	13.3964	865	14.6252	19	0.285184
MESDC2	714	15.648	1223	23.6462	23	0.394773
APLN	12	0.346114	27	0.68703	23	0.519547
CASP1	21	0.972982	33	1.34888	10	0.362865
CPOX	122	4.18778	142	4.30018	10	0.268834
APBB2	246	2.54879	311	2.84271	36	0.292119
ZNF641	154	3.15287	203	3.66654	19	0.304648
C15orf38-AP3S2	605	8.99272	914	11.9855	30	0.349234
LOH12CR1	50	2.22996	83	3.26572	11	0.384219
ABCA8	40	0.650274	22	0.315525	10	0.12732
AXIN2	91	1.99953	115	2.22925	17	0.292547
INO80D	267	1.75638	202	1.17228	34	0.175164
DBNDD1	200	8.73548	354	13.6406	12	0.410486
COQ7	167	5.83585	256	7.89228	13	0.355788
SLC2A3	182	4.29762	290	6.04129	20	0.369868
ALG10B	368	3.39687	252	2.05213	22	0.159042
UBA5	247	7.57781	383	10.3662	15	0.360411
SMAD9	119	1.97885	100	1.46703	15	0.195351
TOR2A	153	5.6168	227	7.35187	12	0.345015
ZBTB7C	118	2.63072	186	3.65831	21	0.366667
HPS5	273	5.20206	245	4.11864	14	0.20893
TMEM246	204	9.0808	397	15.5905	13	0.453208
ESCO1	223	4.60916	248	4.52213	16	0.258998
XKR8	54	2.32688	86	3.2693	11	0.371222
CCNJ	69	1.55057	125	2.47815	24	0.422389
PRRX1	94	2.14714	137	2.76075	19	0.339895
SLC25A22	367	11.5333	697	19.3239	18	0.443016
GRB2	1328	37.3871	2008	49.8727	16	0.35278
ATP6V1C1	517	8.42837	565	8.12599	20	0.255354
PAPD5	168	1.92581	213	2.15407	33	0.296264
UBOX5	142	3.039	112	2.11463	11	0.184372
ZNF576	98	4.79881	225	9.71997	14	0.536902
CYP2U1	77	1.50677	111	1.91626	22	0.337162
BORA	150	5.03007	202	5.97598	12	0.315155
LDLRAP1	310	9.82169	427	11.9351	13	0.322573
HMGA2	23	0.516607	19	0.376496	11	0.193502
ARHGEF19	132	4.05235	149	4.03547	11	0.264476
ZNF19	16	0.542409	29	0.86732	16	0.424802
TGFB2	218	3.40471	216	2.97613	19	0.232401
KCTD6	101	5.12379	171	7.65316	10	0.39731
CMTM6	457	12.6251	757	18.4497	18	0.389449
LDOC1L	1362	23.7888	1742	26.8422	22	0.300938
BRPF1	953	18.7434	811	14.0718	13	0.200243
GPC4	12	0.30045	11	0.242973	11	0.215697
GPR180	180	1.88598	232	2.1445	37	0.303617
C11orf83	271	12.9231	644	27.0931	15	0.560207
RAP1GAP2	452	6.30814	628	7.73209	30	0.327902
NF1	1094	8.18754	978	6.45728	36	0.211008
TYW5	211	3.65377	206	3.14703	17	0.230551
C10orf88	83	2.5002	116	3.08268	14	0.330281
NHLRC2	154	2.24035	193	2.47701	26	0.29623
CCRN4L	111	5.277	192	8.05267	11	0.409559
MCRS1	843	40.8281	1485	63.4501	11	0.417238
TEX2	278	5.07878	487	7.84907	29	0.414928
CNST	254	4.51352	328	5.14198	22	0.306171
C9orf91	297	6.34018	335	6.30905	16	0.2675
SMYD5	309	11.1935	517	16.5223	14	0.397186
RAP1A	367	17.9051	649	27.9337	11	0.420303
PREB	588	25.2669	999	37.8718	12	0.403846
TSKU	1273	43.6809	1727	52.2794	12	0.322481
TIRAP	69	2.73265	90	3.1445	10	0.310166
ZDHHC23	27	0.664912	35	0.760402	16	0.308589
C2CD3	484	7.1644	424	5.53701	18	0.208673
GPRC5C	12	0.470236	17	0.587704	11	0.337588
GPX1	785	61.7046	2432	168.65	12	0.738735
NR4A2	538	14.1683	884	20.5382	19	0.391876
C3orf38	177	6.25821	267	8.32842	13	0.359981
SCML1	207	6.61925	217	6.12171	10	0.250437
COBLL1	111	2.0975	110	1.83378	16	0.236788
ZNF664	1760	37.8494	2481	47.0705	20	0.33685
NUFIP1	115	3.06675	201	4.72881	20	0.417706
ZNF213	251	7.10728	326	8.1437	14	0.310468
TERF1	284	8.92194	379	10.504	13	0.319848
TMEM65	194	4.18851	260	4.95229	19	0.321271
ADPRHL2	196	10.7782	352	17.0768	10	0.430674
FAM118B	97	4.31577	169	6.63358	12	0.418145
KIAA1715	215	3.46794	373	5.30783	33	0.416876
HBS1L	776	10.0754	1182	13.5391	36	0.366067
DENND1A	952	17.5612	1602	26.0707	28	0.404514
AZIN1	471	10.0731	722	13.6224	22	0.36849
GEMIN2	70	4.78973	156	9.417	10	0.535887
RIC8B	173	3.22452	189	3.10782	18	0.262755
DDI2	64	2.22064	94	2.8774	13	0.353265
PPP2R3A	92	1.25551	94	1.1317	23	0.24582
CA2	61	3.40477	188	9.25742	17	0.743132
HCCS	325	12.8275	665	23.1555	16	0.49458
ZNF304	132	2.77957	126	2.34072	14	0.230883
CHMP6	76	4.2471	165	8.13463	12	0.525195
MAP3K1	88	1.08948	141	1.54003	40	0.387842
CDCP1	705	10.9135	812	11.0893	23	0.278845
PTPDC1	117	2.40862	109	1.97963	14	0.22572
CYB561D1	124	2.25473	102	1.63624	14	0.19937
GPN1	363	18.4052	773	34.577	13	0.516222
SNRK	150	2.67467	285	4.4833	33	0.460842
STS	265	3.86422	449	5.77613	36	0.411129
DCTD	433	19.7181	636	25.551	10	0.356645
PGM2L1	549	6.0053	368	3.55128	19	0.162771
PPTC7	170	4.21776	408	8.93034	30	0.582927
JPH3	52	1.20826	74	1.51692	19	0.345755
TBC1D12	52	0.841092	84	1.19866	31	0.392701
TAF5	120	3.41454	143	3.58973	13	0.289703
MLF1IP	292	10.6482	343	11.0347	10	0.285596
APH1B	40	0.88709	40	0.782605	14	0.243162
TM2D2	227	5.79746	373	8.40418	20	0.400038
TOMM40	1449	74.7733	3126	142.312	13	0.525389
PRKAB1	152	5.88687	246	8.40524	13	0.394315
CTH	64	2.78099	107	4.10183	12	0.408376
PPCS	202	12.6151	404	22.2584	10	0.4891
EIF1AX	1087	22.8118	2922	54.0986	40	0.657432
PITPNC1	693	10.1212	1815	23.3856	56	0.640539
TMEM33	1173	14.1346	1629	17.3173	36	0.33974
KLHL28	109	1.54722	99	1.23975	20	0.222338
REPS2	177	2.06955	86	0.887104	13	0.119043
PAXIP1	391	9.79493	313	6.91741	10	0.196193
GTDC1	64	2.2091	120	3.65419	17	0.459562
CHPT1	270	16.0224	563	29.4745	11	0.51123
SQRDL	152	7.0566	225	9.21529	10	0.36359
MAML1	1000	16.2483	1036	14.8506	20	0.254506
MGAT5B	214	4.6889	284	5.48972	19	0.32604
RASA3	878	19.4392	1053	20.5677	17	0.294776
POLI	135	2.07223	99	1.34064	15	0.180324
EYA3	503	7.76196	493	6.71159	20	0.241709
FOXO1	28	0.453764	36	0.514694	25	0.317301
TTLL12	2180	59.9221	4181	101.388	22	0.473601
C1orf21	317	2.85968	689	5.48343	76	0.536947
ULBP1	83	2.45643	109	2.84595	14	0.3245
RHBDD2	801	39.6615	1256	54.8657	10	0.38779
POLL	243	8.08747	256	7.51659	10	0.260655
ZMIZ2	1727	31.2254	1678	26.766	17	0.240727
RPUSD1	867	39.3276	1367	54.7044	11	0.390779
HELB	34	0.875556	47	1.06777	17	0.342858
TMEM38B	117	3.07077	213	4.93192	22	0.452214
PAPOLA	1924	36.9957	3382	57.3713	29	0.436721
STXBP4	129	1.98406	131	1.7775	21	0.252955
ABCC4	382	6.07939	344	4.82981	18	0.224352
MPZL2	17	0.55254	33	0.946245	19	0.483646
PRKX	552	8.43689	371	5.00256	14	0.167583
CHRAC1	853	31.6772	1492	48.8812	15	0.436264
ABCB8	448	8.89583	391	6.84952	14	0.217719
FZD6	245	6.00326	245	5.29617	13	0.249473
EPS8	312	7.10746	357	7.17468	16	0.285456
ELMO1	58	0.973709	55	0.814589	18	0.236665
SGK223	259	5.20515	245	4.34384	15	0.236094
ISG20L2	682	30.9209	1067	42.6782	11	0.390588
ZBTB46	89	1.58151	124	1.94392	25	0.347922
GBP1	297	9.05502	369	9.92507	13	0.31041
CPEB2	240	3.24475	417	4.97372	41	0.434124
GP5	10	0.266216	10	0.23486	12	0.250193
RANBP17	37	0.753526	33	0.592905	14	0.223298
TRMT44	85	2.77726	104	2.99782	12	0.307071
ACN9	94	4.24939	212	8.45491	16	0.566472
EMC8	356	16.8641	630	26.3286	12	0.445198
CACNB4	76	0.876169	90	0.915359	33	0.297953
NOD1	268	5.54295	276	5.03605	16	0.259171
DBT	1034	8.89051	581	4.40714	21	0.141412
AKAP11	414	3.8808	326	2.69596	27	0.198219
CDIP1	477	15.9956	746	22.0697	15	0.393943
SLC39A3	317	9.87193	491	13.4896	16	0.390232
LHFPL2	192	3.53894	220	3.57741	20	0.28871
AFAP1L1	74	1.63371	66	1.28547	13	0.224775
SNTB2	662	6.30016	509	4.27352	26	0.193788
CCDC137	360	15.8805	641	24.9456	13	0.449123
TARSL2	40	1.12919	63	1.569	18	0.397962
GLI3	595	6.73589	647	6.46185	31	0.274852
GTF3C3	576	12.3159	534	10.073	14	0.23444
TYW1	288	7.96103	320	7.80371	13	0.281436
NACC1	2011	41.5558	3212	58.5558	25	0.404594
ATN1	4176	89.2491	3311	62.4277	12	0.200856
TESK2	72	2.1766	74	1.97357	11	0.260435
ABI2	1122	16.1009	1244	15.749	25	0.280968
DENND5A	1230	23.0413	1709	28.2434	24	0.352105
TMEM248	1275	27.9758	1901	36.7984	22	0.378054
PDGFA	60	1.98766	135	3.94547	22	0.570785
C9orf174	12	0.198025	22	0.320285	36	0.465266
SCG2	237	8.5686	423	13.492	16	0.453045
TBX19	73	2.40546	89	2.58726	12	0.309682
SPATA7	24	1.10866	41	1.67089	12	0.43414
TEK	87	1.69995	115	1.98239	22	0.336666
BRF2	56	2.6037	152	6.23478	19	0.691856
LYRM1	106	6.05458	186	9.37272	10	0.44734
ZNF189	130	3.70589	148	3.72207	13	0.290236
C14orf132	70	0.8584	58	0.627472	22	0.211288
ERGIC2	474	24.8041	837	38.6407	11	0.450814
TMEM104	342	6.69663	308	5.32054	15	0.230028
ZNF16	93	3.30581	152	4.76665	15	0.417586
PRKAR1B	284	10.3402	443	14.2295	14	0.399208
BID	202	7.45686	365	11.887	16	0.462577
TBC1D8B	21	0.341992	23	0.330445	22	0.280594
MDM4	1495	13.7957	632	5.14509	15	0.108406
LOXL3	91	2.71132	91	2.39196	11	0.25668
HBEGF	42	1.6563	96	3.33991	19	0.586816
ENOX1	87	2.65945	146	3.93732	18	0.430929
STK33	35	1.2023	55	1.66679	15	0.403548
HOXD8	41	1.47602	63	2.00089	14	0.394726
SETD3	429	13.8132	631	17.9242	15	0.378256
DUSP6	17	0.560573	29	0.843638	17	0.439028
ZNF597	45	2.36013	79	3.65532	11	0.451831
ACSL1	146	3.56805	152	3.27715	14	0.267957
RSAD1	289	10.7539	327	10.7347	10	0.291424
TBC1D13	739	17.7157	754	15.9463	14	0.262846
TBXA2R	348	12.4415	416	13.1208	11	0.307996
ZNF17	48	1.66672	81	2.48131	16	0.435113
TAP2	612	10.021	700	10.1119	23	0.29495
C6orf120	302	6.77346	432	8.54795	21	0.368878
MTMR4	516	8.23168	825	11.6109	33	0.412299
DCP1A	639	9.88359	810	11.0528	27	0.327067
SLC18A2	118	2.83387	129	2.73314	15	0.282129
ST6GALNAC6	543	21.0564	639	21.8604	10	0.303699
FBXO9	549	10.8921	661	11.5695	20	0.310762
PI4K2B	166	4.28665	325	7.40402	25	0.505602
TRIM38	236	3.89864	248	3.61433	21	0.271694
CBL	441	3.65134	387	2.82683	35	0.226956
RAB3A	86	5.32783	258	14.1009	16	0.776304
C6orf170	62	1.12341	34	0.5435	10	0.141908
EDEM3	329	4.61301	349	4.31706	25	0.274529
DPH2	551	20.5194	1303	42.8088	21	0.612482
DAGLA	164	2.64853	160	2.27958	20	0.252959
NEURL1B	486	7.05365	490	6.27406	23	0.261436
ZNF333	55	1.35769	45	0.979996	11	0.212662
MYLK3	433	5.0343	333	3.41562	22	0.200324
ZNF680	110	3.35371	131	3.52354	13	0.31041
EPB41L4B	26	0.433439	56	0.823601	43	0.561413
STK17A	305	7.21122	325	6.77902	15	0.277754
TMEM110	183	3.59312	205	3.55099	19	0.292169
FGD6	136	1.3616	94	0.830258	23	0.180342
SLC10A7	59	1.45027	74	1.60473	17	0.327269
RASSF8	632	10.0237	840	11.7535	28	0.347801
IBTK	300	4.83061	506	7.18796	35	0.441376
FAM149B1	121	3.5925	172	4.5052	16	0.372041
ZNF621	659	7.4423	512	5.10113	23	0.203427
TSPAN33	15	0.501741	24	0.708229	16	0.419148
RORC	61	1.85008	94	2.51514	17	0.403803
GNG12	1736	36.6136	3392	63.1136	31	0.512052
TRIP4	131	5.95677	178	7.14059	10	0.356122
SOX7	88	2.54448	76	1.93867	10	0.226452
AGPS	1334	16.1836	1740	18.6228	36	0.342044
PCNX	554	3.98762	524	3.32743	44	0.248037
TAF1B	98	3.96387	142	5.06707	12	0.380132
KIAA1804	192	3.07349	266	3.75654	29	0.363571
PDXP	433	20.082	719	29.4186	12	0.435872
ZFYVE1	147	3.04713	100	1.82872	11	0.178577
PNO1	291	13.6597	652	27.0004	16	0.588204
PDSS1	103	5.91959	194	9.83627	11	0.495115
C16orf72	354	8.27298	616	12.7003	25	0.457571
TRAK2	774	11.0271	1050	13.1972	32	0.35705
SNTA1	264	10.4911	437	15.3205	14	0.435717
ZNF346	286	8.65438	386	10.3046	15	0.355485
WBSCR16	516	20.1776	959	33.0837	16	0.490005
APPBP2	389	5.59258	465	5.8978	28	0.315268
SAMD10	104	4.43415	158	5.94304	12	0.400699
PIGK	484	9.7312	549	9.73796	19	0.299181
BAG5	486	8.94021	742	12.0418	28	0.403394
MEI1	267	6.19773	257	5.26295	14	0.254513
POLR3B	192	4.17831	198	3.80137	16	0.272696
SERP1	826	24.2147	1506	38.9492	21	0.482146
SCOC	92	4.27964	152	6.23789	12	0.437181
SLC25A12	339	7.88478	350	7.18179	15	0.273238
NARG2	599	7.72653	663	7.54477	29	0.292965
SEC24A	579	8.42447	598	7.67608	24	0.273486
RPP14	363	9.64431	570	13.3602	20	0.416154
ICAM3	82	4.28377	177	8.15756	14	0.572797
AZI2	425	11.4089	572	13.5465	17	0.357407
TMEM192	297	6.14412	308	5.62119	17	0.27543
UBL4A	797	32.1529	1327	47.2288	14	0.442333
ZNF655	632	12.1349	608	10.299	17	0.255639
SUV420H1	249	5.07547	359	6.45575	24	0.383132
KLHDC10	597	8.62295	686	8.74139	27	0.305425
MRGBP	383	21.7695	641	32.1427	10	0.445153
SLC1A1	245	6.09317	287	6.297	16	0.311643
EPM2A	50	1.34184	79	1.87039	20	0.420358
MYSM1	219	2.62161	162	1.71085	21	0.19688
CCDC15	37	0.883792	26	0.547894	10	0.187072
BBS9	165	3.81767	146	2.98018	13	0.235569
PTPRU	64	1.05858	137	1.99911	44	0.569973
ZNF385A	364	14.0799	414	14.1278	10	0.302941
ATP9B	103	2.19828	84	1.58161	13	0.217294
ZC2HC1A	51	1.41608	79	1.93517	19	0.413172
KRT76	11	0.404461	19	0.616328	16	0.460748
ANK1	17	0.186461	29	0.280616	53	0.455276
RNF144B	16	0.295438	13	0.21177	15	0.216919
TAF3	279	9.29892	300	8.82113	11	0.287131
ACTR6	104	3.92328	115	3.82726	10	0.295444
SP4	184	2.95	268	3.79065	31	0.389248
ADAMTSL3	35	0.443711	39	0.436186	30	0.297861
DTWD2	325	6.07589	267	4.40365	15	0.219623
NOL10	409	10.8727	573	13.4382	18	0.374753
ZNF76	395	13.845	445	13.7604	11	0.301959
NFKBIE	38	1.36908	72	2.2885	18	0.507898
PLEKHM2	1157	26.1011	1220	24.2806	16	0.282686
DGCR2	678	14.0604	698	12.7702	17	0.276106
DUSP4	143	2.06611	410	5.22607	68	0.769459
GPM6A	52	1.30971	42	0.933243	11	0.216982
BTN3A2	594	13.4853	668	13.379	17	0.30226
FAM102B	964	16.7868	1712	26.3009	35	0.47733
TNFSF10	31	1.47602	43	1.80623	10	0.372898
FAM104B	134	8.86872	310	18.1006	12	0.62201
HERC5	122	3.22475	263	6.13292	28	0.579635
QRSL1	238	5.37432	266	5.29911	17	0.300646
CDK16	2140	61.042	3731	93.889	21	0.469131
NFE2	28	1.43692	46	2.08261	11	0.442106
SLC39A8	728	16.5922	1110	22.3188	23	0.410544
TTLL5	587	11.4746	634	10.9336	19	0.290879
FAM171B	102	2.66805	93	2.1461	12	0.24583
TADA1	138	5.71095	232	8.47017	14	0.453751
SRPK2	544	13.6131	552	12.1863	14	0.274375
ZNF432	43	1.55404	45	1.43476	10	0.283043
SFXN4	171	11.4562	398	23.5234	12	0.629628
BAIAP3	74	1.47003	153	2.68139	36	0.560088
FKBPL	59	4.08212	118	7.20261	10	0.541867
PAK1	318	8.49973	442	10.4226	18	0.3768
TRIM62	121	2.92937	110	2.34939	13	0.246485
SMARCAL1	299	8.50529	393	9.86245	16	0.356449
PM20D2	276	5.45137	283	4.93125	18	0.278438
NUDT12	111	2.95923	128	3.01051	15	0.313189
ATMIN	507	9.68877	866	14.6	31	0.463962
LOC81691	106	3.41304	118	3.35191	12	0.302605
SPRTN	174	3.50371	232	4.12137	23	0.362716
CCDC71	298	15.2929	484	21.9126	11	0.442106
DCLRE1A	187	3.79258	218	3.90054	20	0.317675
GTDC2	266	9.67728	445	14.2826	16	0.455881
FAIM3	68	2.04968	106	2.81876	18	0.424922
ELOVL4	27	0.820493	33	0.884708	14	0.333195
F11R	234	4.50507	220	3.73665	17	0.256327
ALDH9A1	394	14.6551	505	16.5714	12	0.349569
RNF139	197	5.53106	254	6.29145	16	0.351821
ST8SIA4	84	1.23593	39	0.506238	11	0.126756
KLF10	600	17.2575	792	20.0968	16	0.360418
BTN3A3	170	5.26588	151	4.12642	10	0.242595
RAB43	12	0.243906	23	0.412424	33	0.525309
HECA	216	3.57333	194	2.83136	19	0.246168
FUT10	69	1.80892	93	2.15094	18	0.369576
KLHL23	177	4.03904	196	3.94581	17	0.303818
LNX2	183	3.54226	182	3.10796	18	0.272874
HOXC13	167	6.4813	222	7.60105	12	0.364743
CASZ1	24	0.280405	96	0.98951	120	1.09803
STYX	272	5.20113	430	7.2539	29	0.434296
HIF1AN	531	7.1437	570	6.76516	28	0.295017
NCKAP5	170	2.08167	261	2.81953	44	0.421963
ZNF511	212	18.2534	624	47.3989	12	0.809189
BNIP3	293	17.7613	657	35.1356	13	0.617178
NCK2	123	4.54417	181	5.89933	14	0.405077
PPIL1	516	27.6396	1022	48.2957	13	0.545363
ZNF175	120	2.94814	109	2.36248	13	0.250132
MFAP3L	24	0.360598	41	0.543464	40	0.470687
ZNF500	224	6.40516	182	4.59122	10	0.223945
LCMT2	353	11.5297	491	14.1482	15	0.383704
ASNSD1	563	21.1869	842	27.9542	14	0.412618
SCMH1	601	16.6676	757	18.5212	16	0.347519
STAM2	185	3.01754	197	2.8348	23	0.293812
SLC29A4	14	0.450311	23	0.65266	18	0.453437
ZNF565	14	0.67002	19	0.80221	10	0.374817
HK2	437	5.72907	536	6.19929	33	0.338826
KIAA0319L	932	18.0104	868	14.7979	17	0.257286
ZDHHC4	427	25.5676	797	42.1012	11	0.515838
IPO8	745	12.9708	955	14.6686	26	0.354522
SRGAP3	19	0.197165	24	0.219716	43	0.349465
DUSP5	33	1.21386	79	2.56364	23	0.662587
ALDH4A1	72	1.97908	84	2.03697	15	0.32291
PTPN13	664	7.19889	611	5.84404	30	0.254729
CASP10	388	6.10901	190	2.63917	11	0.135641
SNPH	41	0.763428	28	0.459956	13	0.189578
ZNF440	153	3.40286	96	1.88364	10	0.174186
TRIAP1	151	11.8793	335	23.2506	10	0.616134
USP2	112	2.78993	173	3.80185	22	0.429197
PLK3	80	3.15485	151	5.2534	17	0.525046
FASTKD3	312	11.9051	402	13.5325	12	0.358606
IRF2	124	5.04404	156	5.59829	11	0.350436
EIF2C1	729	9.06514	943	10.3451	37	0.360337
ZNF317	478	10.9077	552	11.1127	18	0.32169
PAK2	923	13.9809	1179	15.7552	30	0.35589
EMG1	438	38.0647	1069	81.9599	10	0.680626
DCAF4	76	2.76927	101	3.24674	13	0.370984
AGFG1	1115	11.8739	1565	14.7031	47	0.391991
PTK2B	150	2.95517	116	2.01615	14	0.216012
SENP2	327	9.52019	507	13.0221	19	0.433223
A4GALT	509	22.625	634	24.8619	10	0.348121
C6orf132	75	1.03444	84	1.02211	29	0.313258
RASL10B	461	13.4214	1013	26.0185	27	0.615632
LGALS8	694	10.2778	718	9.38083	25	0.289963
NGDN	192	11.243	314	16.2213	10	0.458608
TRMT61A	177	5.0784	312	7.89738	22	0.494352
CYB561	583	17.1886	768	19.9759	16	0.369446
ZNF543	135	3.41965	105	2.34646	11	0.218223
CENPA	233	15.162	423	24.2837	10	0.509636
PAFAH2	185	4.80397	201	4.60468	15	0.305056
INTS4	254	7.50056	251	6.53895	12	0.277524
TMEM106C	1406	82.3318	3214	166.036	14	0.642051
FKBP5	440	5.54107	618	6.866	40	0.394512
STARD5	12	0.847926	26	1.62078	11	0.608736
ERAP2	82	1.34009	56	0.807389	15	0.191987
DPH3	190	4.34636	363	7.32577	30	0.537469
APOL2	334	11.5631	418	12.7667	13	0.352476
MAP2K7	721	19.8829	774	18.8304	14	0.302366
OBFC1	96	1.37741	180	2.27844	47	0.528139
CNNM1	300	4.68145	273	3.75834	21	0.256648
CRKL	882	15.4022	898	13.8345	21	0.287205
SIRT1	184	4.17929	290	5.81109	25	0.444718
TMEM161B	164	5.87904	212	6.7046	13	0.364977
DRP2	18	0.235151	15	0.172878	23	0.235322
PISD	212	7.35861	204	6.2469	10	0.271844
GPT2	222	5.21567	318	6.59111	22	0.404799
LRRC8C	193	2.49021	207	2.35626	30	0.303151
ACTR1B	391	16.1022	580	21.0723	13	0.419287
TMEM19	316	6.30841	367	6.46359	21	0.328331
KIAA1147	262	3.33925	194	2.18134	21	0.209617
SIDT2	282	6.69124	259	5.42165	14	0.260163
KIAA1737	230	4.91893	353	6.66028	26	0.435488
MTFP1	213	15.4982	513	32.9302	12	0.683821
SH2B3	125	2.15014	166	2.51906	28	0.377202
IGFLR1	42	3.26551	99	6.79065	11	0.669813
MFSD5	225	10.2612	339	13.6392	12	0.428604
PRKAG1	795	40.1993	1328	59.2412	12	0.475217
TNS4	1901	43.4117	1673	33.7051	14	0.250387
TXNL4B	186	6.80677	281	9.07212	15	0.429911
MRPL19	402	4.77599	657	6.88616	50	0.465229
CDADC1	42	1.14835	60	1.44728	19	0.406855
EFCAB7	73	2.87514	79	2.74498	10	0.308458
MAMLD1	431	8.69945	717	12.7676	30	0.474237
SNX16	39	1.04936	49	1.16313	17	0.358235
SNX13	352	5.13769	522	6.72156	37	0.422947
PER1	898	17.7329	925	16.1146	19	0.293844
FNIP2	70	1.125	105	1.48874	34	0.42795
ZNF498	144	3.07897	152	2.86722	18	0.301422
GAB1	139	1.63407	112	1.16158	25	0.230174
WDR55	499	17.9851	641	20.3819	13	0.366958
GRAMD1B	139	4.68146	141	4.18948	11	0.290147
FAM104A	564	18.1599	845	24.0031	17	0.428691
RPH3AL	65	2.19474	60	1.78729	10	0.264441
TULP3	784	23.4718	770	20.3375	12	0.281366
COG7	317	10.0366	329	9.18966	12	0.297557
SENP5	550	8.1091	443	5.7622	20	0.23094
CD2AP	440	7.56429	599	9.08484	29	0.390457
SFT2D3	153	5.06131	152	4.43598	11	0.284986
LLGL1	806	17.7437	775	15.0517	16	0.27586
SENP8	23	1.16617	35	1.56558	11	0.436803
C9orf114	487	10.566	663	12.6902	23	0.390812
FAM91A1	297	5.18742	467	7.19592	33	0.451407
MPZL1	1573	29.196	1991	32.6017	25	0.363408
CCDC85C	642	10.5271	804	11.6306	28	0.359576
C2orf44	152	3.62978	198	4.17135	20	0.374047
LRRC58	1682	20.3577	1943	20.7467	35	0.331764
FOCAD	1033	15.7601	945	12.7194	22	0.26287
ERLEC1	356	12.8211	559	17.7608	16	0.45129
ELK4	639	5.32964	682	5.01829	47	0.307011
PKIG	36	2.33609	108	6.18279	17	0.863963
MLEC	1408	20.622	2299	29.7058	41	0.470295
OLA1	936	19.9812	1575	29.662	29	0.484845
DEXI	316	19.5767	532	29.0762	10	0.48519
SNRNP48	507	11.2978	889	17.4767	29	0.506107
ASH2L	371	11.2926	490	13.1581	16	0.381418
NUP54	337	13.3124	397	13.8354	11	0.340313
STK32B	294	8.47979	436	11.0943	19	0.429191
RPL17-C18orf32	255	11.8089	511	20.8768	16	0.580295
FANCM	135	1.76116	119	1.36958	25	0.255426
TIFA	92	2.78393	173	4.61839	23	0.545077
MICB	235	8.78668	261	8.60938	11	0.322114
PRRG4	167	2.80412	106	1.57022	14	0.184106
PARP16	211	7.74299	209	6.76623	10	0.287399
HDHD2	199	8.46904	320	12.0145	14	0.466626
FAM203A	423	16.3553	971	33.1216	22	0.666193
PIK3CB	207	3.25148	307	4.25426	35	0.430565
SMAD1	192	5.848	189	5.07858	12	0.286251
BTBD6	440	20.5915	610	25.1848	11	0.403169
STXBP5	678	6.74152	617	5.41237	34	0.264769
ELOVL3	11	0.78023	21	1.31409	10	0.555507
ZBTB8A	433	5.49084	310	3.46807	21	0.20856
SLC30A9	556	15.8546	980	24.6537	23	0.513652
AKT1	1249	38.87	1983	54.4439	19	0.46309
RNFT1	130	5.99633	161	6.55153	10	0.361245
UBXN2A	142	6.97542	206	8.92738	11	0.423189
TXNDC11	827	25.2386	1084	29.1853	16	0.382419
HSPA12A	90	1.46261	106	1.51973	27	0.343644
ALG5	130	9.96587	321	21.7096	12	0.720465
EEFSEC	248	10.4067	363	13.4383	13	0.427234
RPS6KB2	822	43.1848	1505	69.7542	13	0.534887
CACNG4	111	3.00927	121	2.894	15	0.318485
GID8	599	12.582	742	13.75	22	0.361914
SLC47A1	307	8.70622	280	7.00525	12	0.266522
WDR35	208	2.78539	179	2.11471	24	0.251706
VGLL3	111	0.992863	109	0.860137	41	0.287217
FAM200A	119	4.44764	131	4.31945	11	0.321984
KCTD11	121	3.68304	118	3.16868	12	0.286063
XYLT2	366	9.54137	382	8.78552	15	0.306253
SREK1IP1	392	5.3191	596	7.13465	42	0.446335
CREBL2	333	8.26185	551	12.0603	25	0.485772
APBA3	178	7.6701	225	8.55339	11	0.371222
SERF1B	115	5.62533	210	9.06243	14	0.536338
ANKRD54	325	14.398	499	19.5027	13	0.451049
TGFB3	107	3.12593	100	2.57733	12	0.27456
ACTR8	262	6.71532	340	7.6881	19	0.381398
RAB22A	599	6.43863	686	6.50527	40	0.336733
ZNF584	166	6.83321	273	9.91411	15	0.483579
SPATA2	200	4.49223	311	6.16265	26	0.457367
C5	23	0.391426	25	0.37535	24	0.319884
TTC13	226	6.38965	238	5.93636	14	0.309996
IFIT1	160	3.22459	489	8.69438	57	0.899683
ELL	174	4.01791	203	4.13544	19	0.343609
RBFA	278	4.55204	363	5.24375	30	0.384717
PAN3	206	3.40124	244	3.55414	27	0.349135
TRAF4	769	24.6412	982	27.7601	15	0.376432
PHF10	372	20.6766	659	32.3145	12	0.522369
SGTB	337	5.74681	412	6.19825	27	0.360596
ZNF274	182	5.96337	174	5.02972	11	0.282275
DCK	184	6.56815	348	10.9592	20	0.559132
C2CD2	382	5.59664	252	3.25716	17	0.195062
KLHL8	169	3.43426	191	3.42416	21	0.334215
DUSP2	61	3.36638	294	14.3138	33	1.42629
ACAP2	392	5.08393	417	4.77116	31	0.314873
ZNF747	184	7.21637	248	8.58079	13	0.399304
PRICKLE3	166	7.75689	287	11.8314	14	0.512351
TCF20	1189	14.927	1104	12.2274	28	0.275301
TDP2	273	13.1876	418	17.8136	12	0.453986
UTP23	455	11.4631	454	10.0907	15	0.295964
STXBP5L	62	0.615625	52	0.455515	32	0.248848
NFYC	537	21.1232	669	23.2159	12	0.36968
PAPPA	1104	9.35826	1062	7.94191	43	0.285466
TRAPPC12	350	12.8947	374	12.156	11	0.317392
ZNF286B	491	8.56939	429	6.60542	19	0.259706
C17orf53	268	9.14536	265	7.97786	11	0.29398
TP53BP2	597	11.5921	519	8.89057	17	0.258521
TTC26	65	2.80999	111	4.23341	15	0.507859
THADA	224	3.2927	234	3.03455	27	0.310833
TRIM37	552	11.3663	687	12.4799	23	0.370908
NUPL1	384	8.23711	606	11.4681	28	0.470393
LRIG3	226	5.15087	203	4.08172	15	0.267746
NRDE2	174	4.03494	159	3.25282	15	0.27242
SUMO3	1300	66.8987	2636	119.672	15	0.604541
ALKBH3	239	14.1647	372	19.4503	10	0.464162
IPO11	416	8.69488	638	11.7643	28	0.45834
WASF2	3346	54.8655	3738	54.0738	26	0.333892
EREG	110	2.2102	81	1.43582	14	0.220306
ASNA1	882	64.0754	1677	107.481	10	0.568961
ZNF197	213	4.56797	263	4.97592	22	0.36951
ZNF341	92	2.57992	81	2.00391	12	0.263548
GLI2	314	4.31358	203	2.46025	18	0.19366
MESP1	14	1.12035	41	2.89458	14	0.877433
FOXA1	99	2.72365	121	2.93681	17	0.36629
CHRNA5	328	8.41857	374	8.46858	17	0.341722
GPCPD1	55	0.936876	71	1.06697	29	0.386881
FAM84A	143	2.0931	306	3.95139	56	0.64195
SMG7	1362	20.9549	1968	26.7121	36	0.433781
FRAT2	240	10.1213	264	9.82206	10	0.330281
WSCD1	23	0.36742	23	0.324144	24	0.300266
SYCP2	37	0.627847	18	0.269463	11	0.146185
HOOK1	55	0.873213	66	0.924434	29	0.360591
RABL3	217	5.19667	311	6.57053	23	0.431373
KCNIP3	207	6.60562	275	7.74195	16	0.399874
SNAPC2	206	12.3586	418	22.1234	13	0.610807
DPY19L1	1031	19.7065	1025	17.2842	20	0.299391
ISY1	391	9.45858	467	9.96646	19	0.359967
VCPIP1	209	2.37705	210	2.1071	34	0.302852
PHF7	22	0.898841	35	1.26155	15	0.479967
WDR7	173	2.20917	172	1.93769	30	0.300029
TFB1M	110	3.65054	180	5.27001	19	0.49383
HDDC2	341	19.6343	764	38.8086	15	0.676412
FBXO10	248	5.04073	222	3.98079	17	0.270614
NPL	16	0.491519	14	0.379422	11	0.26465
CABP7	160	4.99271	142	3.90912	11	0.268824
SLC24A1	76	1.22524	57	0.810694	18	0.227269
C5orf24	819	14.9829	968	15.6229	25	0.358189
BTBD1	1170	33.0691	2307	57.5253	27	0.597668
CSGALNACT1	186	4.03923	313	5.9966	30	0.510231
CCSER2	432	5.23337	473	5.05514	35	0.332067
C10orf118	122	1.80734	112	1.46377	24	0.278453
HS3ST3A1	16	0.588772	41	1.33102	27	0.778128
ARHGEF9	166	2.83233	168	2.52883	23	0.307343
KLHL29	262	4.79213	247	3.98565	20	0.286495
ZNF7	310	12.8062	330	12.0267	10	0.323532
SLC30A5	706	16.17	875	17.6803	21	0.376691
PTPN4	207	1.69146	231	1.66524	53	0.339177
TRAF6	183	2.12156	153	1.56484	28	0.254227
ETV4	197	7.53863	660	22.2815	34	1.01898
FICD	20	1.12646	29	1.44098	10	0.441108
GOSR2	515	14.4289	780	19.2795	21	0.460791
ST3GAL3	86	3.23768	150	4.98198	18	0.530723
WDR31	20	0.741837	21	0.687183	11	0.319544
TWIST1	214	11.9446	338	16.6437	11	0.48085
ASRGL1	47	1.80674	79	2.67916	17	0.511806
N4BP2	94	0.904302	93	0.789302	40	0.301374
BFSP1	12	0.505834	26	0.966886	20	0.660263
AMIGO1	14	0.526851	23	0.763594	17	0.501035
TIMM44	444	20.6436	583	23.9137	11	0.400548
RALBP1	1020	21.7843	1510	28.4509	27	0.451614
ETS1	168	2.9802	153	2.39443	20	0.277859
RBMS3	249	2.81786	253	2.52589	35	0.310204
CIAO1	874	20.1369	981	19.94	19	0.342843
FAHD1	318	17.374	490	23.618	11	0.47068
GTF3A	841	55.7008	2284	133.455	16	0.829937
STRN4	1592	46.118	1891	48.3274	16	0.363001
FTSJ1	867	39.3085	1510	60.3974	15	0.532621
HERPUD1	748	31.9651	982	37.022	12	0.401619
C1orf226	76	1.71284	70	1.3918	16	0.282412
CRHR1	25	0.86165	33	1.00341	15	0.404894
TBCEL	55	1.2694	68	1.38458	21	0.37959
SIPA1L1	1476	22.8563	816	11.1477	14	0.169788
RQCD1	1533	40.3831	2059	47.8508	20	0.412618
CHL1	29	0.336245	36	0.368244	42	0.381388
CHN1	247	9.10358	348	11.3154	15	0.432978
THUMPD1	503	10.599	567	10.5404	21	0.346559
PABPC4L	188	3.53671	162	2.68863	18	0.2652
PCGF5	520	6.71216	649	7.39058	38	0.384151
VAMP2	727	31.3704	878	33.4237	11	0.371739
RAB11FIP5	339	7.2601	314	5.93263	17	0.285136
ATG4A	90	3.61669	138	4.89241	15	0.472085
SMIM15	316	10.1677	750	21.2898	29	0.73079
SSPN	10	0.205229	12	0.217267	23	0.36968
ROBO2	31	0.331799	48	0.45324	57	0.477801
RALY	1726	33.6265	2814	48.366	33	0.503518
MEMO1	260	13.3428	406	18.3813	12	0.482298
AIDA	1143	35.3582	2061	56.2466	23	0.557226
IGF1	280	3.53283	188	2.09266	21	0.207512
AP3M1	897	15.8788	1086	16.9601	27	0.374325
PLEKHA7	15	0.290108	36	0.61425	49	0.742205
ZNF562	618	9.93557	478	6.77964	19	0.239231
KDELR3	245	13.3621	406	19.5348	12	0.512565
SLC35D2	51	2.91664	96	4.84349	13	0.582258
TMEM128	55	2.95289	112	5.3049	15	0.630719
ZSCAN29	622	10.3155	391	5.72076	15	0.194829
VIPR1	124	3.64088	92	2.38313	10	0.229956
OTUD6B	142	4.00378	263	6.54203	26	0.574136
CDYL	428	11.4994	610	14.4589	21	0.441886
DNAJB14	101	3.39548	120	3.55907	14	0.368611
AEN	454	13.5485	820	21.5886	24	0.560927
TMTC1	1121	11.8026	1369	12.716	46	0.379307
ARSJ	176	3.49853	247	4.33156	28	0.435903
PARL	278	18.3081	600	34.8597	13	0.670503
RABEPK	356	20.3343	922	46.4605	18	0.805212
CADM2	10	0.097066	11	0.0941964	45	0.342089
TRNT1	169	6.90777	226	8.14956	13	0.416154
JPH1	343	7.29369	422	7.91663	23	0.383037
RSPRY1	187	8.40454	338	13.4018	16	0.563186
GALNT13	180	2.95517	141	2.04222	19	0.2443
KLHL13	499	11.6792	1085	22.4036	37	0.678228
ADRA2C	10	0.474919	31	1.29884	26	0.967059
SCYL3	98	2.94917	111	2.94694	15	0.353529
IFRD1	962	25.4859	1725	40.3171	27	0.560207
SECISBP2	257	6.89306	311	7.35891	18	0.378104
THAP11	371	18.2921	596	25.9246	13	0.501989
C10orf54	109	2.12358	117	2.01095	22	0.335678
RBAK	256	3.63383	282	3.53141	31	0.344625
PPIP5K2	352	6.19928	481	7.4734	31	0.427583
ACVR1B	225	4.46396	268	4.6908	24	0.372914
C16orf45	425	17.7142	620	22.7981	14	0.457005
SLC35A4	1782	62.3661	3118	96.2702	20	0.54819
C19orf25	197	8.11647	284	10.3227	14	0.45174
DDX41	896	39.6	1385	54.0022	14	0.48459
KIAA1191	1019	33.5182	1842	53.4529	22	0.566747
EGLN1	393	5.14933	630	7.28237	49	0.502821
PPP2R5B	140	4.734	130	3.87809	11	0.291308
SGOL1	587	13.1975	593	11.762	18	0.316945
LHPP	28	1.54522	54	2.62906	14	0.605091
MTMR7	35	0.61559	43	0.667216	28	0.385692
STK36	485	9.13876	319	5.30287	14	0.206601
COMMD2	331	8.3053	559	12.3741	27	0.53058
NUDCD1	187	4.39893	274	5.68632	25	0.460581
E2F4	702	31.085	774	30.2363	10	0.346795
FERMT1	533	9.62207	790	12.5818	33	0.466568
ZNF624	17	0.372483	25	0.48325	27	0.46332
SLC25A4	178	3.74482	279	5.17832	30	0.494301
SDE2	197	4.56944	261	5.34087	23	0.417815
C12orf43	199	9.63795	359	15.3391	15	0.568961
ZHX3	476	4.43027	363	2.98061	33	0.240545
MAP3K7	440	7.91857	629	9.98664	32	0.451028
NDNL2	147	8.19509	244	12.0006	12	0.523935
SLCO4A1	719	24.0847	597	17.6426	10	0.262345
KIAA0319	34	0.458474	25	0.297406	22	0.232337
GNAZ	134	3.88421	154	3.93816	16	0.363227
DBP	132	7.47083	185	9.23722	10	0.443256
LHX9	19	0.702503	40	1.30476	23	0.666012
NR1D2	286	5.05799	363	5.66361	29	0.40167
GKAP1	25	1.24118	43	1.88338	14	0.544355
HMGCL	116	6.70818	166	8.46894	10	0.452904
PEA15	745	28.0587	1180	39.2074	17	0.501441
LARS2	451	9.97814	543	10.5986	22	0.381202
YES1	481	9.54703	732	12.8177	31	0.481886
ARAF	924	34.3002	1611	52.7588	19	0.55238
C16orf52	173	3.6216	179	3.30584	20	0.327902
SFMBT2	227	2.63068	273	2.79112	42	0.381198
SNAP23	390	13.7318	475	14.7548	14	0.386057
ABCB6	1046	32.2289	955	25.9592	12	0.289571
TPPP	160	2.47065	122	1.66198	20	0.24187
NLRX1	115	2.85624	141	3.08952	20	0.389033
EIF1AD	381	12.1124	508	14.2477	17	0.423268
CYP20A1	757	6.43268	365	2.7363	23	0.153068
LEMD3	191	3.70174	210	3.59059	23	0.349108
RBL2	523	9.95361	491	8.24395	20	0.298105
ADO	362	9.03923	557	12.2702	25	0.488903
CHSY1	538	10.9952	894	16.1188	33	0.528196
MAP6D1	14	0.60891	21	0.805784	14	0.476884
SLC7A2	822	10.096	1318	14.2814	53	0.509818
KIF3C	207	3.54424	192	2.90021	22	0.295009
MIS12	396	13.6739	606	18.4605	18	0.486775
RPRD2	1376	16.3665	1168	12.2562	29	0.270144
ORAOV1	127	4.67338	138	4.48003	12	0.345834
ELP4	248	14.7169	362	18.9516	10	0.464754
IGFBP2	30	1.95219	48	2.7556	10	0.509636
FRMD8	510	12.6432	404	8.83571	13	0.2524
CD47	355	6.17493	561	8.60877	37	0.50404
ELP3	356	10.284	505	12.87	20	0.452482
MRGPRF	59	2.40314	59	2.12008	10	0.318997
TMCC1	179	2.73543	255	3.43785	38	0.454795
CDK9	747	28.0999	1102	36.5713	16	0.471372
DNAJC12	144	11.0482	433	29.3084	16	0.961412
SCNN1A	196	5.23582	269	6.33951	21	0.439347
C17orf97	128	6.47233	190	8.47577	12	0.475217
SCAP	1399	30.5739	1720	33.1617	23	0.393659
ELOVL6	242	6.63425	308	7.44907	19	0.407934
LPHN2	315	5.13347	326	4.68698	26	0.331844
PIGN	209	3.98662	253	4.25748	26	0.388411
CLPB	422	11.6168	567	13.7699	20	0.431184
RRAGB	71	2.9915	73	2.71349	10	0.329982
MED9	172	7.19809	351	12.959	20	0.655508
PSMD9	347	13.7191	535	18.6605	16	0.495422
EVI5L	178	4.34096	201	4.32451	19	0.362893
TNFRSF10A	92	4.88858	131	6.14102	11	0.45777
TNFRSF11B	548	21.7213	529	18.4984	10	0.31043
AGL	471	5.87971	372	4.09687	26	0.254195
TMEM183A	941	39.4157	2014	74.4241	21	0.688904
TMEM106B	699	9.97843	874	11.007	36	0.402483
WDFY3	435	2.82533	316	1.81068	46	0.23399
PCDHB14	28	0.935573	25	0.736943	11	0.287854
AP3M2	151	3.82599	158	3.53182	17	0.337346
SPATA6	18	0.334494	13	0.213124	16	0.23286
TMEM120A	183	11.5683	337	18.7942	12	0.594102
TTF1	378	11.1516	433	11.2696	16	0.36968
PRSS56	55	2.37107	115	4.37376	20	0.675262
NOL12	313	10.2485	472	13.6342	19	0.487223
ZBTB42	34	0.869536	59	1.33118	28	0.560824
TBRG4	1142	46.658	1922	69.2769	17	0.543963
ATRIP	344	12.0257	437	13.4774	15	0.410679
SNX6	512	15.458	786	20.9353	21	0.496548
CECR5	280	14.457	385	17.537	11	0.444807
REEP3	477	8.52178	557	8.77893	27	0.377777
DTWD1	195	6.59378	415	12.3801	26	0.688546
MAD2L1BP	173	10.3989	302	16.0149	12	0.564915
CEBPG	252	6.21572	421	9.16111	28	0.54089
SEC14L2	58	1.25925	67	1.28332	22	0.374082
SERINC5	118	1.69358	86	1.08892	21	0.23605
FGGY	13	0.579511	14	0.550581	10	0.349123
FNIP1	420	5.90497	271	3.36134	19	0.20921
ZIC2	237	7.40788	304	8.38289	17	0.416154
USP4	752	16.9728	819	16.3077	20	0.353529
C19orf24	459	47.6895	1150	105.41	10	0.813709
STX1A	168	7.35162	195	7.52806	11	0.376987
SLMAP	456	9.59346	555	10.301	24	0.395441
COG6	172	3.04245	176	2.74652	24	0.33248
LTN1	304	3.64476	281	2.97219	32	0.300472
LYPD6	113	2.56287	142	2.84126	23	0.408542
PHLDA2	283	28.6043	689	61.4382	10	0.791598
SATB1	11	0.180977	17	0.246748	39	0.502522
RIN2	187	3.85822	232	4.22287	25	0.403966
HDAC8	221	8.58781	289	9.90746	14	0.426067
PELI1	60	1.48111	89	1.93821	25	0.483322
EIF2D	682	30.2426	1163	45.4976	16	0.555666
FAM168B	1131	19.4545	1543	23.4152	33	0.44456
C3orf17	357	6.83632	460	7.77117	28	0.419925
ARC	11	0.346975	10	0.278279	12	0.296446
CACFD1	91	2.9382	127	3.61758	18	0.455169
ABLIM1	2058	24.8761	2867	30.5731	48	0.4544
BDH2	157	4.99976	144	4.04564	12	0.299289
GTF2H3	446	12.1373	524	12.5804	18	0.383636
RNF144A	147	2.38185	177	2.53014	31	0.393385
USP53	228	3.21479	262	3.25907	34	0.375454
FAM69B	22	0.876505	21	0.738118	10	0.312026
FAM126A	251	3.79455	500	6.66855	55	0.651192
TLR6	362	5.71804	219	3.05181	16	0.197933
ZNF77	33	1.50424	36	1.4477	10	0.356995
UTP15	266	6.76748	259	5.81326	16	0.318805
STARD3	399	13.092	501	14.5026	16	0.411162
ESPNL	24	0.476562	49	0.858379	43	0.668708
FAM83D	702	26.8746	1028	34.7195	16	0.479717
PALB2	356	8.15775	390	7.88424	20	0.35893
TTPAL	664	9.90136	497	6.53819	21	0.245248
ZNF233	16	0.532699	14	0.411211	11	0.286823
GRAMD4	160	3.44724	140	2.66106	17	0.286853
MIER3	176	3.14672	233	3.67516	31	0.434077
EFHD1	14	0.654196	25	1.03061	16	0.585544
NXN	423	13.0074	466	12.6419	15	0.361245
CCDC97	540	15.1157	758	18.7188	21	0.460375
SECISBP2L	361	4.67797	402	4.59569	36	0.365353
PLCE1	124	1.44296	93	0.954749	27	0.246068
DMRTA1	36	1.45422	52	1.85313	15	0.474546
NARFL	301	13.3858	319	12.5154	10	0.348288
MAN1A1	248	4.58749	284	4.63465	26	0.376666
KLHL1	18	0.403327	24	0.474428	25	0.438717
ZNF395	179	3.46628	165	2.81883	20	0.303319
STON2	501	3.59972	334	2.11715	39	0.21946
ZNF75D	67	1.90587	68	1.70648	15	0.334171
ZNF12	251	4.60997	263	4.26143	24	0.34522
ESF1	190	5.49377	222	5.66297	17	0.384968
DUSP9	14	0.546995	13	0.448099	10	0.305996
WDR48	508	12.7983	669	14.8693	22	0.434081
HSPA1B	564	20.7789	543	17.6489	11	0.317392
DCST1	13	0.526278	15	0.53572	12	0.380463
RALA	422	13.9649	796	23.2388	24	0.62201
CENPP	78	2.12516	116	2.78823	23	0.490777
RMND1	217	10.0742	239	9.78868	10	0.36359
KIAA0391	347	11.2312	426	12.1641	16	0.40558
PIK3CA	159	3.98633	189	4.18035	20	0.392704
ZNF410	424	14.0662	733	21.453	22	0.5716
RNF6	184	4.774	294	6.72956	26	0.528321
TRAPPC10	537	7.16533	475	5.59153	28	0.292604
FKBP7	171	5.4756	298	8.41835	23	0.576798
CTSO	10	0.317045	12	0.335642	16	0.397283
ASAP2	312	5.0748	324	4.64926	27	0.343944
ATG13	1273	19.8383	1548	21.2825	33	0.402764
ZNF434	146	4.48511	212	5.74554	20	0.481183
PIK3R1	179	2.38639	203	2.38759	36	0.375881
PPAPDC1B	180	7.86563	223	8.59687	12	0.410679
FLI1	13	0.291151	11	0.217341	16	0.280643
RRAS2	189	7.49146	336	11.7495	19	0.589818
DCAF16	712	14.5577	515	9.28954	15	0.240195
ZNF358	1016	48.3753	1369	57.5054	12	0.447478
CTTNBP2NL	443	6.98207	461	6.40997	28	0.34562
UBTD2	325	10.0237	567	15.4278	24	0.579717
OAS3	591	8.29284	645	7.98454	33	0.362651
AP1S2	163	6.63918	266	9.55835	17	0.542295
YEATS2	727	10.3909	563	7.09907	23	0.257458
BHLHE40	2108	64.6082	2737	74.0059	18	0.432065
AIF1L	77	2.03703	139	3.24412	29	0.600849
TAB2	943	19.952	1596	29.7907	34	0.563394
VAMP7	446	15.5973	844	26.0394	23	0.629944
TMEM199	204	13.0916	369	20.8913	12	0.603122
PYCRL	255	8.85446	686	21.0146	33	0.89742
GUCD1	934	24.0787	1243	28.2704	22	0.44419
CHUK	258	6.80795	383	8.916	24	0.495984
FAR1	460	8.10901	494	7.68266	26	0.358958
PIGO	883	20.1743	661	13.3234	14	0.250511
ZDHHC2	103	2.38731	173	3.53747	31	0.562721
APH1A	1003	41.1598	1731	62.6678	18	0.578502
NIPSNAP3A	80	4.5555	149	7.48527	14	0.624359
GPR37	170	4.14369	242	5.20389	25	0.477241
TET3	466	3.94582	341	2.5473	37	0.245365
NHLH1	11	0.399719	14	0.448813	15	0.426887
TMED10	1692	37.9676	3280	64.9324	37	0.650241
NCAM2	79	1.46864	72	1.18085	21	0.305751
AOX1	250	4.71261	440	7.31727	40	0.590529
KANK4	149	2.52974	118	1.76745	20	0.265937
LRRC41	851	26.8432	939	26.1304	15	0.370558
SCN1A	21	0.234089	12	0.11801	22	0.192063
TSPAN6	280	12.5843	469	18.596	16	0.563186
SLC6A8	1079	28.1446	1573	36.1973	24	0.49028
DENR	585	17.7715	910	24.3885	22	0.523422
KCNQ1	35	1.00266	35	0.884559	15	0.336539
MKRN3	65	2.2279	57	1.72358	11	0.295281
EBAG9	143	8.10327	245	12.248	13	0.576935
COMMD6	155	8.37011	292	13.911	15	0.634381
ITFG1	420	17.5137	448	16.4809	11	0.359236
DENND4C	691	8.25695	768	8.09613	40	0.374336
JAK3	144	2.4642	63	0.951104	11	0.147423
ZGPAT	302	13.9854	325	13.2778	10	0.362684
CSNK1G1	554	6.31092	601	6.03993	41	0.365785
PRDM10	161	2.36812	121	1.57014	22	0.253431
STRN	493	3.24902	558	3.24425	74	0.381942
GTF2IRD2	105	2.74961	102	2.35644	16	0.328142
RHBDL3	118	2.35416	60	1.05604	11	0.171872
ZNF81	72	0.851918	73	0.762014	37	0.342868
UCP2	610	34.4614	1037	51.684	13	0.575183
TBRG1	315	5.67447	328	5.2127	25	0.352707
TUBA1A	3405	127.879	6502	215.429	22	0.647089
NPM3	261	27.6741	639	59.7735	10	0.83041
PSMB2	2549	49.9746	5308	91.809	46	0.706313
NUP62CL	55	2.90261	67	3.11944	10	0.41332
RHBDD1	122	2.19986	213	3.38836	42	0.593123
TXNRD3	38	1.21055	53	1.48953	19	0.474037
PPP1R15B	1482	26.1251	2527	39.2998	42	0.579855
FMNL3	196	1.62847	120	0.879591	32	0.208226
MFSD9	70	2.40549	72	2.18279	13	0.349871
CDC42EP4	871	26.1185	1443	38.1744	24	0.56364
MLLT11	440	18.9598	611	23.2272	14	0.472464
GAMT	285	14.9813	586	27.1755	17	0.699864
WWC1	590	8.14121	824	10.0309	44	0.475499
TRIM9	43	0.811721	28	0.466306	15	0.221763
UBE4A	493	7.48102	430	5.75648	25	0.297108
EZH1	413	8.26615	209	3.69041	11	0.172427
IFT52	228	12.6576	320	15.6727	11	0.478267
LYAR	291	17.2576	555	29.0372	14	0.650241
ANKRD34A	74	1.90509	140	3.17971	32	0.6452
B4GALT2	954	40.2503	1941	72.2472	21	0.693905
INTS10	817	29.9811	1170	37.878	17	0.488579
ARMC5	289	5.75089	211	3.7042	16	0.249354
ABCC6	22	0.399797	22	0.352707	24	0.341577
DEPDC1	666	11.6128	1118	17.198	42	0.573548
HARS2	391	14.6019	401	13.2115	12	0.350973
FOXF1	577	20.9425	623	19.9488	13	0.369536
RPRD1A	693	15.1023	1244	23.9169	36	0.61443
PHC1	470	8.44377	560	8.87567	29	0.408034
CEP97	113	2.38218	98	1.82262	18	0.297186
SMCR7L	958	15.6315	1750	25.1911	49	0.626166
LYPD1	29	1.0051	62	1.89574	27	0.732884
CYB5B	1049	22.7592	2287	43.7745	44	0.747641
LAGE3	394	20.175	691	31.2154	15	0.601545
GEN1	353	5.15552	200	2.57693	17	0.194449
TIMM17B	369	31.1937	783	58.3951	11	0.72827
AKTIP	77	3.2224	125	4.61502	17	0.557182
RARS2	260	13.1972	391	17.5089	13	0.516785
ARRB2	795	37.2989	1105	45.7368	13	0.477675
SPAST	280	4.99463	239	3.76112	21	0.293376
SELRC1	391	17.199	627	24.3316	16	0.551198
ZNF687	681	14.0474	640	11.6467	20	0.323101
AKT1S1	1883	71.7618	2779	93.4342	17	0.507401
OSBP2	1343	28.7752	2161	40.8481	33	0.553754
ZDBF2	219	2.00716	169	1.36647	37	0.265582
ECEL1	1623	52.7882	2162	62.0367	18	0.458512
VPS26B	429	10.8728	569	12.7225	23	0.456533
PRSS23	578	14.1293	1189	25.6418	37	0.708359
AVL9	137	5.41416	197	6.86834	16	0.495211
LRFN1	123	3.65188	191	5.00287	23	0.534809
NDUFC1	286	21.1575	625	40.7898	13	0.753183
BMP2	473	13.9631	920	23.9599	29	0.670471
TOMM40L	180	6.25021	298	9.12878	21	0.571085
EFHA1	132	6.35001	216	9.16704	15	0.565134
CNOT6	759	11.4279	1062	14.1067	41	0.483469
PARPBP	351	10.5937	600	15.976	25	0.590936
EHD4	473	15.2036	654	18.5454	19	0.478297
SLC25A38	368	16.1111	620	23.9466	17	0.58289
ORMDL1	383	16.3221	480	18.0465	13	0.433891
RHPN2	146	3.84492	200	4.64665	23	0.474376
CYBASC3	1052	30.4655	1378	35.206	20	0.453609
OSBPL6	119	1.51627	120	1.34892	35	0.349266
ATXN1L	557	6.56797	698	7.26116	47	0.434044
C1QL1	163	10.1048	297	16.2432	13	0.631167
ZNF234	133	2.6886	79	1.40889	13	0.205815
THAP6	147	3.82041	164	3.7602	19	0.386728
RASSF2	31	0.531269	18	0.272145	15	0.201328
SRM	2323	169.689	7282	469.277	19	1.08697
PFKFB4	153	4.0766	138	3.24385	15	0.31301
IRAK1BP1	17	1.36631	37	2.62347	12	0.755336
ZNF254	92	2.14626	92	1.89347	19	0.347143
DDN	39	0.968638	83	1.81865	38	0.739163
HINFP	117	4.61985	125	4.35438	12	0.371093
KLF9	605	10.8023	998	15.7205	41	0.573331
B3GAT3	470	26.6331	720	35.9941	12	0.532556
S1PR1	26	0.792695	25	0.672431	14	0.334288
MOB3C	84	2.76793	106	3.08146	17	0.438717
GRK6	632	19.9083	852	23.6772	19	0.468737
PCGF3	476	7.81339	475	6.87861	27	0.347101
ZNRD1	90	9.73143	241	22.9893	11	0.931508
WDR11	478	9.38928	338	5.85728	16	0.246141
TDP1	277	6.8743	433	9.48007	28	0.54421
CREG2	52	1.38631	53	1.24654	17	0.354948
WASL	568	11.9443	752	13.951	28	0.461139
CLPP	817	66.0054	1484	105.771	10	0.632728
POLR2D	407	16.2781	805	28.4041	22	0.689116
CENPV	358	28.5998	900	63.4303	14	0.875926
EPN2	641	12.328	665	11.2832	24	0.361499
PCMTD1	244	5.4203	207	4.05675	17	0.295762
TSFM	305	13.4927	394	15.377	13	0.450405
RHOT1	297	8.34627	431	10.6853	23	0.506201
UBE2E3	756	45.5605	1227	65.2358	12	0.56638
ZNF426	112	4.52031	142	5.05607	14	0.442525
METTL16	758	12.252	1017	14.5022	37	0.468381
ZBTB49	27	0.853112	44	1.22651	23	0.569154
GORASP1	520	15.8176	532	14.2766	15	0.357345
NUFIP2	1791	15.3073	2367	17.8475	69	0.461862
AKAP7	23	0.728954	49	1.37007	30	0.744652
DZANK1	42	1.11587	30	0.70317	12	0.249693
SLC35A5	208	5.93487	359	9.03686	27	0.603353
DPAGT1	437	18.9712	425	16.2771	10	0.339995
CPEB3	39	0.6175	65	0.907947	47	0.582814
CAAP1	381	11.9329	614	16.9655	23	0.56417
MRPL30	860	17.6302	1341	24.2529	34	0.545881
C17orf59	125	6.07296	163	6.98639	12	0.456595
MRRF	648	30.1436	1146	47.0305	17	0.619339
CDCA5	911	32.8856	1323	42.1329	18	0.508884
MRPL38	907	53.55	1316	68.5461	11	0.508633
AMOTL1	533	5.50764	529	4.82246	43	0.34799
PLEKHO1	81	4.66386	125	6.34958	12	0.541129
BAHD1	382	7.84841	333	6.03583	19	0.305725
PEX26	666	14.548	974	18.7699	30	0.513227
GATA6	108	2.66388	107	2.32836	18	0.347715
LONP1	1601	47.8546	1495	39.4229	14	0.327733
GPSM2	749	22.9637	871	23.5588	17	0.408196
PRMT3	354	12.0447	725	21.7623	27	0.719476
LPIN2	291	4.34417	329	4.33296	34	0.397514
TICAM1	399	13.6307	425	12.8088	14	0.374569
ERI2	139	3.68984	230	5.38636	28	0.582117
SMAP1	338	9.43571	462	11.3782	22	0.480995
BICD2	680	9.85547	636	8.13205	29	0.329174
WWOX	13	0.49041	36	1.1981	33	0.974966
ZNF548	352	7.19389	192	3.46176	12	0.192071
KLF12	310	2.64247	323	2.42898	55	0.367172
DCAF15	525	21.6206	480	17.4391	10	0.322529
ADRBK1	1060	28.6204	1207	28.7509	19	0.401775
CD84	107	1.20182	40	0.39636	15	0.131949
PLG	18	0.473228	21	0.48707	20	0.411801
HYI	132	9.28486	206	12.7833	10	0.550885
RNMT	451	6.76095	555	7.34004	37	0.434403
RAB34	1326	69.8209	2167	100.664	14	0.577337
SS18L1	530	10.8365	384	6.92657	16	0.256207
CUL1	703	20.3713	812	20.7584	18	0.408503
GPD2	819	12.632	951	12.9402	34	0.410701
CCDC22	188	7.53858	217	7.67655	13	0.408258
CRNKL1	122	2.57483	114	2.1226	20	0.330581
ZDHHC3	1169	8.56885	1630	10.5407	86	0.493703
INTS9	194	6.52674	202	5.99543	14	0.368878
DNAJC30	264	9.68791	321	10.3922	15	0.431099
ISOC1	303	14.5236	449	18.9868	14	0.525556
SPOPL	183	2.96774	249	3.56245	38	0.482634
DZIP1	282	3.5006	255	2.79259	33	0.320824
TMEM173	265	11.3297	325	12.2583	13	0.435288
SYNC	644	17.1443	605	14.209	16	0.333591
HOXB3	110	2.8272	106	2.4035	17	0.342194
GGA2	902	14.0426	836	11.4821	27	0.329203
TAF5L	332	7.45891	444	8.80025	27	0.475073
REV1	287	5.6375	261	4.52293	21	0.32306
ZHX1	513	9.17198	930	14.6691	46	0.644115
RETSAT	518	14.548	481	11.9177	15	0.329932
MTFR1	278	9.45884	542	16.2692	26	0.692829
VPS8	211	3.8876	197	3.20214	23	0.331884
COPS8	607	24.2981	1231	43.4727	23	0.721059
BOD1	399	19.1844	675	28.6322	16	0.602498
ATG4C	125	4.26713	197	5.93289	21	0.561442
PNPO	592	15.8873	943	22.3263	27	0.567483
PPID	373	18.9122	540	24.1547	13	0.516222
MBD5	190	2.93683	232	3.16364	36	0.4358
KIAA1143	732	13.2402	1074	17.1381	37	0.524139
PGBD1	93	2.75853	157	4.10837	26	0.603988
LGR5	37	1.19507	34	0.968823	13	0.328847
SNX30	107	1.30816	146	1.57472	51	0.488322
MAP4K3	151	3.21902	176	3.31005	25	0.417395
CRLS1	159	3.74027	319	6.6202	39	0.718506
ZNF232	136	6.08592	173	6.8298	13	0.455607
HSF1	2021	87.3286	3055	116.46	16	0.541465
KIAA0196	673	15.0256	657	12.9407	20	0.349709
PHF16	264	4.97753	272	4.52432	25	0.369155
SPG21	1097	56.7348	1736	79.2077	14	0.567062
ZBTB41	164	1.79965	173	1.67481	44	0.378143
SEMA4G	65	1.37339	54	1.00658	18	0.297861
R3HCC1L	107	2.86904	94	2.2236	15	0.314996
C7orf50	677	48.6881	1276	80.9579	12	0.675889
DNAJC15	341	11.4227	698	20.6273	28	0.734566
KPNA5	30	1.29271	62	2.35694	22	0.742444
DMXL1	349	2.90461	272	1.99713	43	0.280279
DOC2A	97	4.3659	114	4.5267	12	0.423003
ZNF398	204	3.45408	248	3.70449	33	0.437598
C14orf119	413	13.0406	539	15.0145	19	0.469851
RIN1	384	13.304	463	14.1516	16	0.43414
ZNF23	71	2.03836	93	2.35548	21	0.472172
CP	50	0.99731	26	0.457518	12	0.187457
FAM135A	116	1.81779	154	2.12902	39	0.47864
ZADH2	567	9.59507	521	7.77817	25	0.331333
EDC3	706	16.1343	911	18.367	26	0.465348
METTL14	144	6.35522	138	5.37306	10	0.345643
2013-03-09	115	3.5825	140	3.84761	18	0.439158
PBX1	1554	20.9337	2045	24.3032	45	0.474752
CHM	429	7.33046	366	5.51734	23	0.307795
ZNF480	383	7.5121	326	5.64098	20	0.307222
RIMS3	15	0.19295	18	0.204269	43	0.433194
MINA	197	3.42922	357	5.48241	48	0.65438
SNX18	186	3.21726	251	3.8302	36	0.487681
FBXL4	131	4.3866	152	4.4903	16	0.419601
WNT7B	2290	54.4339	2475	51.9019	21	0.390942
AP1S3	539	12.524	1247	25.5621	46	0.837092
FAM96A	546	46.4946	1006	75.5758	10	0.666914
TTC39B	42	1.19765	57	1.43394	22	0.49132
SNAP47	356	13.9857	605	20.9684	20	0.615353
ITGA6	465	7.44234	676	9.54504	42	0.52646
KIAA1468	189	3.2224	216	3.24897	31	0.413941
ANKIB1	780	11.9276	980	13.2208	38	0.455094
SLC36A1	335	5.39605	385	5.471	33	0.416298
TOE1	361	14.0339	546	18.7257	18	0.548029
NUP88	911	33.9532	1467	48.2355	20	0.583783
BRPF3	350	5.40366	385	5.24391	33	0.399019
PCDHAC2	217	3.34305	332	4.51228	46	0.55501
PRSS12	131	2.66381	92	1.65042	16	0.254807
ZFP112	66	1.64318	39	0.856606	11	0.214484
MON1A	183	7.63095	395	14.5311	24	0.783788
POLR1B	519	8.92243	635	9.63084	33	0.444313
CARHSP1	774	23.8877	978	26.6285	19	0.459247
OPA1	807	11.5574	996	12.5841	40	0.448649
TGDS	79	3.86233	133	5.73652	16	0.612635
MKNK2	1443	35.4514	1831	39.6853	24	0.461783
FAM65A	1091	23.9781	1032	20.0099	20	0.344254
BOC	190	4.12803	151	2.89428	17	0.289266
RCAN1	130	4.97678	214	7.22759	20	0.599646
MAP4K4	1252	15.2365	1408	15.1168	43	0.409836
ZDHHC9	500	10.0226	775	13.7052	36	0.565159
SBF2	610	7.62514	573	6.31898	35	0.342646
C15orf41	166	5.94844	204	6.44911	16	0.44903
GALNT11	233	7.95977	307	9.25247	18	0.481589
PGAM5	956	31.2031	1738	50.0455	26	0.66462
PCDHGC3	29	0.570607	22	0.381888	18	0.277377
CPNE2	398	16.537	425	15.5789	12	0.390493
BCL2L11	353	6.27513	430	6.74359	32	0.44551
QDPR	205	11.5322	321	15.9309	13	0.572747
ATG5	270	7.73955	464	11.734	28	0.628593
FAM110B	202	4.30033	267	5.0146	29	0.483513
ENC1	56	0.920523	67	0.971619	34	0.437709
UQCC	376	14.2827	489	16.3872	16	0.475993
MAOA	41	0.701096	57	0.85989	38	0.508905
IDS	803	12.7598	573	8.03263	21	0.261341
PAK1IP1	215	13.373	486	26.6687	17	0.828133
XXYLT1	427	14.5926	686	20.6825	22	0.588825
DENND2C	10	0.206002	11	0.199912	25	0.40334
SCAPER	191	3.66054	172	2.90814	22	0.330213
SLC41A1	572	10.9579	725	12.2531	31	0.465108
UROS	257	17.6501	452	27.3859	12	0.645439
HAS3	241	5.22753	301	5.75997	27	0.458672
FNTA	317	17.3909	519	25.1192	14	0.601521
ABHD10	192	6.75262	273	8.47049	19	0.523341
CHST14	468	19.7993	421	15.7131	10	0.331333
YPEL1	39	0.846541	18	0.344691	10	0.169998
MPHOSPH9	269	6.9272	324	7.3608	22	0.443698
DDX10	226	6.58589	322	8.27821	23	0.52492
ELOVL7	108	2.58769	55	1.16259	10	0.18765
ARRDC3	813	18.1688	2317	45.681	60	1.05014
FAM72D	250	9.71471	516	17.6895	25	0.760834
GCC1	179	4.02833	231	4.58626	27	0.475878
FBXL15	129	5.07858	151	5.2445	14	0.431659
PHF13	397	10.059	363	8.11424	17	0.337346
ZNF236	295	3.37705	258	2.60562	36	0.322759
TXNIP	319	10.1345	860	24.1037	40	0.995244
RC3H1	388	3.28118	355	2.64851	51	0.337775
SMG8	271	7.71589	311	7.81181	19	0.423672
MRPL18	686	65.2923	1385	116.295	10	0.745414
TGFBR1	283	4.06487	431	5.4615	50	0.562457
PGAP1	307	2.56886	207	1.52808	38	0.249026
DCTPP1	547	45.4153	1444	105.769	15	0.975361
DCAF12	1911	48.4071	2770	61.9017	27	0.535638
RAB12	358	15.5707	462	17.7273	14	0.476884
MLLT3	715	19.3333	983	23.4492	24	0.508243
PRKAG2	32	0.873394	37	0.890916	20	0.427514
MAOB	47	1.6842	107	3.38262	30	0.84193
BTBD7	438	4.82117	449	4.36013	44	0.379307
RFX3	52	1.47647	50	1.25247	16	0.355796
KATNB1	500	17.5717	818	25.3612	22	0.605515
ACAP1	17	0.63031	16	0.523359	12	0.348455
TMEM194B	78	1.99427	97	2.18794	23	0.46055
DPY19L3	232	3.57888	280	3.81059	37	0.447014
MRPL4	786	30.4033	1413	48.2186	22	0.66647
ARFIP1	223	6.71087	326	8.65499	23	0.542078
TRAF2	726	29.6487	814	29.3271	13	0.415789
RBPJ	561	8.7061	717	9.81645	39	0.474007
C12orf73	65	3.57017	98	4.74872	13	0.559215
STX7	145	3.15771	240	4.61095	36	0.613998
C11orf84	431	20.4377	604	25.2677	14	0.519927
UFSP2	139	5.43317	172	5.93118	15	0.459186
USP28	308	6.18322	274	4.85276	21	0.330174
NR4A1	1157	40.16	1864	57.0795	22	0.598057
UNC5C	31	0.291827	16	0.13288	26	0.191689
TPD52	894	19.5928	1735	33.5455	42	0.720889
TSR2	242	16.9709	465	28.7685	13	0.71399
METTL9	862	25.0882	1639	42.0838	31	0.706615
MRP63	435	15.2355	610	18.8483	19	0.521172
VPS37C	255	8.80841	334	10.1784	18	0.486956
PLA2G16	33	2.21563	56	3.317	12	0.630992
NUP153	1010	16.5147	800	11.5402	23	0.294535
PRDM1	69	1.24226	102	1.62008	39	0.549904
TGM2	693	16.435	1038	21.7174	30	0.557207
EBPL	248	23.5801	496	41.6054	10	0.744652
DKK1	12	0.618211	13	0.590845	10	0.403474
ICAM1	102	2.92203	86	2.17349	14	0.314103
PIKFYVE	510	4.78987	463	3.83627	46	0.338354
DENND1B	92	1.02125	133	1.30248	62	0.539008
ATOH8	263	4.17127	359	5.02322	41	0.50928
RFX7	782	10.1067	891	10.1591	42	0.425119
SLC45A4	93	2.56161	129	3.13469	24	0.517727
NEDD4	169	2.23959	155	1.81212	33	0.342495
RAB33B	205	4.92833	155	3.2874	15	0.282421
ATE1	115	4.841	203	7.53889	20	0.659366
CAMSAP3	12	0.266636	19	0.372448	34	0.591665
ITGB8	428	4.53451	380	3.55177	40	0.331899
GLTSCR1L	301	4.2962	360	4.5331	40	0.447134
FGD4	130	1.45734	58	0.573613	19	0.166813
MCM8	311	7.81612	311	6.8955	19	0.373976
COQ3	68	4.99863	157	10.1816	15	0.863561
SYPL1	715	28.4742	1073	37.6981	18	0.561407
NPR3	2111	26.349	3916	43.1215	71	0.694056
C11orf57	285	7.08418	430	9.42949	29	0.56455
SACM1L	285	7.14916	344	7.61278	23	0.451853
CADPS2	18	0.275932	15	0.20286	26	0.31215
SENP7	46	0.86712	58	0.964549	32	0.472423
MED23	318	5.64539	177	2.77214	15	0.208554
TBC1D14	616	11.4357	836	13.6919	35	0.508873
FXN	487	6.31072	369	4.21843	28	0.284163
LATS2	208	3.49003	306	4.52962	42	0.551919
USP12	232	4.79092	380	6.92291	38	0.614574
ZRANB1	374	7.03723	514	8.53233	35	0.515772
HMG20A	596	14.2655	774	16.344	26	0.487388
ARHGAP5	616	5.96432	759	6.48331	61	0.462562
COX16	304	16.464	618	29.5274	18	0.763474
LRCH4	612	17.7786	519	13.3011	14	0.318518
TRDMT1	128	1.55184	110	1.17653	34	0.322831
SESTD1	368	3.27527	355	2.78742	52	0.362462
IFT74	71	3.0411	76	2.87184	12	0.402544
MPND	88	5.22211	174	9.10935	16	0.743607
RBM14	1338	23.0108	1150	17.4481	24	0.323257
SMYD3	195	11.0905	254	12.7445	11	0.489968
MXD3	287	10.0255	313	9.64592	15	0.41037
PPP2R2A	765	18.0596	977	20.3477	26	0.480706
SNRNP27	224	14.4851	452	25.7862	15	0.759669
DUSP12	155	11.5399	336	22.0691	14	0.816315
PNMA1	448	15.7621	393	12.1984	12	0.330656
MAPRE2	663	14.268	1037	19.688	35	0.589897
DUSP1	688	31.609	2756	111.706	42	1.51123
FRMD6	146	2.68787	106	1.72161	19	0.273948
SP140L	177	6.16908	128	3.93579	10	0.272965
GPATCH2L	72	2.70514	101	3.34775	18	0.529651
HLA-F	46	2.7176	124	6.46285	22	1.01791
DCP1B	140	6.22299	129	5.05866	10	0.348121
ZNF586	95	3.89162	121	4.37287	15	0.481236
WDR43	611	16.2286	1211	28.3765	36	0.748864
DDX59	161	6.45313	254	8.98159	19	0.596428
CCDC85B	493	37.2108	925	61.594	12	0.709354
IMP4	323	28.6325	771	60.2957	13	0.902527
KIAA0141	749	14.0478	669	11.0695	23	0.337842
DLG1	621	11.4713	570	9.289	24	0.347208
KPNA6	2154	27.1702	2025	22.5344	36	0.355639
KIAA0247	99	1.70701	106	1.61244	30	0.40512
PTGR2	114	4.08665	93	2.94117	11	0.308827
ZNF142	733	11.5098	619	8.57491	26	0.31974
ZRANB3	50	1.25831	78	1.73176	30	0.591288
SMEK2	789	16.4577	1224	22.5242	36	0.588105
TAF9B	301	10.409	559	17.0541	26	0.704166
HSPB8	975	45.287	1590	65.1539	17	0.618411
SCN11A	61	0.872668	36	0.454356	20	0.224083
PAGR1	600	14.5865	902	19.3456	30	0.571192
ITCH	581	8.28123	734	9.22974	43	0.480006
TTC7B	148	4.00769	190	4.539	23	0.487775
SYNJ1	247	3.23543	180	2.08009	27	0.276987
ALDH1L2	123	1.51713	50	0.544081	16	0.15456
SLC36A4	451	17.0134	806	26.8241	23	0.679522
KANSL1	629	10.9246	585	8.96365	26	0.353661
MGLL	898	17.9889	1519	26.8448	41	0.643237
SDCCAG8	82	2.91369	102	3.19745	17	0.473083
LANCL2	129	2.75571	244	4.59842	43	0.719403
SPINK5	177	4.41381	209	4.59792	23	0.449188
SFXN5	146	3.27933	108	2.14008	16	0.281457
RAB38	41	2.61134	86	4.83229	16	0.798104
TAF8	443	9.52908	353	6.6988	18	0.303235
VHL	1087	22.1665	1140	20.5091	25	0.399271
BTBD10	150	5.56377	206	6.74094	18	0.52289
GLRX2	78	6.39608	171	12.3706	13	0.834877
SLC38A3	14	0.530717	12	0.40132	11	0.326578
NVL	356	11.3177	442	12.3966	19	0.473064
BMPER	129	2.38434	98	1.59801	20	0.289513
GALK2	122	3.53637	167	4.2706	23	0.522139
BCL2L13	622	11.2703	856	13.6834	37	0.525058
RNF34	284	12.8448	369	14.7235	14	0.495904
CDC73	463	7.24937	699	9.65542	47	0.576337
PKIA	50	1.10675	84	1.64034	37	0.641418
LAMTOR3	182	3.95422	365	6.99611	45	0.765704
MAU2	759	14.5433	507	8.57048	17	0.255112
DDX58	136	2.65907	289	4.98498	53	0.811571
MMS22L	656	7.05784	521	4.94516	36	0.30334
SNAPC1	159	5.56675	194	5.99213	17	0.466137
RNF168	436	7.5867	451	6.92337	29	0.395206
STAMBPL1	158	7.01638	302	11.8314	21	0.730357
SH3RF1	573	10.1202	1037	16.158	50	0.691614
RAB23	218	6.73253	331	9.0183	24	0.580487
GUCY1A2	43	0.246534	51	0.257961	101	0.453513
MECR	277	10.5826	325	10.9539	15	0.448811
ETNK2	26	0.926329	55	1.72874	29	0.809189
CCDC73	269	6.23016	408	8.33646	32	0.580439
COQ5	152	9.36671	230	12.5039	12	0.579141
BET1	259	7.86808	370	9.91621	23	0.547214
DIMT1	397	23.7102	630	33.194	13	0.608061
FGFR1OP	202	9.96489	224	9.74864	11	0.424985
ZNF250	141	2.06026	101	1.30196	24	0.274646
PCDHA9	111	1.61581	33	0.423795	10	0.114006
ARMC6	523	19.5472	918	30.2691	23	0.67324
MTIF2	346	10.9102	490	13.631	22	0.543301
YARS2	307	13.1375	295	11.137	11	0.368659
PALM	311	10.0625	431	12.3026	21	0.532139
SHROOM3	392	3.30808	371	2.7621	55	0.363507
NET1	460	10.7071	633	12.9985	29	0.528656
LACC1	21	0.458075	28	0.538828	30	0.512505
IER3	596	44.6948	1456	96.3268	16	0.939703
WARS2	316	10.3649	443	12.8191	21	0.539459
FUNDC1	120	9.53736	194	13.6026	10	0.622453
DSCC1	144	5.90148	228	8.24342	19	0.609834
BLOC1S3	186	6.65231	257	8.109	19	0.532197
ONECUT2	1505	8.68061	1358	6.91016	77	0.347828
HIC2	86	1.17673	98	1.18299	41	0.439362
TNFRSF10B	873	19.5519	953	18.8297	24	0.420965
MYBL1	277	4.96492	242	3.82668	24	0.336902
ZBTB6	192	4.35037	318	6.35663	36	0.638833
CA13	114	2.74988	67	1.4258	12	0.226699
GSK3A	1043	44.5102	1536	57.8284	17	0.568178
TNFSF12-TNFSF13	79	3.94107	128	5.63341	16	0.625124
PHKA2	277	4.83719	216	3.32768	22	0.300881
ZNF227	167	5.10325	145	3.90907	14	0.335057
PHF19	1675	36.3324	2802	53.6194	38	0.645539
THYN1	189	13.3043	270	16.7675	10	0.551302
DOCK10	159	1.98968	109	1.20334	27	0.264612
GLCE	664	12.2437	472	7.67822	19	0.274383
GPR108	640	28.6672	755	29.8351	13	0.456046
FMNL2	332	5.53765	258	3.79649	23	0.300452
PLEKHG1	88	1.13072	71	0.804835	31	0.311957
SAP30BP	416	15.3567	591	19.2472	19	0.54931
GRAMD3	74	2.31146	103	2.83835	22	0.538191
EMP2	1790	32.1271	2471	39.1261	38	0.534149
NR1H2	593	26.384	1067	41.8818	20	0.696909
GPR176	274	5.63197	353	6.40117	31	0.499036
PPP3CC	117	4.63362	206	7.19741	22	0.682365
TRPC1	41	0.914283	24	0.472153	13	0.227039
SETD7	1086	14.4019	1599	18.7074	55	0.571233
GEMIN8	224	6.3914	129	3.24723	10	0.223464
CA12	726	16.9837	685	14.1371	20	0.366425
SRRM4	54	0.592358	43	0.416134	36	0.309281
CD3EAP	667	18.8752	647	16.1527	17	0.376768
GPR156	65	1.44152	93	1.81956	32	0.555799
ZNF668	246	7.98442	338	9.67831	21	0.53381
CDC7	380	10.6658	344	8.51813	16	0.351715
ZNF71	34	1.01108	55	1.44292	27	0.628823
SPRED1	256	3.28122	304	3.43751	46	0.461756
CCP110	375	6.33902	383	5.71169	30	0.397166
REV3L	438	3.80612	429	3.28882	56	0.381115
UBQLN2	879	23.9139	818	19.6331	17	0.362217
GSDMD	97	3.89631	94	3.33107	12	0.377505
GARNL3	30	0.746302	21	0.460879	14	0.27276
GNA13	715	10.5351	974	12.661	46	0.530826
C11orf31	179	12.8633	310	19.6533	12	0.675366
RAB20	97	5.97744	144	7.82854	12	0.579141
RMND5A	648	9.7456	1017	13.4936	52	0.612486
SCCPDH	314	11.7974	568	18.827	24	0.706201
DEPTOR	103	3.6404	146	4.55239	20	0.553607
LEMD2	431	13.6321	410	11.4405	15	0.371566
FAM64A	394	23.7291	666	35.3862	14	0.660348
STX18	260	11.2087	382	14.5285	17	0.573972
GIMAP1	28	0.589606	13	0.241503	11	0.181408
STAM	303	7.26179	320	6.7659	22	0.412936
ABCA5	71	0.713832	30	0.266093	21	0.165355
EFCAB14	816	13.1575	1369	19.4743	52	0.656668
BBIP1	330	12.9588	363	12.5757	14	0.430565
SLC9A9	18	0.461485	12	0.271419	13	0.261029
RAD54L2	272	5.37578	215	3.74875	20	0.309573
GUF1	267	5.88902	365	7.10231	31	0.535493
LINGO2	22	0.632189	24	0.608429	19	0.4276
WBP1	418	31.7821	635	42.5946	10	0.595478
TSEN34	512	20.7273	704	25.1431	17	0.538989
RBM27	771	10.9625	1095	13.7355	50	0.556781
COQ10A	68	3.82301	84	4.16631	11	0.484339
FDX1	91	2.6821	150	3.90031	28	0.646325
C15orf61	80	5.73565	126	7.96962	11	0.617654
ZNF222	20	1.12714	36	1.78989	16	0.706201
ARMC8	222	4.23545	262	4.40984	31	0.4632
NAA16	239	5.11259	153	2.88741	15	0.251301
OSBPL3	359	4.97736	278	3.40035	28	0.304034
FAS	209	7.2275	317	9.6711	22	0.595832
NEK7	309	6.95394	540	10.7211	39	0.68738
AP1G1	904	12.2754	831	9.95508	34	0.361583
NFXL1	120	2.99402	149	3.2797	25	0.488509
SRP72	1701	40.8087	3168	67.0515	39	0.732779
POGK	685	16.5362	1020	21.7231	31	0.586095
FLAD1	563	23.3823	977	35.7971	21	0.683058
SEC24D	692	15.8377	567	11.4484	18	0.32264
EIF5A2	141	2.36798	113	1.67422	24	0.315667
CCNB1IP1	372	20.5172	571	27.7834	14	0.604732
KRCC1	82	4.34975	121	5.66253	14	0.581619
ZNF449	45	1.03092	45	0.909496	22	0.394726
B3GALNT2	372	7.32881	538	9.35077	37	0.57089
HARBI1	33	2.01619	40	2.15602	10	0.478495
DALRD3	272	11.2815	358	13.0995	16	0.519729
OAT	262	11.6459	277	10.8624	12	0.417746
ANKMY1	55	1.57755	50	1.26521	16	0.359418
CNKSR1	70	2.56674	61	1.97328	12	0.344607
SLC39A4	41	1.64476	114	4.03458	35	1.09963
ZNF280B	28	0.454556	27	0.386694	30	0.381426
ANKRD28	637	9.28144	735	9.44796	40	0.456452
UBE2N	808	29.4417	1632	52.4622	28	0.799042
MRPS16	929	32.7969	1688	52.5731	26	0.718869
CITED4	46	3.31333	118	7.4983	18	1.0154
DCAF7	1449	21.2058	1762	22.7492	42	0.481387
GFPT2	418	12.9092	332	9.04554	13	0.314431
FOSB	30	0.738792	57	1.23837	39	0.752185
C5orf44	184	5.51402	229	6.05426	21	0.492867
DHRS7B	141	7.12193	169	7.53078	12	0.474701
VPS11	309	8.91796	282	7.18011	16	0.361649
ZNF3	411	13.5527	455	13.2364	17	0.439028
GATA2	502	13.4333	610	14.4007	23	0.48202
SPINT2	18	0.92886	33	1.50233	18	0.727462
CHPF	538	16.7263	627	17.1972	19	0.462625
LZTR1	638	13.749	434	8.25118	16	0.270042
CLDND1	228	8.51126	319	10.5057	19	0.555485
METTL7B	32	1.97718	39	2.12586	10	0.4839
HIF3A	79	1.2485	32	0.446154	13	0.160903
ITPK1	613	16.9046	833	20.2658	25	0.539939
FSBP	87	1.49733	59	0.895827	20	0.26958
PRADC1	185	15.8846	344	26.0578	11	0.739702
ZNF277	216	7.47513	206	6.28937	14	0.379448
FAM60A	863	25.7376	1469	38.6503	29	0.677352
LARP4B	928	10.0976	934	8.96585	47	0.400523
CAMK4	49	2.03323	48	1.75714	12	0.38997
PPM1B	192	4.63739	228	4.85827	25	0.472903
STK3	99	2.90316	137	3.54431	24	0.551198
PRAF2	704	51.8325	1121	72.8131	11	0.634281
CCDC171	31	0.661314	26	0.489321	20	0.334145
ZNRF3	159	2.21436	213	2.61701	49	0.53445
CCDC68	35	0.787663	34	0.675034	22	0.387753
USP31	341	2.96404	372	2.85264	64	0.435682
TEX11	31	0.918046	18	0.470273	10	0.231933
KCNAB1	15	0.308729	23	0.417627	38	0.612533
PMS1	254	6.70811	263	6.12769	20	0.413672
WDTC1	764	14.7946	783	13.3766	27	0.409481
WDR37	165	3.32753	163	2.90001	25	0.394855
IFI16	354	12.0403	283	8.49171	12	0.31965
ARHGAP18	325	8.63718	406	9.51896	24	0.499528
ARIH2	1290	29.5313	1793	36.2116	31	0.555794
GAB2	116	1.76398	114	1.52938	33	0.393016
PCBD2	233	9.11122	214	7.3826	12	0.367504
SMPD2	118	6.53139	230	11.2312	18	0.780289
SNURF	883	61.9227	1453	89.8937	12	0.659068
NAA25	558	8.91699	680	9.58667	39	0.4881
BICC1	212	6.32052	210	5.52346	17	0.396941
TMCO4	171	5.34672	188	5.1859	18	0.440782
ANO10	408	13.8618	352	10.5505	13	0.345908
CCDC25	527	13.463	894	20.1485	34	0.680252
C19orf6	1866	64.076	1877	56.8621	15	0.403399
HUNK	396	4.98629	516	5.732	53	0.522658
HECW2	35	0.469914	22	0.260584	24	0.25236
CSGALNACT2	150	3.70082	166	3.61318	23	0.44442
ABCG1	164	4.88946	143	3.76121	15	0.350242
SLC27A2	84	3.26687	121	4.15158	19	0.578717
RWDD1	488	34.6667	878	55.0253	13	0.723263
RAB5A	640	23.4766	1189	38.4779	26	0.746943
TIMM13	554	26.3374	1231	51.6293	24	0.893583
BCL2L1	467	16.9699	793	25.422	24	0.68302
DDX47	665	34.0329	1060	47.8584	16	0.641294
STX12	193	5.82881	295	7.85995	26	0.614973
HDHD3	128	6.91611	148	7.05485	11	0.465483
PRG4	133	2.45194	62	1.00838	13	0.187698
PBX2	600	17.3649	641	16.3665	19	0.430661
IFI44L	523	8.27943	402	5.61435	25	0.309955
IFNGR1	239	10.4832	285	11.0285	14	0.480933
NR4A3	280	4.56309	381	5.47773	43	0.548819
SPTY2D1	315	5.10841	367	5.25068	37	0.469934
AIFM2	357	10.2145	357	9.0114	18	0.40335
TIGD7	27	0.731985	27	0.645769	19	0.403415
ANXA9	16	0.815695	19	0.854547	12	0.479125
CD2BP2	688	18.2895	710	16.6512	20	0.416392
GFM2	350	10.5225	408	10.8215	20	0.470915
PUS1	251	11.589	337	13.7271	15	0.542405
CCDC18	207	4.46193	147	2.7954	17	0.286986
THUMPD3	508	11.869	621	12.8002	27	0.494052
SEC23IP	600	7.63667	577	6.47893	39	0.388756
DPH1	759	32.1544	1121	41.8966	18	0.597214
TDRD9	272	5.30921	257	4.42556	25	0.382173
MAP3K13	1028	9.61216	744	6.13727	40	0.292919
ITPA	268	21.0305	488	33.7838	12	0.737488
PTGER4	65	1.76941	65	1.561	19	0.405068
PRKAR2B	65	1.651	67	1.50135	21	0.417746
PSME3	2343	57.8836	4808	104.791	43	0.831977
HPS6	218	7.5867	293	8.99577	20	0.545112
KIAA1841	119	2.41821	112	2.00789	24	0.38196
TIGD6	66	1.53394	74	1.5173	25	0.455055
TRIM32	312	7.80119	331	7.30145	22	0.430813
USH1C	158	4.52628	288	7.27866	33	0.740385
ATR	318	3.58388	228	2.26692	33	0.291273
ERN1	17	0.394711	35	0.716924	46	0.836465
USPL1	220	5.24017	202	4.24472	20	0.373089
PRELID1	2165	158.147	5486	353.537	18	1.02976
MAGED1	26	0.830261	16	0.45075	10	0.250093
CHEK1	348	7.78827	390	7.70018	26	0.455716
PIGQ	868	27.0401	729	20.035	14	0.341567
MCIN	66	2.91696	73	2.84632	13	0.449977
OAF	134	6.69203	219	9.64876	17	0.664908
LSM14A	1002	24.7018	1426	31.0138	30	0.579218
FBXO7	1056	45.6092	1492	56.8502	17	0.575039
MAX	612	26.5808	869	33.2974	17	0.578262
USP37	410	4.74671	356	3.63608	39	0.353617
GALM	174	6.51636	213	7.03737	17	0.498614
LRRC47	747	26.2322	807	25.0013	16	0.440042
MAP3K14	379	7.88962	455	8.35608	30	0.4891
NHSL1	212	2.632	182	1.99341	36	0.350036
ZNF609	1421	15.3345	1296	12.3383	44	0.371868
SLC5A2	74	3.02737	93	3.35653	16	0.512641
MEIS1	699	20.4337	863	22.2564	22	0.503676
STK4	791	11.62	736	9.53853	33	0.379667
PCDHB11	25	0.710709	15	0.376199	11	0.244909
PNPLA8	290	5.54988	330	5.57153	31	0.46463
ZNF721	167	3.00488	121	1.92075	21	0.29593
PPP1R3D	72	1.93169	100	2.36689	27	0.567319
ZBTB45	249	9.84452	283	9.87089	15	0.464458
ZBTB9	131	4.49339	155	4.69039	18	0.483543
BBS10	109	2.82887	103	2.35829	19	0.386188
C1QTNF1	236	7.36672	367	10.1066	26	0.635617
POLR2C	724	37.3194	1287	58.5261	18	0.726655
ARSK	165	4.58691	123	3.01659	14	0.304806
PRKCI	712	13.5562	727	12.2114	28	0.417517
BTG1	735	14.6041	923	16.1794	33	0.513524
CLPX	372	14.7137	479	16.7144	17	0.526609
ZNF652	496	4.01346	438	3.1267	57	0.36122
TMEM64	352	6.79232	429	7.30311	33	0.498711
PCTP	64	2.75014	100	3.79097	19	0.639424
NF2	824	12.5839	939	12.6511	39	0.466456
GEMIN5	540	9.29204	782	11.8713	44	0.592966
ZNF148	393	3.82948	520	4.47019	71	0.541833
FAM98A	593	20.0884	653	19.5154	17	0.451023
POP1	263	5.15409	266	4.59889	27	0.4144
PLD2	534	14.2037	380	8.91701	14	0.291641
C7orf26	161	7.82607	299	12.8222	20	0.76139
FAM177A1	375	10.7097	491	12.371	24	0.536808
SLC33A1	235	5.73556	241	5.18919	22	0.420523
OSGIN2	147	3.22012	246	4.75406	40	0.686238
C5orf28	186	6.2644	299	8.88407	25	0.659426
ZNF238	66	1.4623	67	1.30961	24	0.416452
EEF2K	1241	15.5693	1159	12.8279	39	0.383196
[truncated: 8,839 more rows]

## Sheet: HBE
	mRNA		RNC-mRNA		RFP
GeneName	Read count	rpkM	Read count	rpkM	Read count	rpkM
ACADM	162	8.81203	219	7.63009	280	13.6443
ACADS	150	11.1302	287	13.6401	148	9.83796
ACADVL	1610	96.7521	1391	53.5409	940	50.6052
ACAT1	509	33.9278	923	39.4062	653	38.9928
PSEN1	331	7.73114	524	7.83919	491	10.2738
ADA	310	28.783	710	42.2237	293	24.3711
ADRB2	101	7.03556	100	4.46171	14	0.87365
ADSL	503	45.7764	1099	64.0613	251	20.4635
AGA	119	8.0528	267	11.5727	226	13.7006
AGL	202	3.85732	118	1.44325	158	2.70287
ALAD	163	7.28423	242	6.92685	68	2.72231
ABCD1	223	8.65729	334	8.30516	250	8.69461
ALDOA	9541	567.844	18321	698.406	5036	268.505
ANK1	44	0.738231	68	0.730756	47	0.706431
APC	273	3.583	41	0.344661	146	1.7166
FAS	105	5.55433	171	5.79378	223	10.5677
AR	172	2.29597	186	1.59029	53	0.633792
ARSB	168	3.93624	266	3.99189	341	7.15747
ASL	320	22.0961	516	22.8212	108	6.6807
ASS1	1632	125.618	2272	112.012	1966	135.565
ATM	357	3.86255	124	0.859314	509	4.93351
ATP7A	73	1.22335	56	0.60109	153	2.29695
ATP7B	139	2.97724	134	1.83835	68	1.30479
BCKDHB	162	6.20783	182	4.46705	151	5.18363
BLM	86	2.70162	85	1.71029	111	3.12379
BRCA2	162	2.02384	16	0.128028	91	1.01844
BTD	37	2.54867	90	3.97081	142	8.76261
C2	13	0.651574	15	0.481544	91	4.08596
C3	3834	106.913	1625	29.0238	4150	103.671
CA2	188	16.0515	328	17.9372	55	4.20681
CBS	18	0.988566	18	0.633184	106	5.21521
CDK4	1195	84.9057	2406	109.493	444	28.2608
CDKN1C	87	6.41202	326	15.3892	112	7.39479
LYST	72	0.759984	37	0.250148	267	2.52473
ERCC8	38	2.64445	87	3.87789	38	2.36902
CLCN1	27	1.2417	27	0.795318	41	1.68915
CLCN5	60	0.844343	40	0.360539	431	5.43347
CLN3	150	11.1534	241	11.4778	68	4.52959
COL1A1	429	10.2957	218	3.35103	457	9.82532
COL4A3	45	0.790535	21	0.236294	91	1.43213
COL4A4	81	1.11418	66	0.581485	97	1.19529
COL5A1	49	0.826018	53	0.57226	59	0.891
COL7A1	6447	100.016	834	8.28707	1327	18.4423
CP	51	1.55608	66	1.28982	91	2.48734
CPOX	291	15.2798	431	14.4952	195	9.17257
CPT2	321	14.7577	439	12.9271	302	12.438
CST3	756	138.756	1962	230.65	659	108.355
CSTB	1016	153.744	2561	248.221	337	45.6844
CYP1B1	61	1.68385	57	1.00779	40	0.989157
DDB2	548	42.1805	1385	68.2818	756	52.1297
DLD	1103	43.8376	1561	39.7373	1175	41.8352
DMD	52	0.52522	82	0.530488	161	1.45679
DPYD	20	0.639729	54	1.10633	136	3.89706
SLC26A2	155	2.73037	91	1.02673	158	2.49333
TOR1A	687	46.4014	1190	51.4808	181	10.9518
EMD	475	50.4598	1187	80.7657	753	71.6605
EPHX1	327	25.4034	624	31.0494	868	60.4083
ERCC3	613	31.7074	986	32.6664	327	15.1524
ERCC5	270	9.40166	270	6.02183	325	10.1381
ERCC6	145	2.94395	153	1.98966	68	1.23681
ESR1	73	1.60615	148	2.08569	130	2.56236
ETFA	1152	121.023	2415	162.501	1745	164.226
EXT1	4993	211.187	10519	284.974	1257	47.6292
F5	36	0.557879	22	0.218366	63	0.874602
FANCA	685	17.8456	525	8.76039	109	2.5439
FANCC	112	3.46936	214	4.24589	82	2.2755
FAH	160	12.665	364	18.4548	362	25.67
FBN1	51	0.620301	20	0.155807	197	2.1465
FECH	514	10.0458	617	7.72378	142	2.48623
FGFR2	100	3.06361	96	1.88378	43	1.18014
FGFR3	455	15.0759	607	12.882	115	3.41352
FH	562	42.8178	994	48.5064	1802	122.992
FXN	262	5.1934	349	4.43098	65	1.15424
FTL	3709	605.719	2334	244.14	1390	203.358
FUCA1	124	8.3317	213	9.16676	417	25.1004
FUT1	187	6.26462	189	4.05545	55	1.65062
FUT3	364	19.991	731	25.7143	145	7.13401
FUT6	56	2.53925	42	1.21981	16	0.649936
G6PC	36	1.23066	15	0.328436	41	1.2556
GAA	1389	52.3381	1523	36.757	1159	39.123
GALK1	239	24.9789	414	27.714	91	8.52018
GALT	144	14.5787	217	14.0715	55	4.98829
GAMT	491	39.4808	1119	57.6314	44	3.1695
GBA	447	24.6159	730	25.7487	254	12.5307
GBE1	288	13.2192	380	11.1717	577	23.7257
GCDH	378	29.5105	516	25.8023	106	7.41349
GCH1	152	7.39181	263	8.19194	81	3.52878
GHR	43	1.27056	35	0.662398	118	3.1235
GK	47	1.46066	35	0.696697	58	1.61478
GLI3	367	6.35542	508	5.63464	64	0.992866
GLA	200	20.0626	413	26.5357	642	57.6931
GLDC	649	24.2363	863	20.6422	1851	61.9243
GPI	5307	177.328	8144	174.298	1618	48.4329
NR3C1	818	15.9697	791	9.89109	530	9.26941
GSN	849	43.6447	1992	65.5899	2450	112.829
GSS	560	41.9244	1004	48.1434	710	47.6179
MSH6	685	22.5131	718	15.1145	943	27.7645
GUSB	450	27.8545	739	29.2989	431	23.8997
HADHA	741	34.7061	1124	33.7193	654	27.4409
HADHB	397	25.8093	720	29.9807	830	48.3388
CFH	197	6.78992	180	3.9737	1423	43.9376
HK1	2467	88.5478	3585	82.418	2061	66.2704
HK2	1527	30.6226	1439	18.4837	1983	35.6253
HMBS	447	42.1358	915	55.2445	187	15.7913
HMGCL	41	3.62686	129	7.30905	168	13.3134
HPRT1	195	19.6025	565	36.3788	807	72.6746
HPS1	124	4.74784	189	4.63511	95	3.25859
HSD11B2	49	3.70347	51	2.46892	13	0.880216
SGSH	279	14.3374	263	8.65659	178	8.19444
ICAM1	286	12.5329	377	10.5816	891	34.978
IDS	326	7.92403	367	5.71372	71	1.54604
IDUA	190	12.3634	64	2.66739	44	2.56488
CFI	21	1.38228	53	2.23449	192	11.3217
INSR	174	2.73213	245	2.46401	155	2.1803
ITGA6	1604	39.27	1549	24.2903	1289	28.2711
ITGB2	123	5.9148	195	6.00611	120	5.1695
ITGB4	5747	138.11	7597	116.937	2840	61.1414
JAG1	297	7.05635	395	6.01097	469	9.98226
JAK3	48	1.25648	59	0.989212	50	1.17251
KAL1	19	0.428038	23	0.331879	48	0.968728
KHK	80	4.712	193	7.2811	13	0.685949
KRT18	4868	472.012	7250	450.262	22937	1992.38
LAMA3	774	10.4804	492	4.26703	1245	15.1021
LAMB3	3433	113.379	4130	87.3639	5850	173.08
LCAT	124	13.0267	45	3.02797	11	1.03524
SGCB	145	4.82013	250	5.32298	160	4.76478
LIG1	660	30.4511	720	21.2773	98	4.05059
LIPA	288	15.4182	517	17.7279	647	31.0297
KCNH2	16	0.530512	42	0.891967	226	6.713
MAOA	391	10.2275	700	11.7278	857	20.082
MEFV	97	3.94331	60	1.5623	33	1.20181
MEN1	1064	47.7135	1516	43.5435	206	8.2756
MET	1155	24.6092	1315	17.9459	2598	49.5893
MITF	189	5.5834	224	4.23847	182	4.8166
MLH1	349	18.6488	587	20.0903	185	8.85582
MSH2	278	12.3228	210	5.9622	152	6.03586
MTM1	36	1.49033	63	1.67049	107	3.96822
MTR	334	4.49985	131	1.13044	200	2.41387
MUT	176	6.44233	250	5.8613	308	10.0998
MYO5A	576	6.70203	364	2.71275	241	2.51208
MYO7A	17	0.323931	21	0.256299	235	4.01147
NAGA	136	5.19193	293	7.16443	116	3.96717
NAGLU	674	34.4616	1041	34.0919	459	21.0243
PTCH1	88	1.55477	117	1.32401	108	1.70938
NF1	1093	12.5129	749	5.49215	970	9.94811
NF2	608	14.2033	956	14.3044	129	2.69966
NME1	376	51.8755	1170	103.391	511	63.1579
PNP	548	32.1972	1219	45.8739	1042	54.8452
NPC1	289	8.53935	305	5.77232	601	15.9087
OAT	986	67.0422	1620	70.5521	2777	169.153
OCRL	334	9.21796	449	7.93705	435	10.755
PCBD1	252	35.6316	720	65.2066	135	17.1002
PCCA	120	6.65727	172	6.11177	271	13.4684
PDHA1	673	27.4613	1124	29.3762	767	28.0371
PEPD	293	20.735	527	23.8875	179	11.3481
PEX12	39	2.06765	101	3.42971	51	2.42223
PEX6	275	11.1827	352	9.16811	147	5.35504
PEX7	61	5.85483	145	8.91409	114	9.80217
PFKM	838	33.8061	1184	30.5933	760	27.4661
PGK1	2591	152.106	4861	182.78	2836	149.148
PHKA2	301	8.04044	248	4.24316	708	16.9426
PHKB	551	13.9883	893	14.5207	922	20.9689
PHKG2	308	7.95119	396	6.54788	2251	52.0582
SERPINA1	20	0.805457	49	1.26396	120	4.32938
PKD1	3084	31.0284	1348	8.68678	302	2.72198
PKD2	226	6.32941	205	3.67733	107	2.68455
PLOD1	450	21.1183	683	20.5301	217	9.12303
PMM2	364	22.2887	676	26.5127	198	10.8613
PMP22	18	1.40065	41	2.04345	18	1.25476
PON2	207	17.802	364	20.0504	339	26.1174
CTSA	1183	73.6108	2019	80.4669	954	53.1787
PPOX	92	7.40182	140	7.21444	93	6.70295
PPT1	670	38.0604	1358	49.4109	841	42.7983
PRNP	583	30.2657	1065	35.4124	694	32.2756
PROS1	81	3.21836	137	3.48654	654	23.2788
PTEN	511	13.1037	758	12.45	231	5.30663
PTS	202	30.7636	420	40.9694	247	33.6989
PEX2	87	2.82217	246	5.1112	202	5.87012
PEX5	710	27.0977	975	23.8343	164	5.60725
QDPR	381	32.7857	753	41.503	134	10.3299
RB1	220	6.55775	278	5.30764	409	10.9216
PITX2	10	0.408981	17	0.445324	15	0.549575
ROM1	39	2.95394	64	3.10486	46	3.12124
RPGR	35	1.05522	21	0.405526	27	0.729241
SAA1	34	7.1437	59	7.94	85	15.9991
ATXN1	32	0.427961	54	0.462565	212	2.53994
ATXN7	180	3.54379	155	1.95457	178	3.13941
SMN1	392	34.3347	662	37.1389	319	25.0305
SOX9	298	10.7749	348	8.05938	163	5.27981
SPTB	87	1.22965	80	0.72423	193	2.44372
STS	110	2.45363	169	2.4145	29	0.579491
TCN2	14	0.961106	47	2.06664	86	5.28901
TCOF1	2292	63.9761	2599	46.4658	543	13.578
TGFBI	3068	155.581	5057	164.254	3625	164.68
TGM1	21	1.07566	21	0.68897	191	8.76441
THBD	15	0.52918	17	0.384136	22	0.695292
TIMP3	816	21.1576	1755	29.1459	339	7.87425
TPI1	3651	325.804	8944	511.211	1651	131.985
TPM1	309	24.5824	549	27.9745	362	25.7992
TPMT	121	5.30073	199	5.58377	85	3.33582
TSC1	327	5.39852	311	3.28861	190	2.81005
UROS	260	27.3141	615	41.3822	74	6.96432
VDR	347	9.78559	598	10.8015	272	6.87162
XDH	253	6.29485	169	2.69324	286	6.37475
MID1	325	7.1529	391	5.51188	217	4.27849
ALDH3A2	753	28.0171	1348	32.125	1030	34.3319
BLMH	199	11.1575	310	11.1326	136	6.83099
SLC25A20	63	4.73644	131	6.30822	119	8.01477
CDKN1A	1536	96.2918	3652	146.64	1428	80.1972
CHM	215	5.6197	136	2.27686	172	4.0275
TPP1	583	23.4724	780	20.1144	734	26.4739
ABCC2	274	7.71624	159	2.86798	35	0.882991
CYB5R3	1428	64.1376	2568	73.8761	631	25.3891
ERCC2	440	24.372	549	19.4776	165	8.18756
EXT2	1045	40.5689	1645	40.9042	1263	43.9252
G6PD	1447	85.9401	1936	73.6473	260	13.8335
GALE	221	19.274	324	18.0987	282	22.0323
GLB1	521	28.6356	860	30.2755	1358	66.8653
GM2A	1960	75.5959	4753	117.418	6351	219.44
GPD2	370	8.7295	422	6.37711	317	6.70007
HFE	119	7.61791	265	10.8657	189	10.8389
HLCS	333	6.81247	450	5.89654	874	16.0179
HSD17B4	470	23.2618	594	18.8303	1168	51.7871
IAPP	35	2.5195	18	0.829932	215	13.8649
IFNGR1	604	40.526	847	36.4003	2063	124.002
IL4R	1055	39.4913	1815	43.5161	234	7.84689
ITGA2B	10	0.426646	14	0.382578	11	0.420429
KRT10	365	24.2612	804	34.2294	207	12.326
KRT17	33253	3005.1	45249	2619.16	14825	1200.2
KRT5	10604	654.951	12563	497	734	40.6132
L1CAM	106	2.99817	58	1.05076	54	1.36829
LTBP2	270	4.4898	328	3.49351	246	3.66464
PAFAH1B1	735	18.6229	1094	17.7542	725	16.4563
MVK	332	22.7809	660	29.0069	77	4.73322
NCF2	18	1.06152	34	1.28428	31	1.63776
NEU1	304	20.8798	653	28.727	254	15.6286
NOTCH3	8141	143.477	7913	89.3245	1749	27.6139
OXCT1	449	17.9504	655	16.7723	176	6.30336
PAFAH2	95	3.77357	179	4.55413	63	2.24182
PCSK1	48	1.32166	87	1.53434	112	2.76267
PDE6A	42	1.05889	19	0.306816	23	0.51947
SLC26A4	22	0.635016	10	0.184878	256	6.61964
PECAM1	40	1.27773	67	1.37082	102	2.91886
PLEC	11782	109.903	1529	9.13531	364	3.04176
PSEN2	164	10.1514	339	13.4402	79	4.38069
RAG1	51	1.1025	73	1.01077	41	0.794005
RFX5	434	17.0629	725	18.2569	177	6.23405
SHOX	77	2.91529	22	0.533505	32	1.08536
SOD1	959	141.359	2710	255.858	933	123.203
STK11	1277	55.4472	2004	55.7328	182	7.07934
SUOX	224	12.9417	344	12.73	33	1.70801
THRB	92	1.71378	136	1.62267	905	15.1025
UBE3A	498	13.4263	493	8.51332	533	12.8732
BARD1	94	5.15455	74	2.59907	118	5.79665
PEX1	204	6.62202	221	4.59491	240	6.97918
AK1	716	44.9455	1774	71.3265	285	16.0269
AMH	107	7.54216	22	0.99325	953	60.1779
AMPD3	373	11.8616	564	11.4878	245	6.97963
APP	4969	194.552	6416	160.9	10825	379.689
APRT	692	121.974	1799	203.102	261	41.2128
ARSA	362	11.9333	231	4.8774	74	2.18533
ATRX	487	6.19391	75	0.610972	515	5.8678
COL17A1	2025	51.3446	2528	41.0555	1698	38.5692
COL4A5	516	11.2712	292	4.08531	535	10.469
CYP1A1	45	2.45436	26	0.908286	46	2.24758
F12	66	4.57732	177	7.86257	64	3.9763
FUT2	48	2.20319	40	1.17597	18	0.740144
GALNS	162	9.75178	240	9.25347	52	2.80417
GNAS	4643	175.415	11018	266.621	4767	161.341
HEXA	463	27.0245	813	30.3943	942	49.2562
HEXB	684	51.1808	1155	55.355	991	66.4289
KCNJ11	36	1.50125	43	1.14853	49	1.83054
KRT14	170	14.7808	197	10.9708	59	4.59551
LDLR	1484	39.9564	1750	30.1797	1430	34.4922
MAN2B1	1090	48.0911	1597	45.1302	454	17.9443
PCCB	421	31.9214	705	34.2384	429	29.14
PMS1	118	4.76704	78	2.0183	109	3.94481
PMS2	263	13.1911	444	14.2637	264	11.8621
RFXAP	53	2.66864	60	1.93504	41	1.8494
RYR1	23	0.212566	18	0.106552	98	0.811381
SFTPB	41	1.5904	18	0.447217	16	0.555999
SMPD1	117	6.7324	286	10.5408	94	4.84557
TAP2	1499	37.5459	1938	31.0913	390	8.75101
TP53	1121	58.5371	2255	75.4217	396	18.5248
TSC2	711	17.9572	420	6.79428	145	3.28073
VHL	575	17.9364	844	16.863	301	8.41137
VWF	17	0.273762	15	0.154718	60	0.865582
WRN	82	2.02993	48	0.761084	97	2.15115
CRX	223	7.10263	138	2.81525	130	3.70928
DCX	25	0.378066	12	0.116234	167	2.26244
GSTM1	23	2.76085	49	3.76734	32	3.4411
IL6R	90	2.16468	111	1.71001	40	0.861874
CR1	15	0.214093	11	0.100561	24	0.306871
CD55	2222	108.464	3660	114.432	5284	231.067
IL1A	765	37.1641	1390	43.2514	12838	558.717
IL1B	538	51.0862	1429	86.9115	4056	345.026
IL1RN	117	8.65895	283	13.415	182	12.0666
GPX1	3631	436.591	9075	698.906	504	54.2889
IL8	164	13.6821	93	4.96953	34	2.54109
CD14	127	10.9617	162	8.95602	89	6.88174
TAP1	554	26.6948	998	30.8014	367	15.8422
IGFBP2	110	10.9495	356	22.6973	59	5.2612
IGFBP3	339	18.3279	465	16.1023	89	4.31057
IL6	106	12.7347	22	1.69289	39	4.19738
SERPINE1	134	5.97512	278	7.93983	403	16.0983
CD44	2230	55.339	3616	57.475	4151	92.2809
CD59	1363	24.9041	3253	38.07	1755	28.7266
SLC11A2	429	13.7935	602	12.3976	733	21.1132
IGF1	14	0.270205	12	0.148344	18	0.311222
NOS1	40	0.463146	11	0.0815783	145	1.50404
BDKRB2	893	30.2653	1722	37.381	750	22.7713
LTBP1	99	2.28903	122	1.80676	140	2.89986
IL10RB	63	4.56979	117	5.43582	88	5.71835
IFNAR1	249	5.81205	330	4.93365	75	1.56828
BCL2	18	0.394391	22	0.308746	25	0.490712
RFX2	102	3.52842	195	4.32054	159	4.9273
SOD2	920	82.1495	669	38.262	2283	182.623
GSR	254	11.4335	470	13.5509	158	6.37141
VTN	18	1.52676	13	0.706264	29	2.20359
IL11	802	47.9728	1960	75.0933	213	11.4139
TGFB1	624	40.3455	1495	61.9121	284	16.4498
RPL9	3652	619.897	8120	882.813	9291	1412.81
NAT1	19	1.15844	30	1.17156	15	0.819298
ABAT	144	3.66686	210	3.42512	299	6.82081
ACY1	500	42.3849	1022	55.4901	244	18.5295
ADH5	604	32.5067	1284	44.2614	1272	61.3275
ADORA1	38	1.85175	81	2.52818	58	2.53197
ADORA2A	12	0.665208	11	0.390565	21	1.04286
ADORA2B	252	19.0161	498	24.0699	132	8.92335
ADRA1D	39	2.08083	38	1.29862	24	1.14714
ADRA1B	18	1.13593	12	0.485048	10	0.565342
ADRB1	18	0.894614	35	1.11418	124	5.521
AHCY	3423	205.356	6399	245.888	5049	271.356
ALAS1	147	8.52766	276	10.2552	165	8.5749
ALDH1A1	23	1.38101	14	0.538419	54	2.90465
ALDH2	1011	69.8099	1227	54.2668	1776	109.86
ALDH3A1	340	25.0845	531	25.0925	307	20.2907
ALDH1B1	633	29.3291	1069	31.7246	142	5.89407
ALDH1A3	4713	191.815	4717	122.963	1054	38.429
ALDH3B1	759	37.7889	1371	43.7204	774	34.522
ALDH3B2	208	11.1648	433	14.8867	94	4.52009
ALDH9A1	267	15.1916	499	18.1852	249	12.6918
ALOX12	13	0.78421	25	0.965947	35	1.89143
ALOX5	145	8.05362	184	6.54584	451	22.4405
ANXA1	1489	151.394	3020	196.674	2314	210.771
ATP1A1	4119	155.618	5150	124.623	3643	123.299
AVPR1A	24	0.43594	16	0.186149	49	0.797341
BCKDHA	300	24.0547	525	26.9627	150	10.7746
BDKRB1	644	70.4111	1340	93.8392	245	23.9968
BLVRA	221	26.7539	646	50.0901	550	59.6472
BLVRB	440	73.1159	1035	110.16	965	143.654
TSPO	1096	144.888	2882	244.028	362	42.8708
CACNB1	45	1.71057	54	1.31476	15	0.510802
CACNB3	172	8.2711	316	9.73298	88	3.79097
CHRM3	270	13.9912	217	7.20235	206	9.56291
CHRNA5	142	5.5751	232	5.83414	104	3.65789
CHRNB1	169	9.86425	234	8.74817	55	2.87589
COMT	781	48.2171	1856	73.3926	398	22.0123
CRAT	248	12.3129	514	16.3454	455	20.2373
CSF1	326	10.9521	438	9.42497	205	6.16976
CYP27B1	22	1.25829	26	0.952477	61	3.1255
CYP51A1	634	28.1117	967	27.4631	990	39.3248
DCK	122	6.6617	233	8.14902	189	9.24527
DHFR	364	13.2185	634	14.7466	75	2.43991
FKBP1A	693	60.3643	1797	100.258	133	10.3784
FOLR1	66	7.84957	196	14.9308	342	36.4385
GABRA3	10	0.510749	20	0.654277	14	0.640572
GAD1	100	4.09452	170	4.45837	148	5.42872
GART	1041	41.8648	1485	38.2515	1440	51.8791
GAS6	1621	91.9732	2581	93.7974	272	13.8255
GGCX	437	8.33027	519	6.33679	240	4.09847
GLRB	27	1.25591	66	1.96636	173	7.20898
GRIN1	22	0.71414	27	0.561369	359	10.4397
GRIN2D	78	2.17848	135	2.415	136	3.40275
GRINA	1513	109.357	2723	126.061	710	45.9725
GRM6	42	0.972843	10	0.14836	1400	29.0505
GSTM3	39	1.3442	18	0.39737	11	0.339644
GSTM4	137	13.6658	293	18.72	208	18.587
GSTP1	6756	1003.13	17453	1659.82	2302	306.2
GSTT1	184	24.6913	512	44.0069	121	14.546
GSTT2	351	44.618	759	61.7972	111	12.6403
GUK1	1074	132.383	2147	169.505	378	41.7399
HMGCR	443	13.7525	495	9.84254	612	17.0201
HRH1	42	1.31071	98	1.95888	54	1.50968
HTR1D	17	0.85296	50	1.60685	35	1.57319
IFNAR2	123	6.05187	281	8.85554	94	4.14329
IGF1R	1479	18.7136	1509	12.2293	677	7.6738
IGF2R	834	13.0493	675	6.76471	727	10.1903
IL1R1	18	0.521782	48	0.891214	26	0.675185
IMPDH1	1394	75.9432	2591	90.4102	263	12.8355
IMPDH2	2042	171.769	4521	243.583	1728	130.216
ITGB6	56	3.32317	64	2.43259	355	18.8723
ITGB7	33	1.69399	21	0.690462	22	1.0117
LTA4H	776	49.8559	1525	62.7551	977	56.2318
CYP4F3	99	4.71289	72	2.19538	166	7.07934
KITLG	105	2.744	89	1.48973	69	1.61539
NQO1	1311	71.9728	2509	88.2247	2162	106.329
NQO2	191	23.853	467	37.3551	129	14.4322
NPR3	14	0.267304	32	0.391337	42	0.718387
P4HA1	133	6.43702	251	7.78092	1058	45.8724
P4HB	4273	235.767	7257	256.467	4469	220.899
PAM	280	7.46266	503	8.58673	428	10.2191
PC	1207	40.9561	989	21.4947	671	20.397
PDE3B	108	2.52255	93	1.39131	34	0.711422
PDE4C	79	2.10199	27	0.460142	186	4.43353
PLAT	234	10.4901	519	14.9023	484	19.4375
PLCB3	2037	50.5849	2575	40.9573	292	6.49599
SERPINF2	152	9.4663	421	16.7936	53	2.95696
PLOD2	275	9.6371	185	4.1525	389	12.2123
POLR2A	2717	57.3577	1511	20.431	902	17.0585
POLR2B	885	33.5874	1045	25.4023	2388	81.1895
PON3	28	3.3441	58	4.43683	98	10.4853
POR	860	48.9514	1312	47.8327	274	13.9717
PPIB	2794	386.604	6025	533.975	15365	1904.6
PPIC	304	34.9855	800	58.9696	778	80.2096
PPP3CA	574	17.461	666	12.9765	342	9.32002
PPP3R1	291	13.7472	607	18.3669	689	29.1591
PRIM1	117	11.3834	231	14.3953	104	9.06466
PRIM2	105	6.54495	177	7.06667	131	7.31511
PRRG1	65	2.00865	101	1.99911	97	2.68532
PRRG2	104	10.6198	164	10.7263	34	3.11023
PTAFR	217	7.14842	431	9.09393	148	4.36762
PTGIS	38	0.964708	19	0.308951	30	0.682285
PTGS1	667	17.6482	900	15.2525	739	17.5166
PTGS2	639	20.2301	345	6.99584	3610	102.385
RARA	199	8.14106	348	9.11867	386	14.1465
RARG	871	41.7574	1707	52.4171	348	14.9461
RPL3	16011	1702.14	34659	2360.03	2030	193.333
RPL4	11156	1101.23	23474	1484.16	3076	272.012
RPL5	5611	774.131	12045	1064.4	8591	1061.82
RPL6	5022	632.166	10919	880.362	4843	546.137
RPL7	5618	954.749	12912	1405.48	2155	328.086
RPL7A	11514	1840.22	28592	2926.92	4484	642.009
RPL8	16418	2538.43	33570	3324.45	2193	303.75
RPL11	2396	537.564	6371	915.536	876	176.068
RPL12	6114	1317.69	11433	1578.24	700	135.151
RPL13	12025	366.113	25718	501.524	1231	33.5754
RPL23	3016	743.513	6604	1042.77	830	183.302
RPL18	4796	769.11	11765	1208.44	674	96.8281
RPL18A	9893	2097.19	17587	2387.95	570	108.248
RPL19	7342	1426.71	16976	2112.91	2627	457.314
RPL21	1881	472.721	3676	591.72	193	43.4516
RPL22	1208	82.4126	3139	137.165	811	49.5656
RPL23A	3989	584.959	9343	877.549	1468	192.85
RPL17	6882	1016.53	14941	1413.55	2711	358.731
RPL24	2274	575.555	5616	910.433	16439	3727.39
RPL26	3704	905.276	9074	1420.47	758	165.963
RPL27	4746	1377.73	11367	2113.52	1422	369.802
RPL30	3955	1015.48	7892	1297.88	1407	323.631
RPL27A	9207	268.423	21254	396.887	3607	94.2065
RPL28	8487	274.306	17281	357.746	3056	88.4845
RPL29	6174	1263.62	13192	1729.35	380	69.6729
RPL31	3752	472.717	9677	780.915	1989	224.495
RPL32	3802	305.543	9617	495.021	818	58.8905
RPL34	2232	321.67	5037	464.956	1705	220.127
RPL35A	2560	753.921	5818	1097.45	1445	381.229
RPL37	6825	618.352	14700	853.05	2390	193.983
RPL37A	3867	1315.92	8740	1904.99	1931	588.669
RPL38	2246	814.998	5463	1269.7	1415	459.977
RPL39	1945	689.935	4289	974.47	995	316.187
RPL36AL	982	267.592	2669	465.838	1118	272.921
ITSN1	358	7.90856	288	4.07503	169	3.34452
SLC2A9	212	16.1433	437	21.3138	230	15.6898
ATP2B1	380	7.79642	178	2.33914	504	9.26349
PRKCSH	3014	189.616	4196	169.08	2061	116.156
REEP3	199	5.43832	305	5.33871	530	12.9754
ATP2B2	16	0.25395	46	0.467638	33	0.469218
NKIRAS2	294	16.795	521	19.0632	133	6.8064
ATP2B4	87	1.38735	144	1.4708	137	1.95714
TSR3	764	90.2609	1468	111.085	155	16.4048
NCCRP1	39	2.81171	23	1.06208	25	1.61465
TBC1D3B	96	6.4595	81	3.4909	26	1.56723
SMAD5	358	7.17734	435	5.58591	276	4.95704
STX16	1011	28.9528	1133	20.7823	284	7.28601
C16orf87	23	2.36558	43	2.83272	27	2.48775
LSS	803	26.0186	791	16.4161	156	4.5282
SLC35E4	51	2.85383	97	3.47659	21	1.05271
UBE2W	68	1.14346	132	1.42171	229	3.4497
ZDHHC13	178	10.4024	319	11.9406	324	16.9625
PTER	92	3.42039	117	2.78611	426	14.1883
ATP2C1	527	14.9298	781	14.1716	369	9.36486
NDUFV3	275	18.3648	662	28.3162	166	9.93102
HDGFRP2	787	48.4823	1270	50.1114	370	20.4194
UGP2	281	18.4366	497	20.8859	703	41.3201
TAGLN	49	4.47652	68	3.97903	27	2.20974
RORC	20	0.927878	43	1.27777	20	0.831234
GRB10	213	6.02104	409	7.40525	409	10.3573
GALK2	71	3.14816	197	5.59485	283	11.2413
GDF6	66	2.53663	137	3.37255	16	0.550892
GGA1	671	29.7709	700	19.8926	253	10.0559
TIMM50	782	43.2483	1122	39.7447	295	14.6156
PDE9A	49	3.38347	72	3.18436	988	61.116
ALKBH2	162	19.251	318	24.2041	329	35.0241
LYRM5	16	2.0052	29	2.32787	60	6.73629
ZNF425	34	1.50289	32	0.905985	40	1.58394
SPOPL	89	2.20783	126	2.00203	91	2.02232
CYP27C1	14	0.425061	11	0.213914	52	1.41436
ANO7	16	0.551332	29	0.640052	39	1.2039
ZNF470	21	0.418305	19	0.242411	40	0.713783
ARHGEF37	77	2.25134	163	3.05254	144	3.77177
MAP3K15	28	0.859664	20	0.393301	39	1.07267
MED11	122	20.9081	290	31.833	90	13.8175
C4orf3	210	10.0916	607	18.6833	107	4.60635
SH3BGR	10	1.15928	19	1.4108	12	1.24624
FARP1	116	3.34963	202	3.73606	48	1.24169
RFWD2	234	11.9989	518	17.013	198	9.09545
RAET1G	152	19.5312	377	31.0278	224	25.7849
TOMM5	479	75.287	1121	112.853	184	25.908
DENND6B	25	1.77273	48	2.18005	18	1.14342
C8orf82	221	16.2711	486	22.9185	34	2.24252
ITIH5	80	1.68635	50	0.675075	35	0.660934
PIM3	1729	103.379	3119	119.448	387	20.7292
RUNX1	888	17.3649	983	12.3122	229	4.01169
TTC3	573	9.04914	279	2.82216	521	7.37094
MTUS1	184	4.0774	119	1.68903	201	3.99019
PPARA	197	2.78854	232	2.1034	165	2.09231
ATP5A1	3454	217.586	6150	248.147	4782	269.868
AFAP1L2	177	6.33227	317	7.2639	123	3.94207
ATP5C1	1029	127.721	2095	166.554	1509	167.792
PLEKHA1	180	6.42345	291	6.65139	233	7.44876
ATP5D	2184	311.908	5190	474.75	229	29.2982
ATE1	118	7.59835	129	5.32048	89	5.13405
USP16	220	10.3075	137	4.11127	125	5.24655
EXOSC10	260	13.1754	316	10.2566	131	5.94695
RPLP0	13571	1527.21	27091	1952.7	1753	176.726
GMPR2	521	37.9851	1221	57.0184	886	57.8684
NT5C3	208	15.4904	344	16.409	395	26.3529
HCFC1R1	169	24.0392	655	59.6758	115	14.6542
PUS1	725	51.2049	882	39.8994	112	7.08637
ATP5G1	550	121.105	1356	191.242	108	21.3038
ECHDC1	202	12.2844	327	12.7372	210	11.4407
ATP5G2	836	102.161	2152	168.44	327	35.7981
HN1	461	38.6869	1272	68.3714	269	20.2231
AFTPH	273	9.42537	376	8.31472	368	11.3819
ANAPC11	637	80.1851	1644	132.55	536	60.4438
ARL6IP4	918	93.3378	2057	133.959	358	32.6085
LCLAT1	122	3.42959	230	4.14128	234	5.89292
ATP5G3	1866	80.6033	4712	130.368	922	35.6783
CAPRIN2	153	4.8085	86	1.73117	83	2.33684
ZFYVE27	355	16.5617	460	13.7454	151	6.31081
EPSTI1	11	0.48881	15	0.426936	15	0.597133
2013-03-08	102	5.60404	118	4.15247	29	1.42735
EXOSC3	359	27.7379	779	38.5514	655	45.337
WLS	267	13.5833	487	15.869	486	22.1495
GATA3	54	2.50201	111	3.29414	147	6.10161
GOLGA7	96	6.73675	194	8.71977	84	5.28069
NFU1	133	15.8446	357	27.2409	163	17.396
SFR1	39	3.69095	59	3.57643	24	2.03478
DNAJB12	497	16.2145	798	16.6753	99	2.89344
MCTP1	55	1.99985	64	1.49052	141	4.59288
SMC4	967	26.056	158	2.72686	609	14.7005
PDE4DIP	267	4.54132	294	3.20289	465	7.08527
RAB11FIP1	234	4.23689	253	2.93411	380	6.16378
ZNF787	1229	90.6729	1752	82.7912	108	7.13809
INPP5J	85	5.40971	122	4.97324	10	0.570148
ZNF280D	84	2.66766	59	1.20013	47	1.33716
ANXA2	4722	404.867	10970	602.445	3963	304.399
BTBD7	276	4.64716	346	3.73146	135	2.03632
CENPM	216	33.0372	435	42.6151	25	3.42549
THOC5	311	16.5251	523	17.7996	140	6.66415
CBY1	71	7.94595	198	14.1931	89	8.92298
PTRH1	213	37.1753	409	45.7217	54	8.44309
KCTD11	160	7.44975	399	11.8992	33	1.37647
TWISTNB	348	12.7186	363	8.49749	112	3.667
RPLP1	10930	3036.57	17489	3112.09	742	184.671
TPD52L1	465	47.5509	1138	74.537	520	47.6367
BICD1	112	4.43892	114	2.89393	206	7.31407
ABLIM1	2042	37.7566	3601	42.6466	1373	22.7426
SMAD2	502	6.77736	710	6.13959	465	5.62396
C11orf49	203	14.5542	490	22.5015	230	14.7724
LEPR	29	0.803323	27	0.479049	208	5.16165
UQCR10	388	56.6057	1181	110.358	309	40.3849
SMAD1	141	6.56939	267	7.96786	73	3.04692
MAD2L1BP	182	16.7345	425	25.0297	148	12.1909
ZMAT5	54	7.43577	100	8.81976	59	7.27808
BRPF1	401	12.0642	472	9.09539	81	2.1831
ATP5J	520	57.0731	1413	99.3331	1100	108.157
RREB1	1056	17.2002	979	10.2135	259	3.77922
ARHGEF35	686	39.4418	945	34.8008	608	31.3162
MTFP1	363	40.4025	890	63.4477	111	11.0677
OSBPL8	291	5.71646	163	2.05091	428	7.532
ATP5J2	1493	415.596	3676	655.408	583	145.383
RECQL5	174	6.66587	196	4.80937	142	4.87336
GLE1	734	31.2408	1310	35.7126	390	14.8704
ATP5H	478	109.313	1314	192.47	1527	312.834
STRADA	210	10.776	305	10.0245	137	6.29786
RABL2B	161	9.39345	225	8.40825	59	3.08378
ERLIN2	172	5.07486	251	4.74344	207	5.4714
MGLL	613	18.784	1245	24.4355	227	6.23141
NHP2L1	1154	94.7743	3061	161.017	1036	76.2215
BICD2	1126	24.9636	1413	20.0648	311	6.17677
SMARCD3	139	11.5557	173	9.21198	53	3.94722
HNRNPD	4284	269.992	6484	261.739	636	35.908
TRIM6	329	13.6438	562	14.9279	395	14.6747
TRIM34	113	6.94621	226	8.8982	307	16.906
MED15	1008	42.4834	1165	31.4492	978	36.9258
MANBAL	419	45.3233	883	61.1775	155	15.02
PARP3	210	12.6573	316	12.1992	182	9.82709
BMF	73	2.21592	147	2.85806	35	0.951768
OGDH	2080	68.7742	2296	48.6249	1825	54.0577
CAPNS1	3300	317.594	6265	386.192	2595	223.732
RPLP2	7594	2191.07	18026	3331.27	2099	542.539
DYRK3	94	5.91371	166	6.68905	171	9.63742
GPRASP2	34	1.22873	74	1.71291	53	1.71588
GRK4	28	1.72118	32	1.25992	18	0.99123
NOMO2	235	7.85969	190	4.0702	121	3.6254
AKAP2	445	9.04005	391	5.08758	160	2.91181
NOMO3	2960	97.5536	3521	74.3261	3055	90.1976
GRK6	669	32.2361	1256	38.7642	105	4.5325
ALG11	102	5.65647	86	3.0547	197	9.78688
QSOX1	1048	44.9552	1464	40.2238	623	23.9408
ZNF740	266	8.89023	632	13.5292	154	4.61089
PAPL	128	6.149	104	3.20001	112	4.81998
ZYG11A	31	1.03244	12	0.255981	13	0.387864
NRARP	904	49.0607	1983	68.9307	88	4.2784
FGFRL1	583	25.7941	954	27.0349	46	1.82323
CLEC2D	1179	31.2533	2030	34.4669	4694	111.47
PLA2G6	57	2.51563	53	1.49821	41	1.62102
METRNL	563	60.1225	1256	85.9097	128	12.2454
NCK2	436	24.6397	753	27.2564	114	5.77148
RPS3	15023	984.305	30007	1259.27	3205	188.119
TRIM37	191	6.01606	257	5.18485	199	5.61519
TMEM198	77	4.93812	45	1.84845	26	1.49375
PKP2	653	20.9248	627	12.8688	1863	53.4802
CHD3	2900	56.0928	3048	37.7614	1210	20.9666
PSRC1	148	12.0642	288	15.0367	46	3.35914
SREBF1	4994	142.044	8349	152.102	1160	29.5574
MAGED1	186	9.08562	240	7.50891	630	27.5686
HNRNPL	3622	243.596	5452	234.856	1817	109.474
RGS10	66	10.385	278	28.0178	49	6.90706
AK4	526	10.6916	1031	13.4228	304	5.5356
PRR13	525	62.492	1340	102.163	163	17.3814
DNM2	1444	56.0283	1688	41.9505	580	20.1605
KDM2B	456	12.2245	522	8.96314	108	2.59371
MTIF2	276	13.3127	342	10.5659	277	11.9693
LRSAM1	315	13.1591	451	12.0675	176	6.58659
PLAUR	240	21.9823	394	23.1144	1120	91.8992
ACTR2	1554	56.1459	2046	47.3475	1836	59.4255
NFASC	36	0.495526	74	0.652409	46	0.567224
YPEL2	23	0.625306	38	0.661718	27	0.657599
NEURL4	736	20.1834	475	8.34323	108	2.65322
SF3A1	1279	35.5331	1578	28.0798	296	7.36694
ZWINT	569	43.7259	1017	50.0578	66	4.54363
2013-03-02	225	19.3851	397	21.9079	144	11.1143
B4GALT2	1046	67.5076	1850	76.4746	38	2.19704
HIST2H3A	10	2.80559	16	2.87521	668	167.893
NFKBIZ	158	5.72453	56	1.29956	92	2.98609
PKP4	696	21.569	1123	22.2907	259	7.19039
RHBDF2	216	8.52278	239	6.04018	90	3.18128
CPM	43	0.917288	41	0.560203	212	4.0514
SF3B1	1505	49.8781	1040	22.0765	2367	70.2755
EDA	28	0.754322	44	0.759234	288	6.95063
CHEK2	109	7.803	175	8.02412	174	11.1588
VPS54	121	4.30933	176	4.01478	347	11.071
NUMB	382	14.9114	548	13.7012	306	10.7006
FAM21A	39	1.18739	28	0.546025	18	0.490947
GJB3	888	56.9744	1868	76.7659	140	8.04688
CHMP3	606	27.0049	1258	35.9066	136	5.42927
SUMO1	266	24.7785	639	38.1258	107	8.92915
SUMO2	1219	162.66	3099	264.863	1183	141.414
ZNF780B	49	0.804471	59	0.620427	18	0.26474
RYK	346	16.7402	657	20.3599	110	4.76772
ERBB2	1368	40.4047	2346	44.3811	804	21.2733
IP6K2	418	25.784	542	21.414	425	23.4852
SEMA3B	7435	361.443	9347	291.041	3366	146.59
ERBB3	511	12.6258	613	9.70111	518	11.4657
JMJD8	446	31.0679	753	33.5967	34	2.12172
RPS3A	5083	457.321	11453	660.001	1527	123.076
C3orf37	440	34.9064	810	41.1587	288	20.4681
YBEY	82	9.87636	123	9.48882	105	11.3293
IP6K1	447	13.2299	837	15.8671	163	4.32184
ERBB2IP	498	10.0294	303	3.9085	1256	22.6603
FAM69A	82	4.40815	155	5.33702	244	11.7507
SIAH1	61	3.64115	95	3.63209	95	5.08001
WBP5	137	17.8947	240	20.0789	406	47.5076
TSPAN17	344	18.9072	660	23.2347	57	2.80657
MAPKAP1	826	34.6077	1580	42.4008	227	8.52023
WDR33	492	11.1103	542	7.83943	381	7.70759
ARHGAP17	181	7.40256	249	6.52269	137	5.01945
GTDC1	19	1.0032	39	1.31894	61	2.88534
TCEAL1	63	7.43064	116	8.7633	57	6.02272
SLC25A25	284	10.8391	312	7.62697	117	4.00029
ZNF473	84	2.54765	144	2.79735	237	6.43933
WDR35	139	2.84733	109	1.43012	113	2.07364
CR2	32	1.09156	57	1.24536	47	1.43624
RPS6KA1	459	20.4094	822	23.4107	194	7.72775
APOBEC3F	87	2.63863	194	3.76865	71	1.92908
TCEAL8	86	10.0932	310	23.3032	221	23.2357
RPS6KA2	66	1.6139	98	1.53491	116	2.54112
TCEAL3	44	5.56331	111	8.98933	23	2.6052
TCEAL4	316	33.4193	609	41.2527	253	23.9698
ALG3	583	51.6364	906	51.3972	151	11.9811
RPS6KA4	2225	100.89	3449	100.169	144	5.84943
LRIF1	76	3.24153	109	2.97775	104	3.97377
SDC1	4089	176.627	9159	253.404	823	31.8474
UHRF1BP1L	93	2.55626	79	1.39083	102	2.51163
RPS4X	8333	1239.87	19859	1892.59	2666	355.359
ODF2L	326	10.6113	109	2.27249	84	2.44942
GOSR1	1147	31.1897	993	17.295	217	5.28616
ATN1	2128	69.5689	2115	44.2872	107	3.13372
ALG8	280	22.8504	440	22.9992	256	18.7158
SDCBP	254	16.6728	470	19.7604	682	40.1043
ZSCAN2	40	1.51848	74	1.79931	31	1.05425
KLHL5	747	13.7673	996	11.7574	645	10.6493
ZNF182	41	1.6182	27	0.682552	72	2.54573
ZNF37A	139	2.8129	26	0.337005	40	0.725157
SCP2	312	16.2862	569	19.024	974	45.5468
ZNF484	25	0.882186	31	0.700658	95	3.00314
L3MBTL3	40	1.34988	42	0.907839	87	2.63019
ZNF483	46	1.75845	16	0.391757	43	1.47256
DEPDC5	185	4.7406	254	4.16888	72	1.65282
CACYBP	826	38.3965	1670	49.7224	326	13.5757
IGF2BP2	156	6.04468	199	4.93885	253	8.78216
SPOP	181	8.33207	328	9.67102	125	5.15486
IGSF3	411	8.06041	601	7.54942	361	6.34242
METTL13	1015	42.3767	1570	41.9841	2379	88.979
IFRD1	191	7.74032	254	6.59301	555	20.1489
BRWD1	380	3.02206	232	1.18177	601	4.2818
ZNF599	11	0.502305	24	0.701956	10	0.409079
PRDM2	87	1.55526	74	0.847304	118	1.88972
PLA2R1	89	2.24741	110	1.77914	153	3.46112
GEMIN7	182	15.7185	339	18.7527	42	3.24953
EI24	1072	67.4415	2363	95.2182	232	13.0753
TRIM13	120	2.34146	132	1.64969	189	3.30369
RWDD1	161	17.4952	325	22.6204	182	17.7173
TULP4	171	2.18758	147	1.2045	87	0.997054
SFI1	257	8.32535	199	4.12902	71	2.06044
SMARCB1	784	65.4839	1324	70.8321	593	44.3716
NWD1	85	1.58152	74	0.881883	31	0.516713
LMBRD2	100	4.3943	59	1.66061	317	12.4791
CSDE1	2625	86.573	3520	74.3567	1643	48.5427
SS18	526	21.7754	665	17.633	165	6.11922
IRGQ	686	10.0732	676	6.35791	460	6.05109
TFG	767	52.6295	1323	58.1457	929	57.106
BUB3	1005	51.7203	1696	55.9042	829	38.2192
CEPT1	125	7.89891	256	10.3615	624	35.3244
OPTN	284	11.2308	509	12.8924	641	22.7082
COA5	108	8.69401	225	11.6012	100	7.21155
ZDHHC9	210	6.43914	425	8.34683	310	8.51535
UACA	137	2.75245	22	0.283104	172	3.09571
CNOT4	125	4.70009	167	4.02195	105	3.53686
MOG	34	2.23076	12	0.504288	27	1.58697
TTC32	29	5.03671	44	4.8947	51	7.93509
C18orf25	257	6.68923	431	7.18529	236	5.50284
CISD2	157	3.79091	299	4.62423	307	6.64071
CGGBP1	251	7.86586	420	8.43036	203	5.69903
CCDC73	33	1.16913	90	2.04227	12	0.380856
CTDSPL	645	20.5942	1331	27.22	81	2.31688
C4orf46	84	3.38964	172	4.44556	56	2.02439
LAMTOR4	552	128.298	1505	224.048	248	51.6375
WDHD1	195	4.59839	121	1.8276	99	2.09141
GPX8	132	5.00698	287	6.97281	514	17.4661
ZNF761	96	3.24202	54	1.16805	20	0.605072
BCAP29	163	3.85209	197	2.98194	379	8.0238
STEAP3	556	18.4611	889	18.9064	405	12.0468
SLC41A3	341	20.6492	581	22.5346	88	4.77381
PHOSPHO2	22	2.49351	23	1.66971	10	1.01536
2013-09-02	1549	61.2724	2635	66.7602	1441	51.0634
ENAH	564	6.0906	476	3.2924	361	3.49238
TMEM64	111	3.27642	171	3.23293	42	1.1106
MXRA7	262	14.8833	606	22.0493	41	2.08648
LGMN	350	22.8898	605	25.3427	642	37.6133
SLC7A2	73	1.37152	58	0.697962	102	1.71677
MXI1	90	3.68932	188	4.93612	51	1.87286
USP20	387	12.2031	448	9.0482	132	3.72878
NUPL1	480	15.7502	688	14.4596	466	13.6982
TPST2	595	42.2752	1333	60.6629	335	21.3229
PICALM	774	26.5229	1186	26.0309	880	27.0144
CCBL2	78	5.15567	144	6.09645	214	12.6718
THAP7	210	24.0509	414	30.3694	27	2.77018
TFIP11	397	19.2996	497	15.4753	246	10.7134
LPHN1	205	3.71133	211	2.44671	298	4.83309
C6orf1	81	9.55368	178	13.4471	13	1.3736
EML1	82	2.58053	117	2.35833	33	0.930338
CHAC2	21	2.34284	52	3.71578	390	38.978
PPP1CA	2280	215.779	5001	303.148	1307	110.811
RBPMS	113	5.09624	177	5.11292	77	3.11096
WDR89	73	2.83246	65	1.61539	95	3.30215
ZNF121	91	7.48651	52	2.74009	276	20.3413
FNIP1	109	2.3442	89	1.22598	322	6.20379
TDP1	122	4.63136	267	6.49209	85	2.89068
CTAGE15P	51	2.80418	45	1.58479	43	2.11806
RAB19	39	5.82721	66	6.31632	32	4.2833
ZNF468	69	2.43483	92	2.07937	41	1.29609
DSP	7153	104.57	1300	12.1727	4376	57.3099
NIPA2	551	22.5413	1074	28.1421	201	7.36642
CUL4A	672	25.241	1063	25.5738	501	16.8581
TCP1	1142	66.2219	2018	74.9515	786	40.831
CKAP5	1744	36.9486	1423	19.3099	3276	62.1767
RPS5	8374	1607.49	18667	2295.16	1912	328.802
GEMIN2	47	4.91939	100	6.70405	74	6.93869
ACSL6	109	2.37145	51	0.710693	85	1.65668
CCT6A	3389	180.955	5074	173.53	2253	107.769
PPP2CB	254	18.34	533	24.6501	227	14.6833
SH3D19	234	6.31235	353	6.09922	203	4.90573
CLSTN1	1300	35.6157	1997	35.0429	631	15.4867
SMPDL3B	64	4.86043	149	7.24779	78	5.30667
CCT7	3329	233.036	5589	250.592	2160	135.455
ARMCX6	104	7.64119	257	12.0944	99	6.51621
FAM22D	33	0.846841	33	0.542408	57	1.31037
AZI1	330	12.9705	259	6.52031	32	1.12675
MEIS3	12	0.788053	11	0.462691	14	0.823635
VWA8	363	7.21151	300	3.81738	631	11.2301
KIAA0930	663	15.0004	1345	19.4911	126	2.55383
ZCCHC11	352	8.55893	208	3.2394	571	12.4379
C12orf29	60	2.96959	90	2.85307	47	2.0839
KIAA2018	271	2.81229	189	1.25625	349	3.2445
B3GNTL1	28	2.87984	55	3.62324	29	2.67203
VPS8	141	3.97391	122	2.20234	97	2.44909
TMEM230	150	11.9734	340	17.3831	65	4.64805
HRNR	171	2.52766	54	0.511258	14	0.185389
DNASE1L1	270	12.2039	524	15.1702	348	14.0912
PHF19	947	31.4217	1776	37.7439	639	18.9938
ANKRD16	190	10.284	352	12.2032	44	2.1335
SSBP3	216	14.5891	422	18.2562	70	4.2355
ZNF655	628	18.445	892	16.7806	285	7.49887
C20orf194	39	0.802938	41	0.540662	50	0.922189
SYTL3	46	2.2594	88	2.76848	351	15.4445
FAM168B	1081	28.4435	1479	24.9258	79	1.86216
DALRD3	290	18.399	556	22.5942	138	7.84348
SSBP4	616	49.0331	1061	54.0938	59	4.2072
KDM1A	617	28.2473	966	28.3265	363	14.8878
RPS6	7825	1342.65	18035	1982.07	4114	632.376
IRAK1BP1	28	3.44237	34	2.67733	17	1.87232
ZNF766	48	2.29502	83	2.54184	128	5.48262
PM20D2	506	15.2879	548	10.6048	194	5.25086
TTC7B	123	5.09492	247	6.5532	106	3.93343
RNF187	1184	53.7557	2532	73.6309	301	12.2425
SPIN3	75	2.39253	66	1.34854	49	1.40031
TMEM201	237	8.62855	263	6.13295	56	1.82646
IBA57	288	5.18297	238	2.74339	43	0.693245
FAM83B	107	4.80735	63	1.81295	248	9.98174
SLC25A30	58	2.24922	137	3.40289	40	1.38962
ZNF780A	76	2.54365	105	2.25091	58	1.73902
FAM102B	42	1.11877	44	0.750703	29	0.692025
ACER2	62	3.09225	121	3.86539	40	1.78721
MTX3	218	3.94317	108	1.25123	136	2.20374
ERCC6L2	60	1.83659	21	0.411722	22	0.603275
NUGGC	26	0.951462	14	0.328149	41	1.34411
C10orf114	38	2.71758	56	2.56514	22	1.40946
GOLGA7B	16	0.352962	39	0.551057	23	0.454536
BCL2L15	29	0.829492	11	0.201526	13	0.333112
FAM171A1	274	9.86703	448	10.3333	44	1.41945
RAP1A	174	12.9855	423	20.2197	304	20.3243
TNK2	676	21.4827	655	13.3324	150	4.27038
RAP1B	400	26.4516	852	36.0874	830	49.1703
ZYX	3690	227.417	6261	247.152	2176	120.14
BCAS4	155	16.429	427	28.9889	159	15.0977
NCMAP	61	2.17465	31	0.707857	24	0.766485
AFMID	133	10.8415	251	13.105	113	8.25179
GLT8D1	206	12.6085	398	15.6029	282	15.4625
SPRTN	165	5.08233	173	3.4131	114	3.14569
ATP11C	110	2.5575	65	0.967968	104	2.16615
HERPUD1	111	7.25599	243	10.1743	242	14.1717
RPS7	3043	594.571	8679	1086.16	2527	442.323
PDLIM5	533	12.191	476	6.97338	1707	34.9767
MAGEA10	37	1.91871	11	0.365362	10	0.464558
DSTN	404	32.9132	1188	61.9911	921	67.2173
C1GALT1C1	86	6.42487	169	8.0868	277	18.5387
2013-09-07	727	23.7836	836	17.5176	1163	34.0844
CDK5RAP2	479	10.9366	338	4.94294	431	8.81565
TMEM44	98	5.59834	133	4.86642	51	2.60997
TRAPPC2	207	10.2953	308	9.81164	296	13.1884
PCGF6	96	6.12349	172	7.02717	34	1.94285
CHCHD7	77	6.33108	159	8.37352	73	5.37703
HAUS8	117	11.4303	154	9.63643	62	5.4262
MVB12B	177	5.21914	313	5.91145	120	3.16985
OLA1	395	12.8986	842	17.6109	354	10.3557
NAA30	222	7.05656	277	5.63954	62	1.76548
ARHGEF10L	127	4.01979	216	4.37903	82	2.32512
HNRNPA1L2	59	3.54857	79	3.04336	20	1.07762
BTBD1	374	16.1699	588	16.2831	779	30.1722
RPS8	6584	1328.41	14217	1837.28	966	174.604
MSL1	311	11.5806	441	10.518	176	5.87104
CENPP	32	1.33366	61	1.62836	42	1.56812
BIRC5	653	34.4019	1615	54.4961	128	6.04104
MCRS1	572	42.3768	1018	48.3063	205	13.6056
ARSI	1172	52.6396	3400	97.811	445	17.9051
ANO9	659	32.6047	161	5.10205	109	4.83119
ZNF302	51	2.7657	32	1.1115	47	2.28331
RPSA	7600	943.326	12832	1020.16	552	61.379
CTNNBIP1	111	5.2718	208	6.32737	32	1.3615
MDK	89	10.765	248	19.2133	106	11.4859
DNAJC21	716	16.4057	727	10.6694	1155	23.708
AKTIP	143	9.15429	283	11.6038	179	10.2654
SGOL1	122	4.19577	124	2.73148	86	2.64962
FOXP4	494	11.8118	640	9.80151	375	8.03254
SEC61G	312	95.2361	669	130.797	940	257.044
U2AF2	4183	190.037	6014	175	528	21.489
C9orf117	21	1.73468	41	2.16924	35	2.59
FOXP1	155	3.06517	202	2.55858	382	6.76735
CCDC66	59	2.67614	24	0.697256	38	1.54409
CENPW	202	52.2422	620	102.704	273	63.2507
SPRN	98	4.39328	60	1.72281	19	0.763043
GOSR2	268	11.4858	466	12.7919	186	7.1412
ITM2C	777	53.3156	1513	66.4962	229	14.0767
CTBP1	1934	110.793	3163	116.059	387	19.8609
GRAMD2	81	3.49992	109	3.01664	16	0.619335
MYPOP	164	12.3625	248	11.9739	29	1.95836
ARGFX	33	0.92676	14	0.251829	17	0.427696
SLC3A2	15250	925.433	19997	777.256	27624	1501.74
C18orf56	140	23.5949	204	22.0214	25	3.77453
AGPAT2	542	49.8036	1250	73.5692	143	11.7715
DCTD	729	50.7814	1614	72.012	384	23.963
ABI1	338	12.9069	543	13.281	404	13.8204
NHLRC3	101	4.04238	150	3.84531	193	6.91999
SLC25A53	34	0.777038	16	0.234211	20	0.409473
ZNF260	58	1.50715	17	0.282944	41	0.954431
NUDT17	15	1.95569	23	1.9207	17	1.98559
CTU2	224	18.4925	349	18.4543	55	4.06764
RGMB	58	1.80134	91	1.81023	34	0.945973
DISC1	26	0.516816	14	0.178244	153	2.7245
KLK6	56	5.21995	203	12.1199	29	2.42164
DDX60L	19	0.400152	14	0.188853	95	1.79237
SPIN4	100	3.45923	123	2.72527	74	2.29321
ADAL	33	1.33581	66	1.71119	152	5.51197
ZKSCAN2	91	1.81647	103	1.31689	168	3.0042
COA6	220	44.8332	608	79.3606	170	31.0355
C16orf88	280	20.4247	495	23.1274	96	6.27339
SNX30	182	3.40367	199	2.38371	53	0.887943
RPS9	8822	1759.99	18676	2386.44	1768	315.979
BCAM	2637	109.326	3738	99.2603	1744	64.7726
CCNC	226	13.9346	459	18.1268	385	21.2656
KRIT1	178	5.06691	134	2.44316	119	3.03461
FBXW7	115	4.18471	142	3.30963	104	3.39026
MPST	1001	92.7595	1908	113.247	110	9.13166
SEH1L	430	17.4457	649	16.8651	413	15.0108
FXR1	619	9.88313	942	9.63339	780	11.1566
LURAP1	11	0.84623	11	0.542017	17	1.17159
AGPHD1	15	1.72765	62	4.57385	50	5.15903
ALG10B	67	0.946032	59	0.533589	201	2.54249
FAM53A	28	1.41889	29	0.941266	15	0.680948
FAM227A	49	0.675251	22	0.194185	50	0.617265
C2orf68	255	8.5046	491	10.4886	121	3.61519
LRRC26	64	7.61807	189	14.4096	11	1.17298
GDPGP1	27	2.84277	61	4.11369	51	4.81039
ZNF793	78	1.55807	24	0.307063	41	0.733683
FRRS1	137	7.27684	145	4.93304	255	12.1337
PTRHD1	156	38.7937	291	46.3505	28	6.23774
C17orf97	40	3.09393	74	3.66612	12	0.831505
LDLRAD2	139	4.92818	88	1.99838	27	0.857567
SRRD	107	11.7711	246	17.3338	113	11.1364
H3F3C	461	62.0381	1237	106.623	324	39.0603
EIF2AK4	730	18.8385	1171	19.3555	298	6.88926
PTCHD4	50	2.17631	43	1.19879	74	2.88546
ZNF107	25	0.645975	12	0.198601	22	0.50925
MAD1L1	442	22.9626	467	15.5396	244	11.3559
RLTPR	13	0.412853	12	0.244094	50	1.42251
EXOC7	1074	30.8875	984	18.1258	263	6.7759
STAP2	502	46.4582	913	54.1195	192	15.9182
C8orf58	24	1.6564	36	1.59141	87	5.37906
SLTM	891	30.5616	334	7.33786	992	30.482
CXorf40B	42	4.45838	85	5.77925	37	3.51854
EXOC6	72	2.82916	74	1.86243	175	6.1602
RPS10	5398	964.612	12600	1442.16	2249	360.033
DCUN1D2	110	5.16566	108	3.24849	31	1.30415
SUPT20H	227	10.9604	302	9.33966	157	6.79098
FLG2	18	0.280682	10	0.0998773	51	0.712435
KATNAL1	92	1.73238	127	1.53174	119	2.00741
AKT1	2059	98.0186	3679	112.178	314	13.391
CUTA	385	45.6746	977	74.239	226	24.019
DBNL	1153	73.9436	2038	83.7143	63	3.61946
USP21	219	13.2334	356	13.7784	87	4.70954
NLE1	347	18.2202	561	18.8673	71	3.33976
OCIAD2	498	92.719	1463	174.465	289	48.2025
CPZ	232	12.9923	369	13.2358	155	7.77613
DDX19B	374	29.0864	640	31.8804	376	26.1963
ETFB	424	46.3576	937	65.6174	407	39.8642
EMC6	233	42.0594	455	52.6068	86	13.9071
FBXO44	171	7.3264	208	5.70798	184	7.06228
ILK	830	61.7803	1575	75.0891	1120	74.6832
CRMP1	31	1.40164	35	1.0136	15	0.607572
FAM96A	304	39.599	671	55.9831	220	25.6723
PAK4	771	35.793	1600	47.576	130	5.40655
NCDN	640	24.5711	691	16.9921	50	1.71968
TM9SF1	624	36.4218	1132	42.3202	1370	71.6359
ZNF638	304	6.3312	87	1.16053	362	6.75388
C16orf93	22	2.02548	21	1.23836	237	19.5472
GLTPD2	31	3.60847	32	2.38581	12	1.25134
MRPL22	233	10.4452	458	13.1508	225	9.03603
SLX1A	484	58.8427	879	68.4479	187	20.3667
RPS11	6180	1360.78	13511	1905.51	2128	419.763
CKMT1A	343	27.4253	583	29.8572	450	32.2331
LLGL2	784	31.4315	1049	26.937	281	10.0922
FAM13A	115	2.78103	146	2.26144	111	2.40471
BAG5	344	9.67988	564	10.1652	235	5.92396
ALG1L	93	14.3634	230	22.7523	105	14.5276
RUNX2	107	2.66972	116	1.8538	115	2.57047
MPG	568	62.6799	1209	85.4536	182	17.9922
HDAC5	581	15.5141	1081	18.4884	130	3.10975
RTKN	500	27.1354	751	26.1054	151	7.34134
PHF6	157	4.68968	197	3.76907	200	5.35187
PAPSS2	18	0.663656	27	0.637615	13	0.429385
TSC22D3	66	4.13936	252	10.1231	232	13.035
RAE1	407	31.5322	682	33.843	514	35.6743
IGSF11	21	0.838606	18	0.4604	10	0.357743
TAF9	475	46.2146	895	55.7741	555	48.3739
RPS12	5528	1563.27	10957	1984.63	408	103.361
RPS13	3545	953.221	8064	1388.84	1367	329.29
MSMO1	198	12.641	346	14.1487	1551	88.7078
SP3	624	13.9582	592	8.48184	576	11.5425
TLR10	54	1.9251	14	0.319678	12	0.383242
SUGP2	655	19.5406	505	9.64966	342	9.14019
TMCC1	131	3.06227	211	3.15921	136	2.84802
ZNF2	102	3.67034	103	2.37393	58	1.86968
MAEA	885	57.5083	1336	55.6055	202	11.759
GOPC	398	12.2354	463	9.11672	248	6.82995
USP1	477	17.2252	396	9.15938	428	13.846
ESCO2	46	1.94854	52	1.41085	24	0.910743
ALDH18A1	799	32.8191	1073	28.2296	1417	52.1414
PGBD2	29	1.52273	22	0.739896	32	1.50524
CCDC157	107	5.06829	102	3.09458	20	0.848672
BTBD11	157	3.87713	342	5.40954	125	2.76537
SIRT3	309	15.1459	502	15.7603	205	9.00164
PRR5	313	17.4187	516	18.3927	72	3.58953
INPP5D	1184	34.8472	3114	58.7028	677	17.85
CYB561	534	24.0831	963	27.8177	71	2.86855
RCCD1	327	16.8101	502	16.5292	102	4.69739
VMAC	52	4.42914	73	3.98257	22	1.67869
ERMAP	51	2.09969	67	1.76679	11	0.405705
ZHX1	535	14.6319	345	6.04351	343	8.40374
CCDC58	117	23.179	231	29.3119	145	25.7341
OS9	898	44.6781	1143	36.4241	874	38.9549
FAM78B	10	0.960457	15	0.922769	12	1.0325
HSP90AA1	7606	278.554	9062	212.57	9241	303.183
YDJC	656	69.7398	1361	92.6742	102	9.71425
MARVELD3	447	23.6808	623	21.1398	104	4.93576
KIAA2026	100	1.97451	36	0.455288	37	0.654475
TMEM30B	494	15.8191	835	17.1263	95	2.72528
P4HA2	131	7.24773	261	9.24901	506	25.0792
DCAF6	279	10.966	506	12.7385	189	6.65486
RAB28	63	4.94829	128	6.43945	101	7.1067
VMA21	248	7.44857	439	8.4452	48	1.2915
RNF215	148	10.9646	253	12.0054	59	3.91576
C5orf45	108	12.7913	127	9.63424	20	2.12203
OPA3	509	9.19624	570	6.59617	101	1.63473
SH3PXD2B	98	1.79245	133	1.5581	87	1.42552
GNG10	246	27.882	634	46.0259	143	14.5197
KAZN	179	4.2281	262	3.96385	93	1.96792
RPS15	7165	1919.35	15984	2742.51	934	224.139
SORBS3	436	19.8585	806	23.5136	69	2.81541
SH3BP5	99	4.24288	147	4.03522	42	1.61253
MUC1	769	59.5132	482	23.8923	82	5.68504
CMC4	39	5.47091	106	9.52412	54	6.78611
VPS13A	355	4.48379	35	0.283145	480	5.43114
EPM2A	41	1.68311	59	1.55134	21	0.772292
POLR3H	660	20.9883	937	19.0852	45	1.28197
PFKFB2	459	9.23085	551	7.09749	505	9.09815
LRP8	687	12.5638	642	7.52011	283	4.63643
BRCC3	172	8.35299	110	3.42161	104	4.52459
VLDLR	14	0.547693	33	0.826889	237	8.30596
AIFM3	62	3.63076	38	1.42532	10	0.524612
SERBP1	3299	69.3764	5378	72.4393	1822	34.325
CORO1B	1709	125.825	2485	117.186	806	53.161
FRMPD2	97	2.74634	219	3.97147	43	1.09065
PCK2	238	15.2427	409	16.7777	767	44.006
FPGS	1424	81.4455	2202	80.6675	225	11.5285
VPS13C	409	3.98586	100	0.624199	667	5.82314
NARG2	203	4.00547	181	2.2875	141	2.49235
GCOM1	161	4.91232	268	5.23745	88	2.40534
FAHD1	205	17.1328	463	24.7844	109	8.16079
SERF2	1084	44.9671	2948	78.328	613	22.7802
PIR	39	3.55609	81	4.73061	27	2.20549
PODXL	398	9.46072	417	6.34894	102	2.17207
FANCB	34	1.60781	16	0.484617	83	3.51614
FANCD2	446	12.1907	458	8.01835	230	5.63191
NME2	1042	174.374	2002	214.586	79	11.8433
NAE1	272	20.2461	398	18.9749	407	27.1393
HAX1	286	34.5052	752	58.1114	331	35.775
RPS15A	3609	945.409	8835	1482.39	1084	254.387
RPS16	8520	2054.09	18232	2815.39	2499	539.734
PUM1	558	14.7394	658	11.1326	357	8.44788
RPS19	6448	1080.31	13996	1501.94	4132	620.18
RPS20	1855	260.476	3966	356.698	418	52.5814
ZNF187	46	2.32358	62	2.00593	62	2.80559
ZNF749	115	5.58485	105	3.26608	64	2.78436
ZNF805	101	1.41878	110	0.989719	238	2.99505
IQCB1	141	7.73182	192	6.74355	363	17.8321
ABCC5	235	5.72091	196	3.05617	129	2.81332
RPS21	5471	1965.19	14197	3266.32	2164	696.35
HNMT	14	0.59145	35	0.94707	19	0.719078
S100A13	137	21.7493	386	39.2497	1170	166.396
FBLIM1	507	21.5341	798	21.7092	176	6.69673
GPHN	134	4.43065	168	3.55792	77	2.28079
ARF1	2806	198.872	5980	271.463	1608	102.095
TM2D2	158	6.17262	289	7.2316	61	2.13489
SBK1	12	0.341932	18	0.328515	164	4.18634
C1orf53	17	3.54047	31	4.13521	12	2.23886
ZNF772	68	1.78494	104	1.74852	54	1.26981
HIST2H2BF	26	2.04102	25	1.25701	169	11.8849
NRP1	298	7.20895	389	6.02739	560	12.136
RAB3IP	217	3.20329	237	2.24083	200	2.64484
CANX	3861	110.95	4811	88.5497	5143	132.397
KALRN	13	0.171108	12	0.101166	59	0.695684
SH3KBP1	268	7.99859	478	9.13757	287	7.67349
LIN52	44	3.48093	69	3.49636	32	2.26791
LRRC24	247	19.8274	165	8.48354	13	0.934857
ZNF688	60	4.67138	142	7.0812	13	0.906714
MECR	113	6.60375	185	6.92481	97	5.07828
CD276	1006	42.075	1513	40.5312	181	6.78168
APLP1	51	2.96099	76	2.82621	42	2.18448
BCL7A	279	10.6855	480	11.7749	202	6.93066
TNRC6B	637	4.95674	436	2.17304	205	1.42904
CD82	731	61.4903	1229	66.2164	735	55.3872
SLC6A9	233	9.77663	317	8.51955	175	6.57815
TGFBR2	314	9.49702	560	10.8485	113	3.06174
ZNF197	68	2.23076	68	1.42882	55	1.61636
CBWD5	100	9.04858	159	9.21513	105	8.51142
EXOC1	203	8.06127	157	3.99329	375	13.3405
WASF1	175	7.73063	232	6.56431	81	3.20549
MINK1	2212	62.7154	2299	41.7495	584	14.8332
SLC2A11	109	6.48726	148	5.64184	28	1.49288
TRIM17	156	10.6427	130	5.6806	187	11.4288
YIPF5	226	9.30989	326	8.60158	337	12.4365
FNBP1L	330	8.7854	334	5.69532	495	11.8055
SC5DL	158	3.20195	207	2.6869	432	7.84285
BRMS1	730	72.2601	1405	89.0793	123	10.9072
ARPC4	767	55.3531	1900	87.8262	347	22.4341
RPS23	6465	277.491	12780	351.346	2254	86.6696
RPS14	4667	844.594	10682	1238.19	1145	185.63
CELF2	13	0.200148	11	0.108474	44	0.606866
MBP	324	9.42666	601	11.1998	85	2.21546
ABCF1	1485	60.9791	1689	44.4231	438	16.1124
CSNK1A1	1260	67.7607	1966	67.7197	1089	52.4647
ADAR	2206	46.7714	2783	37.7931	1129	21.4438
CD74	678	57.3713	1705	92.4089	1300	98.5465
CD97	375	15.2753	562	14.6629	145	5.29126
CHI3L2	16	1.51727	25	1.51847	24	2.03885
CHN1	40	2.25515	72	2.59999	13	0.656586
U2AF1	1023	142.662	1725	154.08	626	78.2059
AP2M1	2908	213.219	6119	287.366	788	51.7595
TSPAN4	921	89.6076	1693	105.503	519	45.2361
IRAK1	2887	114.998	3984	101.645	158	5.6381
TAF5L	294	10.1038	363	7.99039	147	4.52572
DUT	712	47.1936	1644	69.7958	199	11.8165
TPD52	368	12.3369	693	14.8805	591	17.7492
RAB12	228	15.1691	442	18.8353	261	15.556
ANO6	289	6.66155	387	5.71363	269	5.55472
VEGFA	1747	67.8775	3791	94.3433	1837	63.9403
NDEL1	287	16.7793	529	19.8094	609	31.8963
AMMECR1	174	4.41656	153	2.48743	86	1.95554
ARFIP1	144	6.62883	237	6.9879	290	11.9593
CELF1	1455	26.9731	1696	20.1381	634	10.5291
ARHGAP30	89	2.86095	29	0.597093	13	0.374365
ARRDC2	246	13.8582	344	12.4123	37	1.86726
ARHGAP24	27	0.826998	20	0.392369	38	1.04269
VRK3	77	5.2156	152	6.59449	161	9.76949
FAM108B1	127	5.81989	253	7.42601	145	5.95267
RPS24	5291	267.357	11339	366.989	2762	125.029
RPS25	2647	765.282	6014	1113.67	1902	492.619
RPS26	2019	421.099	6205	828.923	609	113.788
CCM2	523	39.2785	1143	54.9823	116	7.80447
TCAIM	117	4.51751	161	3.98165	99	3.42437
SLC35F1	30	0.879495	13	0.244107	24	0.630312
KCTD21	81	3.41081	137	3.69503	120	4.52675
C6orf120	86	2.95054	128	2.81279	110	3.38087
SOWAHB	70	3.40878	94	2.93193	68	2.96649
AHDC1	320	7.00708	374	5.24545	120	2.35397
PLEKHG1	28	0.550342	25	0.31473	47	0.82757
GLTPD1	242	15.6967	474	19.6923	40	2.32427
WDR45	217	16.2886	407	19.5678	203	13.6506
ZFAT	112	3.39397	157	3.04729	93	2.52467
ZNF16	36	1.95748	74	2.57722	29	1.41262
KIAA0101	426	40.7778	1137	69.7106	175	15.0067
METTL17	342	27.2381	473	24.1288	194	13.8416
ZNF181	21	1.01224	17	0.524852	33	1.42498
SLC10A7	31	1.16562	37	0.891092	49	1.65054
RPS27	2382	965.312	4953	1285.64	149	54.0934
RPS29	2250	443.28	4947	624.255	766	135.194
GRB7	135	8.48934	428	17.2388	484	27.2658
AP2B1	1717	42.3794	2554	40.3766	2354	52.0503
AP1G1	577	11.9852	752	10.0049	985	18.329
ARHGAP5	344	5.09494	168	1.59373	473	6.27588
PPAPDC1A	33	3.08615	87	5.21131	14	1.17291
SAMD5	29	0.652287	16	0.230508	47	0.947047
ARNTL	164	8.29881	398	12.8997	290	13.1463
ATF3	62	3.69464	161	6.14512	329	17.5634
SPN	177	3.62835	99	1.29986	194	3.56263
RPS28	4477	1667.08	9186	2190.89	370	123.425
COX19	145	4.217	226	4.20986	104	2.70957
ZNF451	249	3.71187	215	2.05284	569	7.59868
SMAGP	60	7.85153	157	13.1591	23	2.69627
CYB5RL	49	1.97281	53	1.36675	14	0.504952
RAB24	127	11.2065	195	11.0211	106	8.37927
MSRB3	46	1.42834	38	0.755754	32	0.890133
CTNS	160	5.13631	172	3.53658	46	1.32288
IFIT3	93	5.20404	111	3.97836	104	5.21342
SRSF7	784	44.8047	1687	61.7514	554	28.3629
TP53BP2	236	7.00971	246	4.68002	96	2.55442
PLAA	172	4.93862	182	3.34713	236	6.07046
FAM131B	35	1.13743	75	1.56114	10	0.291131
HHLA3	30	4.74673	33	3.34435	20	2.83489
SCMH1	191	8.10275	285	7.74405	108	4.10445
RBFOX2	663	13.5169	986	12.8755	215	3.92677
PLD3	758	44.8319	1471	55.7256	2023	107.188
FAM198B	139	4.08594	249	4.68814	125	3.2917
NT5DC3	96	1.8929	94	1.18716	74	1.30714
ELP6	179	18.8744	369	24.9213	88	8.31259
RNLS	52	3.06154	90	3.39393	58	3.05912
ERGIC1	1753	84.9295	3622	112.396	828	35.9368
TRMT11	95	6.92627	154	7.19151	211	13.7813
CCDC90A	209	5.43391	353	5.87848	51	1.18787
INF2	2677	80.8463	3018	58.3788	343	9.2798
CRELD1	140	7.38654	246	8.31328	211	9.97305
DHRS12	33	2.37432	44	2.0277	80	5.15642
GSTCD	221	7.62636	278	6.1446	143	4.42072
ZNF613	38	2.31093	36	1.40226	45	2.45159
ATAT1	50	3.29115	86	3.62577	71	4.18667
DNAJB14	112	5.75968	71	2.33864	247	11.3792
DDX59	99	6.06988	123	4.8303	243	13.347
MRI1	517	23.1476	403	11.557	71	2.84778
YTHDC1	507	11.5406	498	7.26065	552	11.2562
CALML4	78	2.39374	67	1.31699	22	0.604837
FDX1L	168	28.3812	400	43.2818	33	4.99421
CCDC78	59	5.20942	12	0.678645	39	3.08485
TMEM150A	54	4.94283	90	5.27653	14	1.148
MANEAL	775	38.572	1377	43.8964	61	2.71977
VSTM4	21	0.470116	10	0.143387	28	0.561534
LYPD5	10	0.568747	21	0.765002	12	0.61141
TIPRL	185	8.68198	438	13.1657	375	15.7656
LIMK2	1311	48.4619	2396	56.7295	640	21.1939
MAF	20	0.413619	27	0.35765	47	0.870765
CSNK1G3	174	5.33529	241	4.73314	463	12.7181
BOLA2	1044	146.742	2341	210.755	296	37.2715
CPT1A	82	2.22044	92	1.59565	785	19.0427
SERPINB8	169	7.0912	195	5.24073	39	1.46599
STXBP1	207	7.42234	415	9.5311	400	12.8488
MMP28	345	19.9164	684	25.2914	320	16.5491
RCE1	457	44.1913	590	36.5423	75	6.49702
TFAP2A	642	23.9812	814	19.4753	398	13.3184
KLF10	200	8.79948	475	13.3858	116	4.57212
TMPO	1188	40.4175	1436	31.2919	1097	33.4343
NR2C1	120	4.19598	76	1.70212	94	2.9445
SLC35A2	319	17.3256	670	23.3075	80	3.89242
ZNF174	91	5.21102	165	6.05187	68	3.48837
ZNF207	1140	69.8053	1725	67.6545	466	25.5624
STK24	991	30.4852	2325	45.8102	2519	69.4186
MINOS1	263	9.43032	675	15.5024	157	5.04316
GGT1	132	7.78125	217	8.19331	140	7.39326
SPINT1	1737	99.8695	3404	125.356	2611	134.485
ZNF226	25	1.36615	52	1.82006	92	4.5038
PQBP1	405	51.853	671	55.0257	296	33.9502
LCMT1	175	18.1698	514	34.1822	246	22.8813
HNRNPH2	715	42.5185	1165	44.3733	4617	245.96
GPR126	270	5.51728	245	3.20665	630	11.5328
PJA1	296	14.6195	433	13.6979	264	11.6809
OAS1	187	15.9949	341	18.6818	171	13.1029
USP48	231	7.36073	290	5.91876	234	6.6797
KYNU	1094	88.5179	1916	99.2964	2881	208.828
CBFA2T2	406	7.46425	408	4.80446	330	5.43509
RRM1	1583	70.5646	2142	61.1575	1466	58.5427
RPAIN	256	13.7206	548	18.8121	258	12.3875
FBXO7	512	33.8266	1173	49.6376	1140	67.4724
C19orf6	2663	139.88	2853	95.9865	339	15.952
CYFIP1	1617	51.9323	1978	40.6891	1819	52.335
FAIM	132	12.3042	143	8.53765	337	28.1411
GLUL	2689	81.0367	5485	105.875	2367	63.9031
GPR155	90	1.69495	51	0.615188	240	4.04909
C17orf62	457	26.8506	740	27.848	76	4.00022
NPNT	13	0.394952	11	0.214052	28	0.762065
MTERFD3	26	2.06611	46	2.34132	13	0.925456
AIPL1	25	1.19693	11	0.337324	28	1.20094
MAGI1	122	2.39858	83	1.04519	81	1.42663
AMD1	480	19.9582	814	21.6785	676	25.1802
MYCL1	36	1.41302	102	2.5643	83	2.91847
PBLD	22	1.20965	15	0.528265	18	0.886628
PAIP2	374	35.3717	707	42.8281	352	29.8236
SRGAP3	472	7.49235	527	5.3581	201	2.85828
SAR1B	277	5.92414	452	6.19168	708	13.5648
TMEM98	130	10.3018	335	17.0035	68	4.82736
CSTF3	220	11.0852	290	9.35932	270	12.1876
WIPI2	639	20.2481	1322	26.8311	1065	30.2319
CSTF1	513	31.4124	840	32.9448	632	34.6683
BABAM1	439	43.0358	896	56.2597	626	54.9759
TOM1L2	301	7.37179	453	7.10605	250	5.48503
SPECC1	842	24.0839	1022	18.7236	461	11.8127
PPM1B	273	10.0864	372	8.80317	187	6.18937
PHF12	469	14.9078	555	11.2994	222	6.32158
FAM229B	14	0.745568	36	1.22796	26	1.24041
RHOT1	242	10.4028	316	8.70056	546	21.0262
AMZ2	307	22.055	718	33.0382	1302	83.7937
DUSP28	69	6.31177	79	4.62864	19	1.557
SGK3	79	2.51449	53	1.08049	53	1.51123
MYO19	968	31.2865	1242	25.7115	136	3.93779
PRKCZ	89	5.44268	199	7.79472	430	23.5572
ACOT9	234	19.2733	432	22.7902	277	20.4387
MTUS2	20	0.409983	45	0.590844	37	0.67947
BBS9	41	1.4511	63	1.42817	42	1.33167
TRPT1	279	37.4749	608	52.3076	146	17.568
NOP2	1034	52.4911	915	29.7516	311	14.1435
ZNF704	91	0.899775	88	0.557314	55	0.487178
DCLRE1C	90	3.1171	56	1.24228	60	1.86162
TIAL1	533	19.2328	732	16.9181	330	10.6675
UBA52	3590	181.663	7536	244.251	830	37.6255
RRM2	949	39.3096	1439	38.1784	108	4.00764
DMAP1	262	21.103	280	14.4452	91	6.56623
ERP29	905	87.4528	2226	137.776	542	46.9199
EIF2B4	249	20.09	429	22.1698	216	15.6123
SLC25A52	12	1.44044	24	1.84523	15	1.61301
EXOSC9	222	19.2081	332	18.399	213	16.5099
NHP2	1086	180.886	2623	279.832	133	19.8454
ITPRIPL2	1725	31.8704	2399	28.3892	264	4.36953
FAM134B	146	6.32386	295	8.18419	193	7.48893
SMOC1	1512	58.1591	3188	78.5432	1722	59.3378
ESRP1	881	32.9261	1491	35.6916	1605	53.7368
SORBS1	15	0.29593	14	0.176909	43	0.759974
RPL14	5678	876.937	12406	1227.24	2551	352.952
RYR2	13	0.112995	14	0.0779415	113	0.879889
RGL3	28	1.55518	17	0.604778	317	15.773
RABGAP1L	167	3.4648	148	1.96674	214	3.97748
UFD1L	285	22.7366	447	22.8409	149	10.6488
FAM102A	238	8.13602	294	6.43734	70	2.14371
VPS26A	245	12.9025	382	12.8853	506	23.8721
RPL41	10698	2605.69	26080	4068.66	758	165.395
BOLA3	134	34.4055	385	63.3152	30	6.90044
AGBL5	291	12.7874	605	17.0282	86	3.38549
SDHC	464	23.142	1195	38.1747	381	17.0232
DMKN	580	42.6143	1288	60.6132	537	35.3455
GTF3C2	670	24.312	1032	23.9856	292	9.4921
FAM129B	4768	171.744	7086	163.482	2038	65.7631
UNKL	419	11.707	339	6.06672	113	2.8284
EXOC4	568	19.2735	872	18.9519	1166	35.444
AGAP1	811	10.6322	1065	8.94287	333	3.91093
CNTROB	326	11.1927	480	10.5556	212	6.52058
FAM220A	173	11.1148	399	16.4192	61	3.51089
ARL4A	46	2.03775	128	3.63184	325	12.8976
FOXK1	1786	22.701	1833	14.9228	692	7.87957
ACPL2	53	2.36998	97	2.77821	22	0.881301
ARL5A	357	16.0243	401	11.5287	129	5.1872
SUSD4	40	1.87966	114	3.43123	27	1.13662
EIF3B	4469	206.325	5743	169.826	2400	99.2624
CMTM5	14	1.65951	47	3.5684	10	1.0619
BCO2	10	0.488978	11	0.344513	929	40.6947
PALM2	55	0.82534	30	0.288347	148	1.98959
THYN1	104	11.1986	276	19.0355	479	46.206
ECE2	238	9.71978	443	11.588	273	9.98791
STAU1	1459	56.3337	2228	55.1001	590	20.4079
TRIM16L	254	18.229	399	18.3411	117	7.52225
CYFIP2	419	8.77633	685	9.18996	185	3.47139
USP14	471	16.1205	597	13.0875	566	17.3543
HELZ2	858	12.2021	447	4.07172	230	2.93026
PDE4B	116	3.83459	220	4.65809	105	3.10945
CDKL5	22	0.912084	13	0.345207	82	3.0455
RUFY3	122	3.92796	121	2.49526	463	13.3543
DYNLL1	1442	253.542	3330	375.019	478	75.2913
GON4L	320	5.96019	293	3.49544	236	3.93781
SCML1	22	1.07612	43	1.3472	57	2.49773
PHYH	94	7.79644	232	12.3248	257	19.0956
AGPAT3	973	21.1141	1677	23.3087	272	5.28764
SCD5	265	12.1478	404	11.862	160	6.57058
SIL1	305	21.8231	645	29.5597	552	35.3825
BTF3	2199	250.435	5281	385.222	3033	309.439
PARL	403	40.5979	863	55.6843	265	23.9153
EEF1B2	3380	433.138	7383	605.992	1459	167.493
GATSL3	26	2.28011	42	2.35915	23	1.80693
NBPF9	1285	62.4259	749	23.306	247	10.7496
NPM1	5489	538.837	9793	615.75	2950	259.429
NCKAP5L	325	9.43453	452	8.40426	92	2.39253
EIF3C	255	11.1196	261	7.28977	12	0.468773
HSD17B10	610	90.1024	1319	124.789	197	26.0678
REV1	208	6.24983	266	5.1193	85	2.288
DIXDC1	51	1.23061	58	0.896398	59	1.27536
SLC38A10	1211	40.1345	1295	27.4895	205	6.08639
SCNN1A	2375	97.0493	4291	112.308	2844	104.11
DLX1	16	0.955457	30	1.14746	16	0.85594
MARVELD2	107	7.04633	185	7.80324	165	9.73409
NARF	202	16.1513	484	24.7871	127	9.09689
CDC42SE2	236	9.18203	476	11.862	309	10.77
CDC42SE1	563	25.1596	1184	33.89	263	10.5289
ARL17B	12	2.2881	24	2.93109	13	2.2206
PRPS2	489	27.3847	841	30.1661	336	16.8566
FER1L6	11	0.258582	10	0.150567	87	1.83214
C20orf27	342	27.531	758	39.0832	47	3.38943
TRIOBP	480	6.73011	951	8.54054	190	2.38653
TTPAL	363	8.28006	570	8.32771	48	0.980845
ALG13	125	4.25675	159	3.46808	129	3.93542
ATAD3C	74	2.72766	43	1.0152	46	1.51897
EFEMP1	1720	79.0753	2406	70.8488	4597	189.33
SLC25A29	91	5.46167	145	5.57412	43	2.31199
ATP6V1E1	201	20.3494	520	33.7197	287	26.0298
ATP6V0B	803	111.763	1391	124.003	463	57.7292
SRSF5	1003	86.4145	1367	75.436	777	59.9707
RGS19	249	22.2479	498	28.4999	165	13.2071
MARK2	1391	41.8399	1981	38.1656	746	20.1018
NPRL3	476	22.8357	785	24.1214	135	5.80196
KIAA0317	335	8.75145	615	10.2904	148	3.46361
ETNK1	155	3.10488	170	2.18115	309	5.54504
CD151	3651	335.269	7121	418.838	2314	190.361
FHL2	229	17.3634	613	29.7704	757	51.4196
SKA1	105	5.11843	204	6.36945	38	1.65945
DNAJB2	677	30.8157	1610	46.9389	170	6.93209
AP1S3	196	6.96645	299	6.80693	201	6.40006
KREMEN1	342	7.9256	622	9.23253	72	1.49476
SEC14L1	512	13.0471	724	11.817	254	5.79841
KCNC4	134	4.29584	206	4.22994	62	1.7806
CCNL2	554	25.2979	232	6.78558	189	7.7316
MAP9	90	1.74627	23	0.285839	120	2.08585
PICK1	421	27.1339	582	24.0258	156	9.00715
DPH2	487	27.7423	697	25.4315	77	3.9295
USP9X	2074	23.7895	1434	10.5354	1793	18.4242
IAH1	146	22.9223	454	45.6546	2384	335.308
CREBZF	1019	19.1348	804	9.67009	209	3.51584
PRMT5	830	47.7985	1198	44.1893	311	16.0446
ZMYM5	129	5.61488	95	2.64849	128	4.99107
ZNF550	59	7.32319	56	4.45205	25	2.77985
MTL5	98	3.84548	254	6.38385	25	0.878815
IL18BP	57	2.89982	28	0.912384	14	0.638052
TNFRSF25	72	6.21076	25	1.38126	29	2.241
ANGPTL4	11	0.822218	19	0.909645	21	1.4062
YIF1B	515	25.217	1085	34.0283	250	10.9663
UNC45A	992	35.2588	1525	34.7176	1323	42.1258
CHTF8	526	25.5883	1134	35.334	198	8.62885
TYW5	64	1.69527	76	1.28943	78	1.85091
SNAPC3	194	8.91608	246	7.24155	422	17.3747
NBPF10	105	1.39624	52	0.442893	10	0.119125
SDCCAG3	1002	59.9109	1527	58.4792	194	10.3914
DEDD	219	13.1997	446	17.2179	93	5.02153
C4orf29	46	2.99186	59	2.45788	111	6.46755
EML6	41	0.742739	14	0.162444	26	0.421947
TMPPE	49	1.75521	28	0.642414	37	1.18732
CBLN3	12	0.72821	16	0.621898	26	1.41345
AIM1L	252	6.8342	156	2.70979	110	2.67247
CDC42	415	25.7328	1050	41.7016	870	48.3272
CDK20	28	1.66436	34	1.29447	19	1.01176
CHIC1	20	0.411763	19	0.250551	19	0.350432
OXLD1	154	35.3315	317	46.5827	79	16.2368
GPX4	1771	250.411	4317	390.968	863	109.315
SYNE4	19	1.75381	55	3.25175	96	7.93842
STRN4	1145	50.738	1654	46.9448	229	9.09067
FKRP	241	9.86779	215	5.63853	52	1.90739
C19orf55	106	7.02601	119	5.05213	36	2.13766
ANKRD34A	20	0.787617	43	1.08462	307	10.8307
ZNF674	31	1.07787	10	0.222704	132	4.11159
ZNF384	482	21.1544	577	16.2201	133	5.22923
INTS6	260	4.95423	231	2.81929	374	6.38421
SGSM1	122	2.80986	72	1.06214	52	1.0729
SLC4A8	89	1.07422	38	0.293772	121	1.30834
GPER	22	1.0533	34	1.04264	18	0.772032
FAM83G	323	15.6808	385	11.9715	107	4.65352
MLLT4	331	6.17154	228	2.72285	403	6.73136
TCERG1	652	22.0764	346	7.50378	725	21.9913
SWI5	170	24.6498	415	38.5422	142	18.4453
FAM3C	658	36.8199	1111	39.8195	700	35.0904
SIRPA	364	12.3248	521	11.299	194	5.88457
ARL16	152	17.913	212	16.0024	37	3.90625
MAPK3	390	28.0318	746	34.3439	166	10.6888
FAM133B	132	7.60784	121	4.46681	80	4.13057
CD68	555	42.5351	780	38.289	240	16.4778
ANXA8	3214	210.097	4471	187.199	697	40.8168
MOSPD3	100	11.8241	363	27.4915	32	3.38961
SPTSSB	11	0.678526	15	0.592637	15	0.828891
MLH3	73	1.31507	76	0.876927	101	1.62997
NRF1	176	7.09203	297	7.66547	79	2.85179
MYH11	23	0.471277	40	0.524967	28	0.513971
ARAP1	2418	66.9545	2921	51.8059	485	12.0309
PQLC2	85	5.36173	126	5.09074	23	1.29971
ACTR3B	227	14.5644	384	15.7806	141	8.10436
CKLF	87	13.936	242	24.829	73	10.4755
SERPINB7	141	8.93777	306	12.4238	332	18.853
PEG10	48	1.03184	50	0.68844	21	0.404411
SLAIN1	55	2.74024	86	2.74441	185	8.25717
CEP44	79	2.47789	75	1.50675	173	4.86109
H2AFY	1642	121.395	3089	146.275	292	19.3394
C16orf13	582	98.5545	1336	144.905	191	28.9747
LFNG	100	5.99173	203	7.79063	19	1.01985
CLDND1	294	16.7883	640	23.4079	650	33.251
ZNF765	78	2.42408	54	1.0749	55	1.53125
AGTRAP	285	31.6714	664	47.2623	246	24.4901
PAQR3	95	3.61411	121	2.9484	62	2.11301
FAM63A	88	4.40755	155	4.97245	50	2.24345
TYSND1	967	36.1782	1257	30.1217	171	5.73125
CD83	27	1.5505	43	1.58161	23	1.18322
PAPD5	144	2.52503	107	1.20175	77	1.20956
DCUN1D4	112	3.73535	122	2.60614	92	2.74874
PRDM15	181	3.86927	144	1.97168	58	1.11074
U2AF1L4	19	3.45605	32	3.72821	134	21.8355
HAGH	377	33.308	837	47.3649	237	18.7581
SPATA7	18	1.27192	49	2.21773	52	3.29174
COA3	310	54.5737	776	87.4999	83	13.0898
YARS2	321	21.0125	617	25.8692	230	13.4876
C6orf48	440	74.3316	911	98.5742	610	92.3173
MAPK8IP3	3009	76.1044	2843	46.0562	757	17.152
CCDC112	32	1.79064	10	0.358411	31	1.554
ZBTB8A	102	1.97857	90	1.1182	73	1.26855
PHF11	68	5.86572	109	6.02231	154	11.9005
ASB1	723	15.0508	1186	15.8136	197	3.67384
MTMR12	422	11.5725	765	13.437	191	4.69226
FAM63B	113	3.21921	69	1.25905	199	5.07875
RUFY1	266	14.2404	404	13.8531	237	11.3664
SLC26A6	302	15.7296	254	8.47362	254	11.8516
SIDT2	188	6.82363	260	6.04443	141	4.58468
RHBDD2	367	27.7973	804	39.0048	115	7.80311
ERAP1	338	8.61002	359	5.85741	621	14.1714
EFTUD1	177	6.83233	237	5.8596	527	18.2238
LINS	30	1.69877	50	1.81346	24	1.21747
PRKAG2	161	6.72182	311	8.31659	96	3.59058
ZXDC	683	7.71051	602	4.35294	253	2.55868
TTC23	82	3.06302	187	4.47406	72	2.40936
STEAP2	105	2.12364	45	0.582947	83	1.50384
HSF4	105	5.73563	33	1.1546	14	0.685098
BCL2L12	289	22.1609	616	30.2548	91	6.25119
INCENP	1829	62.7505	1559	34.2589	628	19.3017
UEVLD	118	6.92155	146	5.48527	224	11.7707
HEY1	16	0.987374	36	1.42295	42	2.3219
KIAA0895L	130	5.43873	105	2.81363	22	0.824535
GDAP1	102	3.73074	118	2.7644	21	0.688092
ABCE1	622	21.0957	655	14.2288	1105	33.5737
SLC2A4	21	0.948592	23	0.665445	23	0.930723
FAM110A	185	14.5307	381	19.1674	120	8.44361
CYLD	175	2.85695	245	2.56186	313	4.57764
RALGDS	878	33.6812	1532	37.6423	239	8.21341
TROVE2	142	6.2207	96	2.69368	644	25.2737
PGP	925	41.9564	1473	42.7941	42	1.70663
CEP63	150	3.52437	169	2.54332	161	3.38882
PREPL	192	3.96383	204	2.69754	162	2.99613
PPP4R1	828	29.6371	1413	32.3945	368	11.8001
CCDC41	56	2.46997	13	0.367257	58	2.29173
NAAA	173	13.2089	366	17.8988	208	14.2271
CEP170	212	4.19761	70	0.887746	473	8.38997
ANKZF1	318	17.5391	435	15.3672	778	38.4409
RUFY2	105	3.31681	75	1.51746	157	4.44286
SLC16A3	6330	431.434	11964	522.289	1643	100.318
WHSC1	1403	23.7864	1767	19.1881	330	5.01207
CENPA	148	14.732	359	22.8886	58	5.17203
ZNF205	186	12.8434	295	13.047	31	1.91761
FAM98B	192	17.7343	263	15.5594	171	14.1495
ST3GAL5	46	2.74694	110	4.20734	35	1.87237
CAST	1196	37.4886	1514	30.3961	2039	57.2556
MST4	163	6.95015	241	6.58185	1656	63.2557
TGFB1I1	66	5.20404	110	5.55537	121	8.54701
TRAPPC5	544	91.0359	1210	129.695	128	19.1892
TMEM80	83	7.27432	120	6.73627	42	3.29759
PSAP	4218	211.934	8611	277.122	15343	690.615
MLPH	23	0.871034	57	1.38263	26	0.88209
SUMF2	874	60.5263	1928	85.5192	862	53.4776
ABHD12	156	10.4522	441	18.9254	90	5.40204
ACBD5	227	7.73582	331	7.22491	256	7.81543
ZNF565	10	0.732082	25	1.17226	25	1.63958
CEP85L	75	1.39655	45	0.536702	121	2.01843
CARHSP1	476	22.4719	1141	34.5019	115	4.86367
GEMIN8	122	5.32486	168	4.69658	206	8.05468
FRMD6	339	9.54674	523	9.43368	288	7.26575
NUPR1	61	9.5141	179	17.882	926	129.384
DLGAP4	584	17.0121	895	16.6991	230	6.00214
SMIM8	29	1.69477	51	1.909	63	3.29826
SLC12A6	248	4.54945	271	3.1842	419	6.88579
ZNF706	271	13.2741	675	21.177	205	8.99544
DIAPH3	221	6.5546	150	2.8495	725	19.263
SPRED3	37	1.03725	17	0.30525	111	2.78765
COASY	1119	62.249	1949	69.4445	417	20.7812
MINA	284	7.56218	337	5.74755	186	4.43685
AGAP3	1987	87.4499	2842	80.1142	279	11.0001
SLC9A6	84	2.52771	108	2.08159	213	5.74195
MAZ	2382	121.923	3358	110.09	98	4.49369
NCBP2	404	26.4822	805	33.7982	402	23.6065
LTBP4	223	6.16647	146	2.58588	91	2.25427
ATPAF1	376	29.242	671	33.4246	325	22.643
FEZ2	154	10.4711	287	12.4991	359	21.8675
NSL1	137	1.47408	267	1.84008	215	2.07239
SMC2	593	13.9468	126	1.89809	396	8.34351
TATDN3	56	3.05314	73	2.54921	45	2.19788
FRS2	127	2.63184	116	1.53971	111	2.06068
EIF4G2	7440	262.734	13069	295.604	1231	38.9434
CHD2	764	11.6055	511	4.97183	693	9.43055
ENGASE	330	10.4451	270	5.47378	110	3.11907
CRTC3	422	11.4315	653	11.33	407	9.87683
RRBP1	834	31.2846	702	16.8665	622	20.902
SNUPN	133	10.4927	355	17.9386	232	16.3967
TMEM8B	64	2.43933	111	2.70981	179	6.11191
TTC14	68	2.02059	20	0.380648	83	2.20943
KDM5A	495	6.49844	444	3.73346	711	8.36192
XRN1	181	2.55114	83	0.749304	531	6.70475
DBNDD1	144	9.62099	273	11.6827	15	0.897803
PARP2	218	16.433	341	16.4642	163	11.0073
SDHAF1	165	20.7517	332	26.7444	58	6.53478
SNX21	149	6.6565	244	6.9819	54	2.16116
NGDN	168	15.0484	336	19.2773	282	22.6289
TRAK1	591	16.0707	897	15.623	165	4.01943
PLEKHG5	192	5.17936	201	3.47292	100	2.41662
RHOC	930	94.6933	2670	174.129	859	78.3542
MFSD12	1222	76.1041	1419	56.6035	150	8.36875
RERE	537	9.32204	572	6.36	151	2.34826
SHPRH	114	2.21134	54	0.670917	206	3.57973
LGALS9B	109	12.4735	217	15.9054	42	4.3057
ZSWIM7	49	3.47281	95	4.31254	37	2.3492
GTPBP10	174	3.28167	144	1.73953	246	4.15637
PVRL2	737	36.7064	1287	41.0561	362	16.1516
SEC24B	455	13.9305	436	8.54996	454	12.4521
STAG2	647	14.6804	459	6.6707	1134	23.0505
SRGAP2	153	3.643	236	3.59918	343	7.31635
FIGNL1	171	6.8886	128	3.3027	41	1.47962
TNNT3	63	7.44917	33	2.49923	12	1.2711
ELMSAN1	872	15.3131	958	10.7755	215	3.38235
TPM3	2155	43.1983	4036	51.8197	1928	34.6225
SMAP1	189	8.07086	271	7.41228	216	8.26313
TMEM237	225	5.72332	392	6.38669	191	4.35243
ZNF557	107	2.53626	105	1.59413	89	1.88987
FAM22G	35	1.18706	28	0.608256	15	0.455752
SRD5A1	482	30.2833	833	33.5217	51	2.87051
NET1	1500	53.4081	3911	89.1924	2324	74.1284
DPH3	56	1.95957	134	3.00332	54	1.69277
STIL	221	6.26337	241	4.37479	79	2.00574
MUTYH	89	6.55942	122	5.75917	24	1.5846
PHACTR4	405	9.27526	424	6.21958	172	3.52884
HIPK3	707	21.2031	722	13.8689	542	14.5617
UHRF1	2158	75.5319	2163	48.4909	150	4.7033
CLCC1	261	7.69442	386	7.28865	281	7.4212
SCYL1	1218	65.4031	1893	65.1067	645	31.0272
DBNDD2	443	41.105	1072	63.7103	181	15.0453
UBL5	862	236.25	2060	361.624	844	207.224
SMIM15	290	14.2736	516	16.2671	295	13.0074
SULT1A2	148	15.9003	197	13.5561	97	9.33575
SULT1A1	224	19.9765	253	14.4516	67	5.35278
TBXA2R	19	1.03907	28	0.980787	10	0.48992
TKT	8578	413.335	14493	447.3	5471	236.165
TNFRSF1A	694	44.3473	1829	74.8593	400	22.8981
TOP2A	1538	38.0272	660	10.4522	1801	39.8919
TOP2B	581	15.4676	327	5.57596	715	17.0524
TUBB2A	938	82.4117	1447	81.4289	238	18.7325
TUBG1	960	69.9917	1785	83.3562	297	19.3983
TYMS	1189	106.84	2171	124.95	222	17.8705
MZT1	146	8.6101	218	8.23448	150	7.92464
MOCS1	136	4.64692	223	4.8804	32	0.97951
ACSS2	275	12.9612	462	13.947	258	10.8935
TMUB2	208	12.2108	392	14.7397	157	8.2568
ZNF626	16	0.373833	12	0.179582	26	0.544207
CLTA	1077	123.945	2336	172.191	299	30.8261
ZNF493	43	1.23465	15	0.275862	20	0.514446
SLC7A6	638	14.2781	673	9.64691	82	1.64397
QSER1	730	11.2027	370	3.63685	232	3.18948
METTL9	610	27.1576	1316	37.5268	218	8.69463
CDC14B	138	3.51219	225	3.6678	449	10.2371
MYH14	350	7.20273	165	2.17489	78	1.43799
HS6ST2	495	15.4172	481	9.59558	307	8.56589
ZNF436	51	1.61461	118	2.39278	75	2.12711
ATG9A	762	28.7277	1411	34.072	299	10.0983
SREK1	465	9.5376	165	2.16768	613	11.2637
SENP7	35	1.00923	12	0.221629	96	2.47985
SEC31A	849	28.3752	973	20.829	2994	89.6428
SPPL2B	592	22.0787	319	7.62021	425	14.1995
RNF214	127	6.70313	195	6.59224	113	5.343
SLC25A45	138	8.58689	99	3.94563	47	2.61991
DEPDC7	98	6.99091	176	8.04164	359	22.9422
NCOR2	4465	71.708	3672	37.7723	514	7.39506
UBXN11	89	6.83199	57	2.80257	15	1.03153
TMPRSS13	244	10.066	415	10.9657	69	2.55004
ZFYVE19	225	14.0804	409	16.3939	199	11.1563
WIPF1	56	1.71341	129	2.52806	61	1.672
RBM23	536	29.279	964	33.7282	661	32.3464
POMT1	250	10.7111	141	3.86935	97	3.72305
DPH5	105	8.2654	261	13.1595	192	13.5397
IRF2BP2	2348	71.6251	3907	76.337	1726	47.1673
PNKD	246	11.237	513	15.0091	80	3.27368
TMEM231	220	10.3827	346	10.459	84	3.55141
ZNF586	88	5.51429	162	6.50199	38	2.13316
LYPD1	47	2.49178	104	3.53159	54	2.56471
BCLAF1	740	14.4927	223	2.79734	228	4.00022
HNRNPC	3569	156.157	7771	217.779	4878	191.201
PHF16	83	2.3938	149	2.75245	511	13.2027
TSEN34	979	60.6254	2016	79.9625	1265	70.177
PPCS	256	24.4556	569	34.8156	394	33.7184
SLC38A1	1846	30.9502	1838	19.7379	1197	17.9787
KLK5	57	5.18739	232	13.5234	51	4.15792
PRR3	120	5.01446	288	7.70832	33	1.23535
FAM222B	199	6.74446	266	5.7743	50	1.51809
KLK10	79	3.61792	135	3.95995	134	5.49754
TCF19	286	12.3017	466	12.8383	27	1.04039
SLC39A7	1537	89.0906	2902	107.741	2183	113.356
MTMR14	227	12.7878	388	14	138	6.96439
JRK	241	3.7605	209	2.08881	526	7.3527
EXOC3L4	166	9.15566	97	3.42671	28	1.38348
UBXN2B	65	1.82436	116	2.08535	332	8.3477
VPS37D	40	3.54501	95	5.39269	26	2.06426
ZNF846	15	1.00031	10	0.427136	15	0.896119
APH1A	1211	76.0181	2784	111.935	429	24.1247
WTH3DI	113	4.38329	259	6.43496	703	24.4292
TNFAIP8	92	6.52689	182	8.27016	239	15.1897
URGCP	833	31.075	1080	25.8056	583	19.4835
ALG9	221	4.88514	341	4.82795	265	5.24762
MIER1	133	3.36148	164	2.65489	358	8.10577
FAM110C	161	5.77876	343	7.88546	119	3.82638
SRSF1	2215	55.8337	2961	47.8063	122	2.75496
RGPD2	185	4.78282	33	0.54645	635	14.7068
FAM127A	284	32.4997	533	39.0673	92	9.43153
FAM127B	233	26.3247	486	35.1696	111	11.2347
SLC29A1	490	28.048	736	26.9841	149	7.64056
CDC16	450	27.9152	668	26.5417	325	18.0611
TVP23A	39	1.66143	30	0.818581	16	0.610617
UBN1	626	13.7478	830	11.6751	224	4.40696
TBCE	91	6.61091	198	9.21318	203	13.2114
MED24	724	27.7212	960	23.5434	376	12.8972
FAM177A1	196	8.56258	354	9.90549	152	5.94873
PAICS	1348	57.4257	2315	63.1672	6327	241.461
IKZF2	51	0.764267	52	0.499117	94	1.26193
TRAPPC6B	83	3.52319	98	2.66446	64	2.43372
XBP1	432	33.7633	708	35.4421	650	45.51
HNRNPUL2	4073	112.562	5641	99.8525	2586	64.0235
TMTC4	67	2.53871	130	3.15505	54	1.83301
CAB39L	15	0.580428	59	1.46229	53	1.83724
FNDC3A	459	10.3865	225	3.26111	1077	21.8327
ETV4	59	3.45365	131	4.91159	58	3.04149
KIAA1191	497	25.0071	1082	34.8705	220	9.91659
N4BP2L1	11	0.513515	25	0.747523	68	2.84382
FKTN	112	2.13671	102	1.24638	56	0.957078
DIAPH1	1982	48.692	1621	25.5071	736	16.1981
OCIAD1	523	35.9736	1088	47.9331	736	45.3516
CASZ1	268	4.78971	216	2.47259	313	5.01131
CREBBP	1630	22.74	1117	9.98114	222	2.77452
DBI	558	104.574	1549	185.937	501	84.1127
TAX1BP1	505	20.5825	420	10.9643	1686	61.5598
BCS1L	274	23.4364	356	19.5036	88	6.74304
HAP1	26	0.940095	48	1.11164	82	2.6561
CUL4B	250	6.64814	253	4.30928	675	16.0804
VAV3	129	3.84765	366	6.99215	108	2.88577
RASA4	186	4.71946	257	4.17674	347	7.88754
PRKD2	618	24.4117	1073	27.1477	309	10.9345
ZNF331	28	0.774416	32	0.566879	130	3.22101
ALDH5A1	266	7.31853	388	6.83751	220	5.42247
CASP8	213	10.323	341	10.5853	445	19.3205
GJC1	325	6.04777	419	4.99402	182	3.034
SP100	289	7.53591	495	8.26737	322	7.52188
KIAA1147	339	6.60918	350	4.37059	18124	316.544
GXYLT2	18	1.65828	25	1.4752	12	0.990374
KIAA0146	114	4.82469	160	4.33719	139	5.27001
AATK	23	0.616005	25	0.428865	238	5.71039
KIAA0368	825	15.8775	802	9.88617	741	12.7756
PLIN4	254	5.68706	262	3.75733	44	0.88255
ZNF99	10	0.180489	17	0.196528	35	0.565916
FBXO41	470	9.6499	408	5.36549	95	1.74735
ZBTB38	657	11.1467	372	4.04249	672	10.2137
CCDC88C	449	8.46711	382	4.61399	280	4.7302
U2SURP	689	13.1305	319	3.89382	389	6.64115
MYBL1	35	0.959623	24	0.421471	40	0.982484
ZNF629	540	12.6189	841	12.5878	55	1.1514
UNK	439	16.1649	595	14.033	243	8.0158
KDM6B	571	12.1153	681	9.25487	222	4.21973
CAMSAP3	438	14.8872	514	11.1899	80	2.4359
SLC45A4	400	16.8535	441	11.9013	137	5.17111
FTO	244	8.08654	478	10.1467	387	11.4899
LMTK3	203	5.80761	240	4.39782	260	6.66358
WHAMM	220	7.34419	356	7.61194	190	5.68208
SNED1	26	0.541167	13	0.173311	39	0.727202
DNA2	158	5.26705	139	2.9679	85	2.53841
BEND3	189	4.03664	187	2.55814	24	0.459201
GPR108	430	29.4628	693	30.4133	139	8.53204
INTS1	3724	75.9557	2757	36.0174	604	11.0362
DYNC2H1	384	3.98727	92	0.611865	352	3.27431
MYO5B	621	9.27871	629	6.01964	380	5.08642
FBXO46	269	12.7972	371	11.3047	72	3.0685
ZNF697	65	1.82005	122	2.18803	72	1.80607
PEAR1	86	2.51396	51	0.954894	20	0.523749
FITM2	119	17.6691	145	13.7898	113	15.0307
PLEKHM3	109	1.58097	138	1.28204	86	1.11745
ARHGEF28	100	2.23935	141	2.02239	359	7.20194
MBOAT1	71	2.33834	117	2.46808	285	8.40866
USP45	49	1.09144	38	0.54214	348	6.9441
C9orf172	48	2.32948	17	0.528433	26	1.13038
KIAA1751	27	0.815409	13	0.251466	34	0.919863
ZNF275	167	3.75865	210	3.02733	47	0.947646
USP6NL	186	5.58289	173	3.32595	55	1.47891
ZNF823	14	0.831487	30	1.14123	35	1.86221
TTC39A	10	0.518948	36	1.1966	598	27.8008
TNRC18	3923	52.793	3001	25.8671	801	9.65657
RGP1	264	21.8709	348	18.4657	123	9.12852
MEGF9	251	5.7493	301	4.41603	68	1.39535
TMEM223	247	37.4965	575	55.9094	68	9.24772
METTL23	148	17.384	354	26.6328	166	17.4674
BICC1	67	3.05557	79	2.30764	165	6.74115
SETD5	773	16.1058	805	10.7429	159	2.96779
BAHCC1	15	0.209655	11	0.0984759	1085	13.5855
CC2D2A	161	4.37046	174	3.02535	72	1.75092
WIPF3	29	0.985914	57	1.2412	29	0.883226
UNC119B	615	19.8637	1129	23.3563	152	4.39806
CCDC150	27	1.04222	10	0.24724	16	0.553284
MGA	279	3.29563	171	1.29376	291	3.07936
FBF1	248	9.13424	222	5.23718	75	2.47465
CACTIN	618	24.2568	775	19.4837	66	2.32071
TMEM218	57	1.97464	182	4.0384	77	2.38967
MYO1C	2207	63.3949	2641	48.5898	775	19.9428
C15orf57	71	5.83774	147	7.74155	146	10.754
TRABD2A	26	2.16911	36	1.92369	18	1.34528
TMEM120B	333	6.30721	497	6.02939	85	1.44226
SGK223	56	1.72156	70	1.37834	39	1.07407
DNLZ	213	41.8479	313	39.3879	3786	666.358
PXN	2638	97.8458	4008	95.2181	715	23.7578
REPS2	29	0.51868	45	0.515512	37	0.592838
DSE	992	34.9358	1420	32.0311	642	20.2547
COMMD5	225	21.9361	483	30.1612	101	8.82128
JMJD6	248	6.50496	504	8.46736	103	2.42027
NXF1	521	17.8705	618	13.5772	496	15.241
KRT80	1838	67.1402	2840	66.4476	631	20.649
THOC2	333	8.44334	81	1.31546	374	8.49521
CPSF4	485	37.781	825	41.1633	132	9.21167
DMPK	1065	46.8428	1511	42.5678	151	5.9498
PRKDC	2283	24.0407	978	6.59637	1635	15.4238
ZNF623	193	6.71716	219	4.88199	151	4.70801
ACD	378	26.0252	631	27.8263	77	4.74926
TCTN1	98	6.88729	160	7.20222	71	4.47006
SCARB1	1061	55.0403	1696	56.3528	283	13.1518
C11orf57	149	5.66541	230	5.60141	93	3.16782
PDE5A	36	0.73269	25	0.325898	259	4.72226
ZGPAT	659	46.6825	861	39.0658	46	2.91917
ZNF133	93	4.89769	88	2.96835	80	3.77425
ZFP112	15	0.57126	14	0.341503	12	0.409408
CEP57L1	26	1.27441	34	1.06743	53	2.32725
FGD3	157	6.46749	162	4.2744	168	6.1998
RABEP1	509	13.4028	548	9.24236	283	6.67571
E2F5	77	6.31647	151	7.93387	145	10.6558
TMEM214	483	22.5999	594	17.802	604	25.318
NAA60	435	23.1053	886	30.1426	95	4.52042
TMEM219	194	27.6229	472	43.0461	194	24.7458
EARS2	308	11.0578	478	10.9918	177	5.69278
RB1CC1	190	4.05374	37	0.505625	301	5.75309
ZBTB40	175	2.76831	164	1.66167	119	1.68638
ANKRD12	259	3.24849	34	0.273139	171	1.92137
DFNB31	142	4.98362	148	3.32692	48	1.50914
STRN3	251	8.45645	286	6.1717	332	10.0204
DNAAF2	146	7.00897	245	7.53341	89	3.82757
SIRPB1	56	3.30114	103	3.88899	105	5.54495
WBP1L	263	8.86075	522	11.2644	59	1.78073
CTBP2	1055	31.5798	1551	29.7367	334	8.95644
C1orf116	663	17.1406	1184	19.606	436	10.0979
NDUFAF7	77	4.95376	116	4.77998	85	4.89887
TMPRSS4	100	4.02614	261	6.7306	206	7.43
THADA	220	4.94682	271	3.90299	188	3.78699
WDR62	322	9.65278	256	4.91542	49	1.31591
TCF4	40	0.682879	26	0.284303	45	0.688222
TDRKH	82	4.10559	188	6.02898	302	13.5457
PLOD3	1336	63.8352	1866	57.1071	1130	48.3688
DDT	67	14.2032	143	19.4165	33	6.26696
DDTL	1393	121.19	3190	177.758	131	10.2098
MRAS	87	2.69671	200	3.97072	132	3.6654
TOR2A	130	7.3003	280	10.0712	18	0.90553
MORC4	225	8.34763	338	8.03196	359	11.9319
MZT2A	1700	348.938	3899	512.598	232	42.6599
C11orf83	605	44.132	1428	66.7192	119	7.77638
C1orf226	69	2.37877	104	2.29647	23	0.710336
MCC	589	9.65336	802	8.41902	276	4.05233
RELL1	85	3.34182	134	3.37437	123	4.33213
NADKD1	359	13.1578	415	9.7423	399	13.1007
MILR1	11	2.47968	12	1.73264	11	2.22141
C17orf67	22	1.55535	31	1.40375	19	1.20335
C2orf54	250	14.0835	320	11.5464	99	4.99619
GIT1	955	36.1284	1669	40.4413	238	8.06593
CTNND1	7287	163.233	10371	148.8	8591	172.399
FOXN3	132	2.37583	286	3.29709	213	3.43442
MAP1LC3B2	112	19.1482	326	35.6986	417	63.8672
SEPP1	26	1.70117	49	2.05349	33	1.93428
MYSM1	178	3.25944	56	0.656804	139	2.28019
C17orf89	457	116.081	928	150.979	16	3.6408
AAMP	1340	106.306	2521	128.1	865	61.4754
ABCA3	69	1.48193	82	1.12802	116	2.23187
UQCRHL	407	107.608	1398	236.746	1028	243.487
ABP1	162	9.49072	332	12.4579	144	7.55752
ABR	482	12.2344	614	9.98222	1097	24.9444
ACACB	174	2.67601	172	1.6943	789	10.8704
MEX3A	35	0.812953	46	0.684352	31	0.645048
C5orf44	77	3.52973	96	2.81868	158	6.48845
FAM195B	117	13.5746	260	19.3215	627	65.1692
TXNRD1	1138	37.8032	1323	28.1495	869	25.8606
ASIC1	113	4.02442	179	4.08321	65	2.07382
ACLY	1749	57.1523	1910	39.9762	1267	37.0897
RPP38	161	13.8042	324	17.7933	129	9.90852
SLC35G2	120	8.28604	238	10.5261	181	11.1964
GPR89A	122	8.62511	211	9.55458	163	10.3234
TMEM184A	658	14.9134	624	9.05855	126	2.55831
GCNT1	125	2.97631	251	3.82794	186	3.96746
ACO2	934	48.4697	1488	49.4596	602	27.9868
ENTPD1	216	2.41167	152	1.087	36	0.360079
GPR1	41	2.27191	44	1.56165	57	2.82953
HNRNPF	2525	130.369	4399	145.475	1330	61.517
CTNNB1	4107	157.042	5252	128.629	23082	790.671
LIG4	85	2.95039	31	0.689202	265	8.24023
HMGCS1	448	11.6927	513	8.57586	847	19.804
COPA	1413	35.473	1434	23.0584	4528	101.835
ZNF295	116	2.20621	91	1.10855	109	1.85716
ZNF621	271	4.68157	193	2.13552	28	0.433324
HDAC7	834	27.6659	933	19.8237	210	6.24065
DLG1	492	13.9022	412	7.4566	1742	44.0961
SMARCD2	986	50.6326	1981	65.1571	208	9.56861
GRSF1	1023	21.9447	1779	24.443	1266	24.3288
HLA-F	51	4.60891	92	5.32525	165	13.3581
CRTC1	79	1.60716	69	0.899093	84	1.53089
SLC4A4	20	0.3698	25	0.296075	1494	24.7469
ZNF419	38	2.28456	83	3.1961	124	6.6784
KIAA1217	535	9.81433	501	5.88666	414	6.80362
CHCHD4	158	14.0115	412	23.4018	79	6.27607
PTPRJ	229	4.15006	221	2.56528	167	2.71124
DDX17	2162	64.1223	2048	38.9052	1681	44.6636
SGSM2	697	20.3706	439	8.21789	110	2.88003
PELI3	183	9.48636	319	10.5916	54	2.5077
KIF2A	325	10.8774	296	6.34541	457	13.7023
MUC20	138	3.04571	114	1.61153	244	4.82428
HTATIP2	389	32.7801	981	52.9485	663	50.0503
CKAP2	439	16.7144	266	6.48682	418	14.2572
RAPGEF3	164	3.75108	249	3.64784	48	0.983526
CDK10	443	35.0467	315	15.9617	50	3.54361
BAG6	2412	89.8146	2656	63.3464	721	24.0512
USP5	1175	52.3938	1461	41.7269	498	19.8932
PNPLA7	40	1.18388	21	0.3981	21	0.556802
HPSE	137	4.18903	261	5.11161	184	5.04015
TMBIM6	2447	106.967	5726	160.321	5838	228.619
PUS7L	55	1.79354	31	0.64749	46	1.34381
C1orf43	883	66.1755	2209	106.037	367	24.6397
PCBP2	3022	135.56	5552	159.518	1973	79.2859
TMEM251	67	7.46306	157	11.2012	40	3.99148
OBSCN	117	0.618106	67	0.226713	597	2.82543
JKAMP	148	8.86776	328	12.5878	274	14.7074
IRF5	325	16.0407	544	17.1974	175	7.73766
AKT1S1	915	53.3414	1711	63.8877	62	3.23793
RBM47	1066	29.4946	1243	22.0283	431	10.683
PWWP2B	627	34.145	912	31.8111	91	4.43949
RNF169	280	5.09117	316	3.68019	327	5.32647
C12orf44	400	39.5946	775	49.1362	492	43.6288
GNG4	45	1.25362	29	0.517457	84	2.09635
GTF2H2C	284	19.1911	348	15.062	457	27.6649
RPP14	226	9.18487	387	10.0739	80	2.91264
FAM89B	352	34.3414	772	48.2411	37	3.23377
HILPDA	90	9.06652	205	13.2274	19	1.71469
BET1L	724	34.8391	1391	42.8726	597	25.7357
MID1IP1	672	39.1432	1711	63.8354	219	11.4278
FAM160A2	277	11.2834	307	8.00979	176	6.42249
TOX2	45	2.51808	105	3.76332	49	2.45633
FAM210A	274	8.89023	397	8.25044	260	7.55733
CEP78	193	9.98292	190	6.29474	130	6.02388
C9orf129	280	34.5132	335	26.4482	66	7.28792
2013-09-08	531	17.3875	837	17.5547	130	3.81346
INO80C	123	16.0809	282	23.6144	63	7.37865
MORN4	40	2.34919	110	4.13786	23	1.21009
FAM104A	271	13.3476	579	18.2658	39	1.72081
ATXN7L3	644	25.3472	1033	26.0417	66	2.32713
ACPP	10	0.441888	18	0.509458	18	0.712553
ZNF862	148	3.05235	166	2.19283	74	1.36722
IFT74	25	1.638	19	0.797353	103	6.04565
CCDC43	220	14.6369	407	17.3438	184	10.9667
ZBTB34	66	1.43046	104	1.44374	38	0.737813
POC5	50	3.29115	91	3.83657	96	5.66085
BTBD9	98	1.5577	95	0.967177	65	0.925559
TINF2	156	10.1929	418	17.4934	262	15.3359
MROH1	628	16.6565	396	6.72736	190	4.51452
PTMA	7659	902.605	17070	1288.5	1256	132.601
MTFR2	63	4.99796	143	7.26629	86	6.112
NIPAL4	278	12.0597	907	25.2013	143	5.55725
SH3RF3	158	4.00758	165	2.6806	58	1.31791
KIF4B	37	1.18911	31	0.638127	55	1.5835
KIAA1644	94	1.98352	70	0.946086	133	2.51416
PHYHIP	16	0.682019	26	0.709862	13	0.496424
COQ10A	40	3.43999	64	3.52534	25	1.92606
COMMD7	344	25.6053	818	38.9986	312	20.8046
SGCE	49	3.92672	102	5.23551	73	5.24071
CCNK	476	25.9816	688	24.0531	206	10.073
SLC39A6	649	25.5017	797	20.0589	769	27.0697
EHBP1L1	2001	54.9478	2740	48.1923	440	10.824
KAT6A	387	5.92873	254	2.49235	188	2.58013
POM121C	429	10.4081	586	9.10615	24	0.521623
BCAS3	83	3.27133	203	5.12467	175	6.17898
ULK3	364	19.6496	391	13.5193	35	1.69259
EPHA10	27	0.696893	40	0.661282	78	1.80356
CPPED1	156	3.61224	196	2.90692	128	2.65518
MTFR1L	89	6.01982	178	7.71148	54	3.27205
ZNF146	308	11.3618	298	7.04103	293	9.68269
FTSJD1	144	4.91083	189	4.12837	219	6.69067
RPL22L1	339	24.5773	1115	51.7765	292	18.9648
SLC47A2	17	1.02681	11	0.425558	13	0.703425
GXYLT1	118	2.24155	79	0.96121	87	1.48053
FAM86C1	87	5.86224	122	5.26537	35	2.11274
EIF3CL	4245	197.781	6094	181.858	2925	122.086
PTAR1	133	1.88224	85	0.770489	96	1.2171
HIGD1A	547	26.4831	1287	39.9102	370	16.0478
C8orf59	110	14.9874	281	24.5224	234	28.5615
KIAA1456	145	2.15116	50	0.475115	31	0.412002
LRRC58	420	7.77591	261	3.09504	109	1.80784
TRIM32	303	11.5891	439	10.7546	280	9.59394
MAGIX	11	0.596751	29	1.00768	29	1.40939
FAM156B	153	12.8095	109	5.84507	23	1.72504
TGFA	257	8.48181	550	11.6263	84	2.48352
EIF5AL1	27	1.00119	27	0.641272	11	0.365409
ZNF578	20	0.422025	10	0.135155	15	0.283552
REPIN1	2943	127.164	4705	130.214	200	7.74169
WDR83	218	21.3414	459	28.7809	91	7.9807
SYBU	85	3.734	172	4.83959	134	5.27343
C4orf33	25	1.91085	39	1.9093	90	6.16256
FBXL19	941	35.2611	1293	31.0334	87	2.92051
SYS1	241	11.5892	465	14.3223	138	5.94492
MCF2	10	0.36784	14	0.329846	24	0.790865
IKBKG	344	21.6608	425	17.1407	77	4.3435
C7orf25	84	6.5471	194	9.68492	110	7.6806
ITPR1	218	3.041	98	0.87561	471	5.88591
XRCC3	305	16.4397	405	13.9821	19	0.917444
SBNO2	3111	89.8518	3540	65.4868	594	15.369
PHACTR2	303	4.47419	160	1.51327	309	4.08754
IMMT	760	36.023	1121	34.0327	949	40.2963
HOOK2	979	53.355	820	28.624	375	18.3086
TMEM192	212	6.70871	306	6.20224	134	3.79875
IQCE	446	9.26953	491	6.53625	83	1.54537
RAP1GAP2	135	2.88202	140	1.91432	66	1.26223
PDS5A	1146	22.7162	921	11.6932	1001	17.7753
SENP6	384	8.22366	166	2.27702	357	6.84912
[truncated: 9,351 more rows]

## Sheet: A549
	mRNA		RNC-mRNA		RFP
GeneName	Read count	rpkM	Read count	rpkM	Read count	rpkM
ACADM	86	6.85774	133	5.91505	187	11.3461
ACADS	125	13.597	197	11.9515	95	7.86281
ACADVL	1622	142.892	1997	98.1202	519	34.7893
ACAT1	225	21.9858	476	25.9413	378	28.1043
PSEN1	268	9.17639	468	8.93732	258	6.72169
ADA	263	35.7974	756	57.3907	174	18.0205
ADSL	322	42.9587	888	66.0743	277	28.1188
AGA	89	8.829	119	6.58405	84	6.34049
AGL	105	2.93931	20	0.312256	143	3.04589
ALAD	166	10.8749	286	10.4498	62	3.09052
ABCD1	88	5.0082	129	4.09461	184	7.9678
ALDOA	7022	612.657	16789	816.969	3827	254.06
ANK1	54	1.32817	77	1.05627	42	0.786017
APC	149	2.86676	24	0.257538	185	2.70831
APOE	52	9.18916	64	6.30778	19	2.55475
APOH	34	5.90324	59	5.71331	75	9.90819
FAS	27	2.09376	50	2.16251	59	3.48127
AR	470	9.19725	325	3.54705	222	3.30548
ARSB	141	4.84299	277	5.30638	265	6.92567
ARSE	283	26.582	378	19.8024	254	18.1533
ASL	271	27.4319	376	21.2275	83	6.39274
ASS1	75	8.46279	134	8.43299	90	7.7271
ATM	256	4.06039	44	0.389229	211	2.54643
ATP7A	179	4.39746	57	0.780995	336	6.28073
ATP7B	56	1.75836	55	0.963181	28	0.668961
BCKDHB	47	2.64025	48	1.50388	48	2.05168
BLM	127	5.8486	48	1.23286	161	5.64151
BTD	70	7.06858	77	4.3366	76	5.83942
C3	137	5.60041	56	1.27677	258	8.02492
CBS	152	12.2377	341	15.312	72	4.41071
CDK4	698	72.7019	2216	128.731	490	38.8336
CDKN1C	10	1.08043	19	1.14492	50	4.11044
LYST	54	0.835578	16	0.138082	149	1.75429
ERCC8	38	3.87665	105	5.9743	32	2.48396
CLCN5	72	1.48533	33	0.379688	47	0.737749
CLN3	222	24.1987	436	26.5064	137	11.3627
COL1A1	199	7.0012	212	4.15987	53	1.41879
COL4A3	65	1.67395	25	0.359083	42	0.823003
COL4A4	109	2.19795	29	0.326148	123	1.8872
COL5A1	378	9.34128	360	4.96183	57	1.07179
COL7A1	1813	41.2316	415	5.26387	161	2.78599
CP	130	5.81467	45	1.12258	924	31.4468
CPOX	228	17.5501	347	14.897	197	11.5381
CPT2	96	6.47002	130	4.88654	83	4.25632
CST3	1273	342.516	3365	504.966	641	131.23
CSTB	499	110.695	1392	172.223	105	17.723
CYBA	1684	485.689	4506	724.822	455	99.8503
CYP1B1	371	15.013	172	3.88192	116	3.57169
DDB2	359	40.5086	608	38.2631	380	32.6255
DLD	357	20.7999	591	19.2046	488	21.6339
DPYD	29	1.35983	27	0.706115	72	2.56887
SLC26A2	167	4.31249	132	1.90112	143	2.80976
TOR1A	315	31.1894	733	40.4785	135	10.1707
EDN3	11	0.864263	15	0.657308	27	1.61413
EMD	312	48.5879	1067	92.675	389	46.0941
EPHX1	1475	167.98	2310	146.724	1331	115.336
ERCC3	346	26.236	678	28.6732	235	13.5585
ERCC5	143	7.29959	73	2.07831	156	6.05911
ERCC6	58	1.72628	41	0.680601	40	0.90587
ETFA	760	117.044	1929	165.689	1270	148.82
EXT1	217	13.4551	485	16.7723	57	2.68921
F5	150	3.40761	32	0.405446	89	1.53841
F7	17	1.13328	30	1.11541	10	0.507235
F8	23	0.530828	47	0.60499	29	0.509267
FANCA	449	17.1478	483	10.2881	114	3.31275
FANCC	107	4.85888	223	5.64783	118	4.07714
FAH	172	19.9588	361	23.3635	301	26.5763
FBN1	82	1.46207	15	0.149166	86	1.16674
FECH	349	9.99926	655	10.4667	168	3.66246
FGFR2	89	3.99711	92	2.30445	22	0.751796
FGFR3	132	6.41161	142	3.84686	30	1.10876
FH	328	36.634	628	39.1196	1022	86.8526
FXN	102	2.96396	171	2.77136	38	0.84019
FTL	30968	7413.94	22954	3064.92	4787	872.01
FUCA1	60	5.90996	109	5.98803	96	7.19493
FUT1	42	2.06264	20	0.547809	18	0.672618
G6PC	28	1.40318	17	0.475149	13	0.495703
GAA	1055	58.276	1053	32.4407	433	18.199
GALC	155	8.32374	165	4.94191	226	9.23458
GALK1	470	72.0102	1085	92.7151	196	22.8494
GALT	105	15.5836	188	15.5618	30	3.38782
GAMT	174	20.5105	507	33.3318	30	2.69073
GBA	429	34.6328	638	28.726	209	12.838
GBE1	277	18.6386	328	12.3092	872	44.6448
GCDH	89	10.1858	156	9.95761	37	3.22203
GCH1	21	1.49709	38	1.5109	20	1.08488
GJA1	381	25.3825	452	16.7947	499	25.2949
GK	12	0.546707	19	0.482782	19	0.658641
GLA	442	64.9981	885	72.5848	1106	123.753
GLDC	189	10.3468	231	7.05309	213	8.87247
GPI	7304	357.776	13107	358.079	3000	111.813
NR3C1	670	19.1752	498	7.94912	527	11.4762
GSN	667	50.2656	537	22.5706	768	44.038
GSS	379	41.5949	770	47.132	400	33.4028
MSH6	703	33.8706	711	19.1056	1307	47.9142
GUSB	279	25.3168	382	19.3327	122	8.42337
HADHA	1045	71.7506	1402	53.6886	893	46.6533
HADHB	396	37.74	619	32.902	643	46.6272
CFH	178	8.99373	39	1.09903	1089	41.8668
HGD	226	23.4459	324	18.7468	242	19.1027
HK1	653	34.3592	742	21.775	680	27.2246
HK2	20	0.587969	24	0.393514	23	0.514486
HMBS	298	41.1795	743	57.2636	212	22.2906
HMGCL	61	7.91039	151	10.9212	60	5.92027
SHH	39	5.16015	39	2.87798	24	2.41619
HPRT1	178	26.2312	520	42.7391	692	77.5936
HPS1	226	12.6854	397	12.4283	52	2.22086
SGSH	166	12.5054	151	6.34439	132	7.56631
IDS	734	26.1545	653	12.9774	57	1.54542
IDUA	189	18.0288	70	3.72415	23	1.66937
INSR	98	2.2558	83	1.06556	90	1.5763
ITGA6	665	23.8671	393	7.86675	650	17.7506
ITGB2	31	2.18533	23	0.904291	23	1.23369
ITGB4	2246	79.1254	1833	36.0158	966	25.8943
JAG1	1060	36.9191	1019	19.7945	362	9.59346
JAK3	51	1.95706	60	1.28413	25	0.729956
KHK	169	14.5923	420	20.226	53	3.48205
KRT18	21664	3079.38	38584	3058.83	59919	6480.53
LAMA3	259	5.14112	116	1.28422	145	2.19002
LAMB3	483	23.3844	341	9.20785	178	6.55724
SGCB	141	6.87118	202	5.49019	76	2.81804
LIG1	692	46.8044	842	31.7627	271	13.9467
LIPA	251	19.6987	337	14.7508	431	25.7372
KCNH2	19	0.923529	52	1.40969	16	0.591751
MAOA	39	1.49548	51	1.09071	117	3.41368
MEFV	62	3.69489	34	1.13009	10	0.453453
MEN1	357	23.4687	783	28.7083	68	3.40135
MET	1049	32.7653	886	15.4346	665	15.8045
MITF	95	4.11416	104	2.51198	90	2.96567
MLH1	276	21.62	406	17.7377	259	15.4372
MSH2	268	17.4148	200	7.24835	473	23.3866
MTM1	45	2.73095	27	0.91388	102	4.71002
MTR	297	5.86583	88	0.969348	170	2.55472
MUT	72	3.86353	43	1.2869	179	7.30847
MYO5A	483	8.23859	171	1.62677	234	3.03699
MYO7A	41	1.14527	25	0.389483	190	4.03831
NAGA	139	7.77904	247	7.70962	55	2.34205
NAGLU	573	42.9489	857	35.8263	148	8.44074
PTCH1	87	2.25332	114	1.64677	71	1.39922
NF1	668	11.2107	358	3.35093	530	6.76792
NF2	318	10.8902	823	15.7193	84	2.18882
NME1	330	66.7436	1193	134.574	743	114.342
PNP	343	29.5429	850	40.8322	631	41.3533
NPC1	245	10.6124	254	6.1363	237	7.81121
NPHP1	20	1.51653	27	1.14185	644	37.156
OAT	214	21.3308	390	21.6811	384	29.1236
OCRL	293	11.8543	409	9.22906	312	9.60475
PCBD1	511	105.92	1509	174.45	246	38.7983
PCCA	72	5.85557	85	3.85549	123	7.61137
PDHA1	558	33.3781	1223	40.8017	568	25.8522
PEPD	782	81.1269	1692	97.9001	493	38.9159
PEX12	42	3.26425	64	2.7742	31	1.83323
PEX6	178	10.611	248	8.24538	109	4.94405
PEX7	38	5.34675	73	5.72866	49	5.24595
PFKM	325	19.2201	497	16.3928	354	15.9293
PGK1	2732	235.116	5069	243.303	3668	240.188
PHKA2	244	9.55486	243	5.3072	140	4.17143
PHKB	327	12.1697	563	11.686	395	11.1854
PHKG2	195	7.37968	315	6.64872	674	19.4082
PKD1	3602	53.1264	2622	21.5687	209	2.34549
PKD2	334	13.7127	269	6.1596	146	4.5609
PLOD1	652	44.8555	1035	39.713	253	13.2437
PMM2	388	34.8287	962	48.162	202	13.7968
PMP22	283	32.2823	587	37.3457	354	30.7258
PON2	976	123.046	1561	109.76	2267	217.466
CTSA	545	49.7135	847	43.0909	383	26.5827
PPOX	62	7.31246	132	8.68301	51	4.57682
PPT1	213	17.7378	509	23.6408	244	15.4608
PRNP	893	67.9603	1569	66.5965	315	18.2405
PROC	48	5.6231	114	7.44841	26	2.31755
PROS1	125	7.28084	93	3.02119	313	13.872
PTEN	287	10.7889	332	6.96079	207	5.92091
PTS	78	17.4141	151	18.8022	96	16.308
PEX2	84	3.99451	176	4.6679	97	3.50977
PEX5	287	16.0575	487	15.1967	110	4.68284
QDPR	214	26.9957	636	44.7469	87	8.35069
RB1	130	5.68064	59	1.4379	219	7.28148
RPGR	60	2.65184	23	0.566955	75	2.5222
ATXN1	110	2.15659	92	1.00598	91	1.3575
ATXN7	113	3.26133	54	0.86923	61	1.33958
SGCD	64	1.36331	83	0.986094	43	0.696957
SMN1	200	25.6802	402	28.7885	158	15.4364
SNCA	25	1.62149	45	1.62783	28	1.38183
SOX9	530	28.0928	652	19.2749	171	6.89664
SPTB	99	2.05125	87	1.00537	129	2.03374
STS	42	1.37337	40	0.729495	26	0.646894
ABCC8	45	1.885	16	0.373804	14	0.44622
TCN2	41	4.12618	84	4.71485	77	5.89627
TCOF1	1067	43.6606	1592	36.3323	332	10.3368
TGFBI	4614	343.004	8460	350.765	1655	93.6141
THBD	187	9.67109	362	10.4416	59	2.32171
TIMP3	10	0.380101	28	0.593582	11	0.318136
TNNI3	12	2.97536	46	6.36122	46	8.67836
TPI1	4183	547.21	11295	824.094	2788	277.511
TPM1	1212	141.348	3605	234.486	931	82.6149
TPMT	87	5.58716	133	4.76374	56	2.73641
TSC1	173	4.18692	170	2.29468	96	1.76783
UROS	220	33.8812	610	52.395	103	12.0696
VDR	18	0.744135	31	0.714768	29	0.912219
WT1	44	3.03206	78	2.99781	28	1.46813
MID1	1027	33.1353	866	15.5834	920	22.5855
ALDH3A2	1437	78.3803	2413	73.406	1260	52.2929
BLMH	289	23.7537	670	30.7138	200	12.5079
SLC25A20	56	6.17193	110	6.76161	88	7.37968
CDKN1A	453	41.6311	1334	68.3754	363	25.3833
CHM	122	4.67472	71	1.51733	96	2.79891
TPP1	333	19.6542	375	12.3443	197	8.84705
ABCC2	3264	134.75	1528	35.1823	1302	40.8987
COL5A2	1627	48.9563	666	11.1769	1199	27.4512
CYB5R3	810	53.3324	1699	62.3913	460	23.0455
ERCC2	164	13.3169	271	12.2731	52	3.2128
EXT2	450	25.6101	785	24.9168	335	14.5066
G6PD	15950	1388.7	28904	1403.56	7061	467.775
GALE	237	30.3004	641	45.707	184	17.8995
GLB1	322	25.9445	506	22.7387	450	27.5883
GM2A	174	9.83813	377	11.8886	248	10.6693
GPD2	357	12.3475	325	6.26927	362	9.52663
HFE	137	12.8567	237	12.4046	107	7.64039
HLCS	129	3.86876	148	2.47553	949	21.6556
HSD17B4	321	23.2902	478	19.3428	895	49.4097
IAPP	19	2.00503	11	0.647417	138	11.0807
IFNGR1	156	15.3442	198	10.862	215	16.0908
IL4R	199	10.92	305	9.33458	32	1.33611
ITGA2B	29	1.81379	17	0.59301	12	0.571073
KRT10	525	51.1564	1396	75.8666	164	12.1592
L1CAM	69	2.86103	89	2.0582	38	1.19889
LTBP2	180	4.38791	155	2.10737	45	0.834679
PAFAH1B1	792	29.4176	1102	22.829	736	20.8009
MVK	110	11.0649	279	15.6525	60	4.59228
NEU1	123	12.3845	248	13.9268	75	5.74589
NOTCH3	2053	53.0415	1616	23.2859	527	10.36
PAFAH2	57	3.31914	160	5.1963	48	2.12673
PLEC	14217	194.411	3930	29.973	1778	18.4998
PSEN2	157	14.2464	286	14.4742	56	3.86646
RFX5	264	15.2156	435	13.983	57	2.49967
SHOX	51	2.83063	19	0.588154	15	0.63347
SLC5A5	13	0.758054	15	0.487835	29	1.2867
SOD1	743	160.552	2359	284.302	828	136.138
STK11	467	29.7254	1126	39.9736	34	1.64669
SUOX	116	9.82481	201	9.49482	77	4.96225
HNF4A	572	24.7819	1045	25.251	139	4.58221
HNF1B	225	16.5436	511	20.9553	156	8.72759
THRB	35	0.955777	38	0.578757	682	14.1708
UBE3A	221	8.73458	151	3.32852	198	5.95438
BARD1	53	4.2605	56	2.51071	74	4.52624
PEX1	114	5.42484	77	2.04361	111	4.01908
TWIST1	31	3.88008	71	4.95635	35	3.33326
NR0B1	445	58.5444	671	49.2348	162	16.2167
AK1	259	23.8339	663	34.0277	67	4.69128
AMH	236	24.3863	72	4.14945	55	4.32432
AMPD3	19	0.885746	23	0.598009	31	1.09961
APP	3487	200.143	3457	110.666	4896	213.822
APRT	762	196.895	2298	331.173	459	90.2434
ARSA	232	11.2114	241	6.49554	57	2.0959
ATRX	464	8.65118	39	0.405552	541	7.67496
COL17A1	16	0.594719	16	0.331693	42	1.18785
COL4A5	188	6.02002	38	0.678653	220	5.36024
ELN	18	1.08105	19	0.636433	10	0.456979
F12	132	13.4203	343	19.4494	43	3.32643
FGA	136	7.759	168	5.34565	1651	71.6697
FGG	48	5.68377	93	6.14189	852	76.7638
FUT2	31	2.0859	22	0.825619	19	0.972765
GALNS	313	27.6207	650	31.991	113	7.58736
GNAS	3487	193.126	8120	250.824	2336	98.4428
HEXA	536	45.8631	918	43.8092	639	41.6027
HEXB	430	47.1673	753	46.0672	376	31.3821
HOXA13	15	1.24417	29	1.34156	20	1.26224
KCNJ11	48	2.93436	49	1.67068	13	0.604697
LDLR	561	22.143	722	15.8941	365	10.962
MAN2B1	350	22.6374	494	17.8201	142	6.98827
PCCB	194	21.5637	361	22.3796	149	12.6017
PMS1	75	4.4417	49	1.61848	107	4.82163
PMS2	99	7.27919	195	7.99663	167	9.343
RYR1	43	0.58258	87	0.657402	74	0.762853
SMPD1	48	4.04899	123	5.78676	20	1.28368
TAP2	205	7.52725	289	5.9184	82	2.29096
HNF1A	201	12.9442	348	12.4992	86	4.21403
TP53	771	59.0203	1838	78.4724	545	31.7443
TSC2	652	24.1401	531	10.965	237	6.6767
VHL	395	18.0629	847	21.6022	277	9.63809
WRN	100	3.62901	18	0.364322	164	4.5285
CRX	136	6.35001	109	2.83848	36	1.27897
IL6R	110	3.87852	151	2.96944	45	1.20728
CD55	205	14.6696	301	12.0131	474	25.8086
GPX1	478	84.2554	1465	144.023	25	3.35298
SPP1	1017	116.906	1422	91.1677	1458	127.525
IL8	38	4.64744	14	0.954954	11	1.02363
CD14	70	8.85717	80	5.64562	102	9.82017
TAP1	163	11.514	322	12.6858	107	5.751
IGFBP1	108	13.6488	191	13.4626	21	2.01935
IGFBP2	880	128.412	1934	157.399	199	22.0952
IGFBP3	2623	207.889	4422	195.468	343	20.6847
SERPINE1	903	59.0271	2341	85.3472	406	20.1935
CD44	1604	58.3516	2535	51.434	1698	47.001
CD59	618	16.5533	1881	28.1002	294	5.9919
IGF2	76	3.0683	76	1.71128	11	0.337908
SLC11A2	236	11.1237	339	8.91176	166	5.95345
NOS1	60	1.01843	40	0.378672	116	1.49816
BDKRB2	142	7.05511	128	3.54691	351	13.2692
LTBP1	252	8.54159	150	2.83566	233	6.00919
IL10RB	97	10.3145	217	12.8695	97	7.8482
IFNAR1	144	4.92736	148	2.82448	76	1.97873
ITGAM	12	0.527351	23	0.563729	32	1.07001
RFX2	86	4.36114	149	4.21417	121	4.66883
SOD2	229	29.976	493	35.9923	211	21.0157
GSR	2147	141.677	4168	153.398	1489	74.7625
VTN	58	7.21189	97	6.72694	125	11.8264
IL11	37	3.24447	74	3.61908	37	2.46869
TGFB1	950	90.0441	2182	115.348	268	19.3281
RPL9	1393	346.626	3743	519.463	3270	619.127
NAT1	25	2.2345	29	1.44565	45	3.06037
ACY1	143	17.7705	340	23.5649	67	6.33518
ADH5	367	28.955	818	35.9944	715	42.9225
ADORA1	30	2.1431	58	2.31086	17	0.92404
ADORA2B	94	10.3985	219	13.5117	52	4.37692
ADRA1D	80	6.25726	89	3.88247	15	0.892703
ADRA1B	165	15.2646	350	18.059	31	2.18215
AHCY	2228	195.947	5015	245.99	2808	187.906
ALAS1	256	21.7708	483	22.909	216	13.9769
ALDH1A1	25478	2242.61	37425	1837.28	60330	4040.59
ALDH2	1188	120.255	1345	75.9336	746	57.4576
ALDH3A1	19296	2086.96	29582	1784.43	11626	956.752
ALDH1B1	408	27.7125	846	32.0487	191	9.87122
ALDH1A3	139	8.2932	313	10.4154	113	5.12988
ALDH3B1	2247	164.001	4167	169.626	811	45.0388
ALDH3B2	178	14.0065	282	12.376	114	6.82551
ALDH9A1	287	23.9385	499	23.2134	302	19.1665
ALOX12	14	1.23805	14	0.690499	17	1.14388
ANXA1	4369	651.206	8770	729.056	7668	869.642
ATP1A1	1502	83.1877	1373	42.4116	1327	55.9219
AVPR1A	20	0.532558	14	0.207917	31	0.628088
BCKDHA	622	73.1124	1078	70.6714	270	24.1483
BLVRA	195	34.606	533	52.7555	447	60.3595
BLVRB	2322	565.644	5386	731.764	1961	363.479
TSPO	498	96.5098	1523	164.614	135	19.9066
CACNA1D	57	1.53902	15	0.225883	44	0.903946
CACNA2D1	156	8.51115	42	1.27802	262	10.8764
CACNB3	142	10.0102	324	12.7387	71	3.80835
CHRM3	98	7.44454	36	1.52524	44	2.54323
CHRNA5	148	8.5182	332	10.6573	246	10.7731
CHRNA7	81	4.92	100	3.3877	14	0.647039
CHRNB1	52	4.44941	67	3.19741	12	0.781271
COMT	496	44.8904	1452	73.2931	360	24.7911
CRAT	544	39.5939	1008	40.918	238	13.1804
CSF1	132	6.50096	247	6.78461	84	3.14778
CYP24A1	6127	391.188	5562	198.059	7041	342.054
CYP27B1	27	2.26382	20	0.935261	25	1.59492
CYP51A1	331	21.5153	461	16.7127	447	22.108
DCK	96	7.68454	176	7.85749	146	8.89245
ACE	12	0.503578	12	0.280861	67	2.13935
DDC	29	2.92134	52	2.92154	23	1.76292
DHFR	406	21.6136	624	18.5272	219	8.87088
DIO2	36	1.1781	31	0.565802	37	0.921302
FKBP1A	1283	163.831	3834	273.051	286	27.7879
GABRA5	189	13.5993	426	17.0958	88	4.81793
GABRB3	678	24.4515	960	19.3095	377	10.3452
GART	382	22.5207	581	19.1038	694	31.1315
GAS6	106	8.8167	172	7.97908	21	1.32905
GGCX	383	10.7028	430	6.70181	233	4.95424
GRIN2D	411	16.8276	610	13.9295	155	4.82874
GRINA	678	71.8388	1730	102.235	249	20.0748
GRM6	23	0.780986	10	0.189382	123	3.17791
GSTM2	13	1.8341	13	1.02293	34	3.6499
GSTM3	55	2.77896	95	2.67712	118	4.53653
GSTM4	47	6.87278	92	7.50321	46	5.11817
GSTP1	3325	723.736	8986	1090.89	1373	227.395
GUCY1A2	10	0.128567	13	0.0932176	33	0.322824
GUK1	515	93.0584	1521	153.286	120	16.4988
HMGCR	185	8.4192	182	4.6195	301	10.4229
HPGD	412	28.3818	425	16.3288	772	40.4651
HRH1	43	1.9672	69	1.76057	24	0.835436
HTR1D	94	6.914	300	12.3069	38	2.1267
IFNAR2	94	6.78007	191	7.68359	78	4.28078
IGF1R	1532	28.4164	1634	16.9039	515	7.26841
IGF2R	832	19.0839	389	4.97642	649	11.3269
IL1R1	241	10.2413	392	9.29071	66	2.13405
IMPDH1	713	56.9426	1975	87.9709	174	10.5735
IMPDH2	709	87.4293	1554	106.877	613	57.5166
ITGAX	21	0.94192	13	0.325209	705	24.0605
KCNJ2	29	1.12276	21	0.453452	51	1.50238
LTA4H	475	44.7374	795	41.7608	778	55.7543
CYP4F3	341	23.7973	139	5.41019	156	8.28362
KITLG	56	2.14538	22	0.470071	67	1.95305
NQO1	7073	569.234	15642	702.107	13375	819.035
NQO2	218	39.9105	511	52.1766	91	12.6763
NPR3	109	3.05088	123	1.92012	83	1.76766
NPY1R	44	3.10176	17	0.668389	16	0.858218
OPRL1	20	1.23533	55	1.89469	15	0.704961
OXTR	28	1.33914	16	0.426788	14	0.509469
P4HA1	116	8.23025	143	5.65868	300	16.1956
P4HB	4467	361.316	8108	365.771	2889	177.804
PAM	121	4.72762	169	3.68272	133	3.95394
PC	614	30.5423	574	15.9246	215	8.13754
PDE3A	311	8.88123	198	3.15357	234	5.08452
PDE3B	39	1.33537	26	0.496518	18	0.468955
PDE4C	53	2.06729	26	0.565618	126	3.73954
PLAT	15	0.98577	29	1.06293	70	3.50029
PLCB3	557	20.2771	931	18.9028	125	3.46245
PLCB4	127	4.71134	36	0.744848	130	3.66949
SERPINF2	49	4.47357	77	3.92079	27	1.87562
PLOD2	520	26.714	205	5.87372	703	27.4797
POLR2A	2253	69.7244	1451	25.0447	827	19.4738
POLR2B	468	26.0376	593	18.4007	1068	45.2114
PON3	100	17.5082	185	18.065	237	31.5728
POR	1191	99.3802	1615	75.1597	646	41.015
PPIB	1654	335.503	4342	491.219	2824	435.861
PPIC	78	13.1592	149	14.0199	64	8.21557
PPP3CA	437	19.4877	362	9.00353	250	8.48284
PPP3R1	327	22.646	670	25.8787	560	29.5089
PRIM1	104	14.8334	212	16.8643	166	18.0151
PRIM2	59	5.39126	136	6.9311	138	9.59488
PRRG1	38	1.72146	44	1.11171	56	1.93029
PTAFR	39	1.88337	25	0.673343	25	0.918615
PTGS2	539	25.0154	153	3.96035	744	26.2732
RARA	276	16.5523	735	24.5845	295	13.4615
RARB	114	7.79143	187	7.12817	85	4.42031
RARG	184	12.9317	455	17.835	130	6.95187
RPL3	7420	1156.38	17376	1510.33	2047	242.738
RPL4	7979	1154.62	18181	1467.35	3988	439.104
RPL5	1983	401.068	4682	528.143	3005	462.447
RPL6	2657	490.306	7347	756.154	5545	778.573
RPL7	3284	818.148	9062	1259.15	2225	421.775
RPL7A	4219	988.494	11502	1503.01	2396	427.143
RPL8	11471	2599.97	29709	3755.6	2339	403.384
RPL11	1635	537.753	4665	855.739	997	249.506
RPL12	2484	784.805	5862	1032.95	1025	246.409
RPL13	7254	323.764	16876	420.093	1320	44.8278
RPL23	2151	777.354	5921	1193.43	1212	333.275
RPL18	3673	863.479	10688	1401.37	712	127.36
RPL18A	3684	1144.86	9297	1611.38	432	102.15
RPL19	4887	1392.15	12485	1983.61	3339	723.738
RPL21	675	248.68	1698	348.899	149	41.7682
RPL22	896	89.61	2254	125.726	655	49.8438
RPL23A	3082	662.545	7610	912.413	2041	333.847
RPL17	2303	498.68	5929	716.034	2101	346.159
RPL24	1229	456.005	3377	698.833	14995	4233.37
RPL26	2456	879.953	6667	1332.25	1018	277.524
RPL27	2713	1154.54	6326	1501.45	1433	464.009
RPL30	1912	719.668	5437	1141.38	1151	329.641
RPL27A	2817	120.395	7387	176.082	1710	55.6085
RPL28	4131	195.73	11270	297.818	1210	43.6225
RPL29	1859	557.762	5298	886.555	265	60.4975
RPL31	2083	384.724	5506	567.18	1898	266.734
RPL32	1950	229.729	5435	357.113	1535	137.598
RPL34	684	144.508	1875	220.934	853	137.122
RPL35A	827	357.037	2370	570.663	754	247.685
RPL37	2046	271.744	4882	361.64	747	75.4913
RPL37A	2487	1240.66	6671	1856.07	1847	701.079
RPL38	1744	927.715	4666	1384.32	1877	759.721
RPL39	1506	783.132	3611	1047.28	541	214.057
RPL36AL	535	213.716	1424	317.262	1486	451.673
ITSN1	177	5.73204	110	1.9868	95	2.34089
ATP2B1	741	22.287	149	2.49945	1173	26.8443
PRKCSH	1467	135.296	1854	95.3648	786	55.1567
REEP3	244	9.77515	294	6.56909	312	9.51064
NKIRAS2	292	24.4533	772	36.0576	128	8.15618
ATP2B4	226	5.28321	162	2.11217	221	3.931
TSR3	425	73.6066	1256	121.323	70	9.2246
TBC1D3B	194	19.136	101	5.55642	30	2.25161
SMAD5	213	6.2601	197	3.22918	171	3.82402
STX16	487	20.4451	473	11.075	59	1.88466
C16orf87	22	3.31707	25	2.10231	31	3.55644
LSS	448	21.2798	694	18.3854	96	3.46963
SLC35E4	50	4.10156	123	5.62741	23	1.43558
UBE2W	55	1.35581	99	1.36112	89	1.66935
ZDHHC13	88	7.53905	140	6.68938	131	8.53939
PTER	96	5.23215	71	2.1582	185	7.6719
ATP2C1	263	10.9224	363	8.40805	255	8.05798
NDUFV3	123	12.0415	322	17.5815	61	4.54387
HDGFRP2	448	40.4584	687	34.6028	247	16.9726
UGP2	357	34.3371	575	30.8452	640	46.8378
GRB10	364	15.0839	772	17.8425	280	8.82863
GALK2	98	6.3701	162	5.87299	204	10.0895
GGA1	275	17.8864	405	14.6916	166	8.21525
TIMM50	1045	84.7227	2581	116.707	539	33.2502
PDE9A	22	2.22695	44	2.48407	1173	90.3456
ALKBH2	112	19.5109	287	27.8847	165	21.8709
LYRM5	20	3.67442	26	2.66413	70	9.78539
ZNF425	23	1.49038	20	0.722808	25	1.23262
SPOPL	80	2.90929	65	1.31836	40	1.10682
CYP27C1	53	2.35896	43	1.06743	30	1.01599
ZNF470	33	0.963628	20	0.325724	28	0.622121
ARHGEF37	40	1.71448	58	1.38651	28	0.913169
MAP3K15	54	2.43045	78	1.95799	51	1.74656
MED11	112	28.1381	327	45.8193	96	18.3514
C4orf3	95	6.69247	229	8.99751	58	3.10894
FARP1	151	6.392	322	7.60222	61	1.96477
RFWD2	121	9.09564	291	12.2002	83	4.74731
TOMM5	446	102.764	1375	176.698	263	46.1087
C8orf82	330	35.6173	828	49.8427	43	3.53132
ITIH5	55	1.69958	40	0.689388	40	0.940505
PIM3	349	30.5904	583	28.5005	66	4.40175
RUNX1	112	3.21069	128	2.04652	44	0.959744
TTC3	414	9.58461	151	1.94973	161	2.8361
MTUS1	1577	51.2293	555	10.0555	1125	27.8074
PPARA	80	1.66005	89	1.03002	51	0.805236
LHX8	44	3.86642	68	3.33265	11	0.73548
ATP5A1	1638	151.267	2916	150.19	2306	162.036
AFAP1L2	142	7.44726	278	8.13162	80	3.19242
C9orf47	74	3.1517	113	2.68421	29	0.939794
ATP5C1	604	109.902	1524	154.66	1066	147.587
PLEKHA1	141	7.37626	168	4.90175	142	5.65233
ATP5D	547	114.52	1635	190.914	88	14.0184
ATE1	200	18.8794	144	7.58133	214	15.3707
USP16	100	6.86835	38	1.45566	110	5.74866
EXOSC10	268	19.9089	394	16.3242	229	12.944
RPLP0	8155	1345.34	18759	1726	1857	233.099
GMPR2	227	24.2618	507	30.2224	350	28.4634
NT5C3	91	9.93487	103	6.27166	154	12.7927
HCFC1R1	303	63.1825	1072	124.673	155	24.5928
PUS1	583	60.362	1265	73.0482	130	10.2414
ATP5G1	528	170.434	1724	310.373	242	59.4373
ECHDC1	103	9.18251	136	6.76219	193	13.0919
ATP5G2	958	171.62	2638	263.573	588	80.1494
HN1	755	92.882	2653	182.031	601	56.2576
AFTPH	222	11.236	263	7.42399	175	6.73933
ANAPC11	900	166.08	2629	270.577	613	86.0712
ARL6IP4	674	100.461	1831	152.212	243	27.5591
LCLAT1	195	8.03597	311	7.14807	320	10.034
ATP5G3	1241	78.5841	3328	117.536	505	24.3319
CAPRIN2	118	5.43653	75	1.92719	55	1.92808
ZFYVE27	178	12.1735	312	11.9008	70	3.64264
2013-03-08	94	7.57095	190	8.53494	40	2.45134
EXOSC3	180	20.3879	607	38.3454	508	43.781
WLS	38	2.83401	64	2.66208	52	2.95082
GATA3	30	2.03769	75	2.8412	53	2.73914
GOLGA7	132	13.5792	404	23.1796	127	9.94091
NFU1	98	17.115	275	26.7859	212	28.1713
SFR1	26	3.60719	62	4.79746	45	4.75039
DNAJB12	332	15.8784	631	16.8315	107	3.8938
SMC4	778	30.7314	96	2.11494	1258	37.8099
PDE4DIP	100	2.4934	130	1.80784	86	1.63159
RAB11FIP1	287	7.61789	458	6.7802	244	4.92793
ZNF787	644	69.6519	1457	87.8883	69	5.6783
ZNF280D	73	3.39857	55	1.42811	94	3.32984
ANXA2	11804	1483.67	29501	2068.09	13087	1251.61
BTBD7	247	6.09674	288	3.96476	96	1.80299
CENPM	142	31.839	432	54.0231	52	8.87149
THOC5	202	15.7347	366	15.9005	148	8.77181
CBY1	58	9.51561	123	11.2548	35	4.36917
PTRH1	72	18.4217	206	29.396	12	2.33614
KCTD11	87	5.9383	180	6.85236	19	0.986776
TWISTNB	111	5.94709	82	2.4503	110	4.48431
RPLP1	8887	3619.43	11203	2544.74	915	283.548
TPD52L1	359	53.8173	753	62.9574	196	22.3566
BICD1	88	5.11286	99	3.20804	166	7.33856
ABLIM1	450	12.1975	741	11.2021	175	3.60926
SMAD2	434	8.58951	742	8.19043	412	6.20437
LDLRAD4	25	0.582727	32	0.416006	40	0.709426
C11orf49	202	21.2307	472	27.6681	180	14.3948
LEPR	44	1.78676	53	1.20037	150	4.63476
PDE1A	11	0.4664	10	0.236478	1337	43.1339
UQCR10	215	45.982	590	70.3762	137	22.2942
SMAD1	46	3.14185	69	2.62846	28	1.45515
MAD2L1BP	66	8.89627	157	11.8029	69	7.07677
ZMAT5	41	8.27633	124	13.9605	62	9.52286
BRPF1	240	10.5849	421	10.3558	41	1.37589
ATP5J	219	35.2366	649	58.2396	419	51.2962
RREB1	357	8.52431	350	4.66104	124	2.25286
ARHGEF35	12	1.01143	15	0.705132	21	1.34678
MTFP1	152	24.8009	563	51.2338	25	3.10374
OSBPL8	154	4.43483	50	0.803064	205	4.49191
ATP5J2	573	233.823	2080	473.392	366	113.641
RECQL5	244	13.7031	190	5.95124	95	4.05952
GLE1	315	19.6543	591	20.5665	175	8.30821
ATP5H	413	138.457	1320	246.81	1442	367.833
STRADA	210	15.7972	322	13.5096	100	5.72378
RABL2B	152	13.0006	256	12.2119	43	2.79841
ERLIN2	234	10.1212	317	7.64717	175	5.7594
MGLL	931	41.8214	2228	55.8199	257	8.78424
NHP2L1	332	39.971	1048	70.3707	213	19.5123
BICD2	440	14.3002	697	12.6342	153	3.78358
SMARCD3	107	13.0403	138	9.38011	31	2.87467
HNRNPD	1492	137.845	3292	169.632	926	65.0962
TRIM6	158	9.60544	214	7.25602	154	7.12365
TRIM34	27	2.43307	48	2.41244	109	7.47376
PARVB	233	25.8711	591	36.5991	97	8.19506
MED15	441	27.247	762	26.2579	172	8.08594
MANBAL	378	59.9405	1097	97.0196	130	15.6853
PARP3	87	7.68708	141	6.94842	16	1.07568
BMF	12	0.53399	12	0.297823	20	0.67718
OGDH	610	29.5674	756	20.4376	497	18.33
ANXA13	205	26.8344	289	21.0989	290	28.8841
CAPNS1	4821	680.169	13508	1062.91	3558	381.951
RPLP2	3042	1286.67	6963	1642.59	1374	442.197
DYRK3	35	3.22791	78	4.01211	97	6.80687
GPRASP2	56	2.96679	68	2.00924	32	1.28994
NOMO2	104	5.09908	106	2.89861	41	1.52955
AKAP2	105	3.12695	101	1.67756	56	1.26894
NOMO3	1921	92.8112	2022	54.4852	1735	63.7814
GRK6	431	30.4449	1058	41.682	96	5.15978
TUSC1	30	2.53267	113	5.32059	28	1.79861
ALG11	53	4.30867	29	1.31489	102	6.30941
QSOX1	614	38.6107	928	32.5471	307	14.6893
ZNF740	194	9.50505	437	11.9415	118	4.39902
TMEM220	24	1.61855	37	1.39169	36	1.84731
LIN28B	37	1.40152	21	0.44365	20	0.576433
ZYG11A	50	2.44115	71	1.93334	41	1.52311
NRARP	37	2.94367	97	4.30411	28	1.69499
FGFRL1	316	20.4956	729	26.3709	26	1.28312
CLEC2D	639	24.8316	1281	27.7637	3889	114.991
PLA2G6	74	4.78769	44	1.58771	17	0.836883
METRNL	24	3.75717	85	7.42153	10	1.19117
ITGA11	60	2.49778	56	1.30022	16	0.50681
NCK2	228	18.8889	613	28.3241	75	4.72775
RPS3	5619	539.701	14613	782.813	2442	178.469
TRIM37	250	11.5436	324	8.34391	125	4.3917
PKP2	73	3.42919	65	1.70297	104	3.71727
CHD3	2545	72.1637	3088	48.8351	1102	23.7757
PSRC1	110	13.1447	219	14.5958	38	3.45513
SREBF1	2806	117	3609	83.9284	671	21.2883
MAGED1	613	43.8959	761	30.3929	407	22.1758
HNRNPL	2725	268.665	5085	279.614	2580	193.547
DNM1	2120	135.938	2251	80.5014	912	44.4959
RGS10	68	15.6854	165	21.2273	53	9.30215
AK4	153	4.55902	268	4.45389	91	2.06321
PRR13	499	87.0737	1610	156.688	172	22.8369
DNM2	1402	79.7462	1766	56.0244	664	28.7377
KDM2B	240	9.43188	442	9.68799	76	2.2726
ZNF32	48	8.32705	149	14.4165	21	2.77198
MTIF2	256	18.1017	215	8.47896	242	13.0202
LRSAM1	178	10.9008	271	9.25616	107	4.98589
PLAUR	171	22.9604	330	24.7128	206	21.0461
ACTR2	1558	82.5195	1670	49.3321	1817	73.226
NFASC	13	0.262319	14	0.157557	20	0.30707
YPEL2	68	2.71016	89	1.97834	22	0.667161
CACNA1H	671	17.2996	729	10.4825	1903	37.3314
NEURL4	534	21.4674	541	12.13	79	2.4165
SF3A1	566	23.0516	1058	24.0323	295	9.14172
ZWINT	480	54.0741	1161	72.9465	181	15.5149
2013-03-02	172	21.7238	280	19.7238	44	4.22846
B4GALT2	373	35.29	955	50.393	29	2.08767
HIST2H3A	11	4.52417	47	10.7812	3360	1051.49
PLCXD3	56	1.50889	23	0.345638	115	2.3577
NFKBIZ	129	6.85163	22	0.651705	46	1.85902
PKP4	374	16.9908	684	17.3309	133	4.59743
RHBDF2	319	18.4518	467	15.0657	111	4.88533
CPM	41	1.28216	41	0.7151	51	1.21353
CACNA2D2	18	0.700657	11	0.238809	37	1.09586
SF3B1	1228	59.6613	891	24.1433	2060	76.1524
EDA	15	0.592395	19	0.418503	159	4.77792
CHEK2	49	5.14224	95	5.56038	98	7.82536
VPS54	120	6.26509	173	5.03752	172	6.83276
NUMB	355	20.3144	447	14.2662	241	10.4934
CHMP3	585	38.2162	1486	54.142	156	7.75421
SUMO1	190	25.9459	564	42.9555	66	6.85774
SUMO2	797	155.903	2437	265.875	826	122.942
ZNF780B	53	1.27559	30	0.4027	22	0.402884
ATP8B2	353	12.5655	738	14.6516	60	1.62509
RYK	126	8.93671	258	10.2059	50	2.69835
ERBB2	630	27.2777	1028	24.8248	270	8.89515
IP6K2	280	25.3194	391	19.7195	175	12.0408
SEMA3B	370	26.3683	319	12.6793	79	4.2838
ERBB3	165	5.97643	130	2.62619	184	5.07105
JMJD8	413	42.1744	951	54.1631	54	4.19579
RPS3A	2007	264.71	5539	407.454	1068	107.18
C3orf37	178	20.7011	455	29.5128	131	11.5922
YBEY	47	8.29855	119	11.7186	99	13.3003
IP6K1	192	8.33051	541	13.0916	86	2.83917
ERBB2IP	258	7.61702	80	1.31728	447	10.0414
FAM69A	52	4.09796	69	3.03276	118	7.07568
SIAH1	49	4.28772	101	4.92919	57	3.79513
WBP5	101	19.3396	175	18.6891	156	22.7286
TSPAN17	376	30.2955	942	42.3317	51	3.12667
MAPKAP1	476	29.2362	1245	42.6489	158	7.38403
WDR33	384	12.712	477	8.80695	262	6.59942
ARHGAP17	311	18.646	523	17.4884	149	6.79724
GTDC1	32	2.47689	46	1.98582	39	2.29691
RAB37	86	5.88933	134	5.11795	61	3.17847
TCEAL1	52	8.99105	85	8.19691	31	4.07841
SLC25A25	128	7.16151	219	6.83382	57	2.42656
FAM149A	44	3.39313	66	2.83868	24	1.40825
ZNF473	65	2.88998	172	4.26515	32	1.08256
WDR35	159	4.77465	112	1.8758	315	7.19742
RPS6KA1	213	13.8842	444	16.1416	91	4.51339
APOBEC3F	69	3.06783	102	2.52933	37	1.25171
TCEAL8	43	7.3981	121	11.6108	50	6.54551
TCEAL3	48	8.89699	93	9.61411	11	1.55137
TCEAL4	260	40.3093	419	36.2302	197	23.2391
ALG3	331	42.9771	696	50.4014	92	9.08905
RPS6KA4	597	39.6839	1491	55.2767	68	3.4393
LRIF1	53	3.31386	67	2.33646	63	2.99723
SDC1	2334	147.796	4699	165.956	451	21.7301
UHRF1BP1L	130	5.23826	58	1.30346	130	3.98574
RPS4X	3384	738.12	8440	1026.75	1903	315.833
ODF2L	224	10.6886	52	1.38389	56	2.03321
GOSR1	1046	41.6967	1254	27.8799	313	9.4937
ATN1	1150	55.1142	1784	47.6853	114	4.15711
ALG8	146	17.4667	263	17.5484	302	27.4907
SDCBP	468	45.0341	1036	55.6006	987	72.266
ZSCAN2	72	4.00685	153	4.74883	29	1.22798
KLHL5	437	11.8068	647	9.74941	338	6.94845
ZNF182	33	1.90934	13	0.419505	27	1.18865
ZNF37A	117	3.47094	21	0.34746	49	1.10606
SCP2	195	14.9218	265	11.3099	435	25.3279
L3MBTL3	41	2.02834	15	0.413878	91	3.42547
NTRK3	789	39.8848	1164	32.8177	665	25.5784
ZNF483	31	1.73723	13	0.406315	36	1.53504
DEPDC5	94	3.53111	92	1.9275	59	1.68639
CACYBP	520	35.4353	1333	50.6626	532	27.5846
IGF2BP2	72	4.0898	89	2.81958	129	5.57547
SPOP	186	12.5519	297	11.1783	100	5.13473
IGSF3	640	18.4	776	12.4429	256	5.60013
METTL13	476	29.1333	824	28.1277	267	12.4341
IFRD1	127	7.54486	313	10.3709	281	12.7021
BRWD1	165	1.92365	129	0.838794	279	2.47495
PRDM2	94	2.46339	58	0.84773	59	1.17646
PLA2R1	52	1.92494	42	0.867138	71	1.99984
GEMIN7	123	15.5728	441	31.1404	79	7.61044
EI24	359	33.1092	1046	53.8034	101	7.08756
TRIM13	50	1.4302	58	0.925293	84	1.82822
RWDD1	82	13.0626	176	15.6369	99	11.9997
TULP4	192	3.60072	99	1.0355	53	0.756286
SFI1	141	6.69592	82	2.17185	25	0.903343
SMARCB1	407	49.835	891	60.8474	415	38.6642
NWD1	51	1.39106	24	0.3651	13	0.2698
LMBRD2	33	2.12582	10	0.359283	62	3.03896
CSDE1	1190	57.5336	1359	36.6453	1201	44.1814
SS18	296	17.9636	379	12.8282	94	4.34061
IRGQ	329	7.08208	424	5.09044	417	6.83003
IGFBPL1	26	4.9603	39	4.14976	12	1.74196
TFG	568	57.1352	1211	67.9397	426	32.6052
BUB3	785	59.2224	1619	68.122	647	37.14
CEPT1	39	3.6128	68	3.51328	128	9.02216
RPS4Y1	335	77.8765	1046	135.618	416	73.5829
OPTN	153	8.86963	251	8.11544	219	9.66006
COA5	104	12.273	184	12.1104	40	3.5917
CPLX2	13393	590.933	28608	704	1113	37.3661
ZDHHC9	215	9.66426	482	12.0837	155	5.30131
UACA	399	11.7515	47	0.772046	409	9.16571
CNOT4	56	3.08678	68	2.0905	68	2.85199
TTC32	25	6.36518	58	8.23612	47	9.10521
C18orf25	123	4.6932	178	3.78799	64	1.85809
CISD2	130	4.6016	271	5.35006	157	4.2285
CGGBP1	249	11.4391	307	7.86605	150	5.24333
CTDSPL	121	5.66359	229	5.97815	35	1.24651
C4orf46	62	3.66764	144	4.75097	32	1.44035
EID3	111	15.7136	47	3.71085	39	4.20086
LAMTOR4	423	144.126	1197	227.469	213	55.221
WDHD1	170	5.87681	77	1.4846	267	7.02305
GPX8	122	6.78395	225	6.97798	184	7.78507
ZNF761	53	2.62387	17	0.469396	36	1.3561
BCAP29	85	2.94475	71	1.37187	165	4.34946
STEAP3	481	23.4126	863	23.4283	189	6.99984
SLC41A3	92	8.16694	214	10.5952	40	2.7018
2013-09-02	1718	99.6226	3244	104.916	1465	64.6389
ENAH	839	13.282	664	5.86266	458	5.51683
TMEM64	183	7.9186	398	9.60516	62	2.04132
MXRA7	326	27.148	962	44.6806	31	1.96428
LGMN	555	53.2094	807	43.1512	730	53.2525
SLC7A2	47	1.29449	15	0.230418	36	0.754441
MXI1	67	4.02624	118	3.95486	37	1.6918
USP20	126	5.82441	141	3.63517	29	1.02
NUPL1	164	7.88877	254	6.81433	97	3.55025
TPST2	62	6.45776	185	10.747	32	2.53607
PICALM	358	17.9839	442	12.3836	309	11.8109
CCBL2	46	4.45728	61	3.2966	108	7.96265
THAP7	96	16.1177	329	30.8073	15	1.91622
TFIP11	177	12.614	252	10.0162	158	8.56759
LPHN1	215	5.70606	332	4.91428	166	3.35218
C6orf1	87	15.0427	205	19.769	13	1.7103
EML1	264	12.1792	546	14.0486	155	5.44088
CHAC2	32	5.23352	75	6.84116	25	3.11104
PPP1CA	1331	184.66	3750	290.169	1170	123.51
RBPMS	313	20.6936	730	26.9178	211	10.6144
WDR89	51	2.90089	52	1.64964	51	2.20726
ZNF121	26	3.13569	12	0.80717	67	6.14831
FNIP1	114	3.59414	51	0.896778	100	2.3989
TDP1	71	3.9512	171	5.30751	60	2.54064
FAT3	64	0.700661	14	0.0854831	73	0.608096
DSP	1123	24.067	121	1.44628	1088	17.7416
NIPA2	524	31.4254	1134	37.9304	163	7.43805
CUL4A	353	19.4372	570	17.5048	405	16.9682
TCP1	1148	97.5885	2670	126.588	1415	91.524
CKAP5	948	29.4429	668	11.5711	1864	44.0495
RPS5	4427	1245.79	12730	1997.97	2116	453.079
GEMIN2	40	6.13755	170	14.5482	66	7.70549
ACSL6	54	1.72228	19	0.337977	78	1.89289
CCT6A	1675	131.11	3172	138.477	2156	128.408
PPP2CB	487	51.5486	1347	79.5207	336	27.0613
SH3D19	136	5.37818	150	3.30836	151	4.54355
CLSTN1	1077	43.2549	1293	28.9629	421	12.8654
SMPDL3B	37	4.11925	28	1.7386	25	2.11777
CCT7	2662	273.174	5884	336.766	3218	251.269
ARMCX6	88	9.47833	189	11.3536	57	4.67138
HS3ST6	29	5.69414	102	11.17	21	3.13741
SLX4IP	13	1.92665	17	1.40518	40	4.51068
FAM22D	62	2.33239	35	0.734348	18	0.515233
AZI1	293	16.8824	295	9.48008	39	1.70983
MEIS3	290	27.9186	584	31.3569	23	1.68479
VWA8	126	3.66954	72	1.16949	323	7.15757
KIAA0930	729	24.179	1870	34.5921	150	3.78551
ZCCHC11	151	5.38239	45	0.894613	156	4.23102
C12orf29	57	4.13564	72	2.91356	63	3.478
KIAA2018	116	1.7647	44	0.373327	240	2.77808
B3GNTL1	42	6.33259	79	6.6433	63	7.2276
VPS8	83	3.42925	99	2.28129	71	2.23204
TMEM230	405	47.3916	951	62.0657	179	15.9375
DNASE1L1	231	15.3063	445	16.4453	57	2.87378
PHF19	465	22.618	1383	37.5187	296	10.955
2013-09-05	107	9.84207	197	10.1063	26	1.81969
ANKRD16	115	9.12487	202	8.93933	56	3.38095
SSBP3	96	9.50533	193	10.658	23	1.73279
ZNF655	243	10.4628	311	7.46835	78	2.55538
C20orf194	128	3.86322	102	1.71697	53	1.21713
FAM168B	1075	41.4655	1921	41.3266	57	1.67292
DALRD3	154	14.3232	296	15.3545	63	4.45842
SSBP4	393	45.8588	934	60.7856	47	4.17301
KDM1A	487	32.6845	866	32.4157	263	13.4305
RPS6	4709	1184.48	12695	1780.97	3651	698.769
ZNF766	69	4.83634	63	2.46282	65	3.46659
PM20D2	183	8.1053	196	4.84171	86	2.89826
TTC7B	99	6.01159	216	7.3153	39	1.80194
RNF187	778	51.7814	2425	90.0182	200	10.1285
SPIN3	79	3.6944	67	1.7475	29	1.0319
TMEM201	154	8.21924	285	8.4836	43	1.74623
IBA57	125	3.29775	148	2.17768	33	0.662435
SLC25A30	40	2.27397	74	2.34629	30	1.29768
ZNF780A	113	5.54426	94	2.57228	97	3.62125
FAM102B	55	2.14771	49	1.06717	59	1.75302
ACER2	23	1.68164	25	1.01946	13	0.723219
MTX3	124	3.28801	53	0.78381	51	1.02897
ERCC6L2	56	2.51287	33	0.825886	30	1.02429
SLC6A17	28	0.912004	62	1.1263	18	0.446101
C10orf114	138	14.4677	398	23.2716	29	2.31334
GOLGA7B	20	0.646784	44	0.793609	14	0.344492
BCL2L15	22	0.922483	17	0.397566	12	0.382859
FAM171A1	143	7.54907	412	12.1305	31	1.2452
RAP1A	86	9.40871	174	10.6171	109	9.0736
TNK2	250	11.6467	350	9.09404	47	1.66603
RAP1B	383	37.129	1026	55.4735	661	48.757
ZYX	628	56.7385	1942	97.8571	348	23.9232
BCAS4	94	14.6059	309	26.7784	76	8.98539
NCMAP	50	2.61307	29	0.845286	23	0.9146
AFMID	109	13.0252	226	15.0623	63	5.72824
GLT8D1	133	11.9336	267	13.3615	94	6.41753
SPRTN	91	4.10905	97	2.44285	85	2.92039
ATP11C	110	3.74919	36	0.68434	99	2.56745
HERPUD1	215	20.6032	451	24.1044	106	7.729
RPS7	2141	613.253	5634	900.045	3649	795.277
PDLIM5	1323	44.3602	1434	26.8168	2281	58.1943
MAGEA10	25	1.9005	19	0.805576	11	0.636272
DSTN	1429	170.664	3872	257.911	2453	222.91
C1GALT1C1	87	9.52811	132	8.0628	213	17.7496
2013-09-07	469	22.4925	392	10.4852	896	32.696
CDK5RAP2	405	13.5557	250	4.66692	396	10.0852
TMEM44	110	9.21187	121	5.65151	37	2.35765
TRAPPC2	98	7.1452	133	5.40834	59	3.27312
PCGF6	57	5.32996	127	6.62335	38	2.70368
CHCHD7	43	5.18295	94	6.31918	31	2.8431
HAUS8	74	10.598	156	12.4607	58	6.32037
MVB12B	101	4.36585	229	5.52086	21	0.690698
OLA1	298	14.2654	682	18.2085	479	17.4471
NAA30	168	7.82836	263	6.83505	33	1.17003
ARHGEF10L	191	8.86247	270	6.9873	65	2.29486
HNRNPA1L2	22	1.93975	30	1.47526	14	0.939232
BTBD1	359	22.7537	448	15.8366	329	15.8663
RPS8	2825	835.572	7003	1155.24	860	193.547
MSL1	212	11.5725	393	11.9649	98	4.07041
CENPP	21	1.28303	61	2.07861	29	1.34815
BIRC5	702	54.216	2084	89.7662	213	12.5168
SOGA3	121	2.13499	54	0.531408	180	2.4166
MCRS1	421	45.7231	981	59.4219	178	14.7094
ARSI	81	5.33324	226	8.29925	23	1.15227
ZNF302	70	5.56486	32	1.41883	27	1.63321
RPSA	5096	927.255	9943	1009.05	1363	188.707
CTNNBIP1	69	4.80404	202	7.84392	16	0.847616
MDK	34	6.02873	82	8.10933	26	3.50786
DNAJC21	184	6.18046	130	2.4354	161	4.11481
WDR31	26	2.16259	22	1.02058	19	1.20247
AKTIP	91	8.53988	192	10.0493	48	3.42747
SGOL1	131	6.60458	115	3.23367	108	4.14304
FOXP4	445	15.5981	1083	21.1721	311	8.29454
SEC61G	194	86.8101	644	160.723	466	158.663
U2AF2	2786	185.546	5549	206.115	1157	58.6309
FOXP1	107	3.1019	104	1.68152	177	3.90427
CENPW	69	26.1602	233	49.2688	114	32.8865
GOSR2	240	15.0785	505	17.6955	83	3.96777
ITM2C	761	76.549	1604	89.9878	266	20.3591
CTBP1	947	79.5294	2205	103.279	170	10.863
MYPOP	141	15.5812	328	20.2153	17	1.4294
SLC3A2	4085	363.403	6556	325.282	3208	217.147
C18orf56	147	36.3186	305	42.0277	23	4.32376
AGPAT2	700	94.2934	2077	156.043	135	13.8369
DUXA	25	1.558	10	0.347578	34	1.61224
DCTD	262	26.7547	657	37.4187	146	11.3442
ABI1	226	12.6513	464	14.4867	284	12.0967
NHLRC3	38	2.22957	38	1.2435	33	1.47324
ZNF260	61	2.3237	38	0.807342	35	1.01447
NUDT17	17	3.24921	38	4.05077	12	1.74515
CTU2	176	21.3001	424	28.6193	33	3.03882
RGMB	63	2.86833	116	2.94558	18	0.623567
DISC1	13	0.378815	21	0.341293	37	0.820366
DDX60L	59	1.82157	16	0.27551	116	2.72504
SPIN4	83	4.209	119	3.36568	33	1.27332
ADAL	28	1.66154	28	0.926691	81	3.65729
LRRC73	13	1.52121	29	1.89264	11	0.979402
ZKSCAN2	48	1.40459	50	0.816024	71	1.58084
COA6	150	44.8116	340	56.6503	151	34.324
C16orf88	185	19.783	409	24.3931	169	13.7508
C9orf152	14	1.09914	31	1.35741	18	1.07528
SNX30	75	2.05617	105	1.6055	39	0.81355
RPS9	4081	1193.53	10396	1695.72	1569	349.148
BCAM	750	45.5822	1108	37.5576	321	14.8443
CCNC	72	6.50788	177	8.92287	116	7.97786
KRIT1	120	5.00756	65	1.5128	91	2.8894
FBXW7	44	2.34715	34	1.01156	48	1.94828
MPST	709	96.3146	1862	141.075	99	10.233
SEH1L	167	9.93251	364	12.0745	239	10.8159
FXR1	406	9.5028	418	5.45665	572	10.1869
AGPHD1	20	3.37689	51	4.80266	71	9.12153
ALG10B	64	1.32475	33	0.38097	108	1.70097
FAM53A	10	0.742869	21	0.870073	12	0.678289
C12orf68	34	3.02465	100	4.96159	15	1.01534
TRNP1	1178	126.034	3648	217.682	48	3.90756
FAM227A	61	1.23231	11	0.123939	28	0.430398
C2orf68	237	11.5873	551	15.0249	108	4.01773
GDPGP1	28	4.32172	63	5.4233	46	5.4023
ZNF793	38	1.11275	13	0.212315	13	0.289653
FRRS1	76	5.91776	53	2.30167	55	3.25858
PTRHD1	225	82.024	491	99.8307	57	15.8108
C17orf97	28	3.1749	66	4.17389	10	0.862769
LDLRAD2	168	8.73178	106	3.07273	14	0.55366
SRRD	32	5.16067	126	11.3331	62	7.60798
H3F3C	462	91.1426	1280	140.836	270	40.5289
EIF2AK4	282	10.6683	411	8.67184	161	4.63439
PTCHD4	31	1.97803	20	0.711749	29	1.40796
MAD1L1	224	17.0596	327	13.8897	125	7.24357
RLTPR	10	0.465557	22	0.571242	36	1.27526
EXOC7	841	35.4565	1225	28.8045	257	8.24432
C8orf58	77	7.79053	171	9.64932	72	5.54282
SLTM	637	32.0302	122	3.42141	644	24.6393
CXorf40B	75	11.6711	194	16.8374	49	5.80186
EXOC6	121	6.96997	78	2.50591	692	30.3301
RPS10	1791	469.177	4514	659.519	1148	228.826
DCUN1D2	63	4.33706	73	2.80287	19	0.995246
SUPT20H	139	9.83867	147	5.80314	83	4.47014
KATNAL1	107	2.95366	82	1.26245	73	1.53328
AKT1	1155	80.6038	2475	96.3326	191	10.1421
CUTA	344	59.8265	996	96.6093	172	22.7607
DBNL	646	60.7331	1396	73.1986	131	9.371
ODF3B	19	4.08448	33	3.95659	21	3.43498
USP21	123	10.8956	242	11.956	27	1.81984
CRYM	31	4.29231	60	4.63345	38	4.00345
NLE1	249	19.1666	559	23.9984	114	6.67685
OCIAD2	239	65.2317	642	97.7283	92	19.106
DDX19B	256	29.1864	559	35.5449	251	21.7739
ETFB	1091	174.864	2427	216.956	755	92.0758
EMC6	186	49.2199	451	66.5624	88	17.7187
FBXO44	159	9.9865	266	9.31799	145	6.92957
ILK	457	49.8666	1044	63.5358	529	43.9209
KCNMA1	119	2.06889	272	2.63745	184	2.43405
CRMP1	41	2.71756	88	3.25314	11	0.554766
ME3	101	9.10542	153	7.69298	57	3.90999
FAM96A	214	40.8644	576	61.3449	214	31.0933
PAK4	1276	86.8393	3567	135.392	306	15.8456
NCDN	205	11.5377	306	9.60532	26	1.11343
TM9SF1	380	32.5149	747	35.6487	1051	68.4263
ZNF638	424	12.9449	71	1.20897	312	7.24786
MRPL22	140	9.20052	346	12.6819	192	9.60079
SLX1A	233	41.5264	489	48.6073	77	10.4419
RPS11	4888	1577.8	14519	2613.86	2477	608.372
CKMT1A	44	5.1574	70	4.57616	59	5.26201
LLGL2	1042	61.2405	1215	39.8264	259	11.5822
FAM13A	116	4.11232	89	1.75972	142	3.83036
BAG5	182	7.50766	324	7.45423	127	3.9862
ALG1L	28	6.33947	33	4.16709	34	5.85727
MPG	396	64.0614	1215	109.623	155	19.079
HDAC5	118	4.61906	232	5.06505	36	1.07225
RTKN	156	12.4111	309	13.711	78	4.72176
PHF6	154	6.7435	126	3.07723	186	6.19726
PAPSS2	289	15.6203	285	8.59135	323	13.2836
TSC22D3	139	12.7799	166	8.51224	61	4.26739
RAE1	207	23.51	433	27.428	274	23.6785
IGSF11	92	5.38578	166	5.41992	56	2.49442
TAF9	307	43.787	656	52.1837	409	44.3866
RPS12	2073	859.381	4848	1120.92	573	180.744
RPS13	1471	579.844	3159	694.501	1116	334.722
MSMO1	68	6.36426	159	8.29967	212	15.0972
SP3	472	15.4777	374	6.84009	519	12.9496
TLR10	28	1.46332	14	0.408069	15	0.596478
SUGP2	416	18.1933	287	7.00042	227	7.5538
TMCC1	171	5.85989	259	4.95015	67	1.74699
ZNF2	92	4.85306	107	3.14801	31	1.24426
LGR6	131	7.89952	102	3.43047	98	4.49653
MAEA	395	37.6275	917	48.7194	166	12.032
GOPC	184	8.29226	203	5.10241	153	5.24648
USP1	193	10.2171	122	3.60207	229	9.22413
ESCO2	89	5.52667	79	2.73606	206	9.73336
ALDH18A1	448	26.9761	591	19.8479	317	14.5239
PGBD2	22	1.69343	38	1.63137	28	1.63993
BTBD11	917	33.1972	1441	29.0951	238	6.55587
SIRT3	169	12.1435	260	10.4197	96	5.24868
PRR5	160	13.0531	345	15.6977	39	2.42092
CYB561	264	17.4541	582	21.4605	25	1.25763
RCCD1	499	37.605	1101	46.2761	153	8.77321
ERMAP	65	3.92301	84	2.82755	18	0.82661
ZHX1	88	3.52818	30	0.670831	69	2.10493
C2orf76	19	4.17046	30	3.67262	86	14.3632
CCDC58	44	12.7786	171	27.6981	80	17.6783
OS9	958	69.8724	1138	46.2921	662	36.7384
HSP90AA1	7551	405.396	7690	230.264	18991	775.791
YDJC	307	47.845	910	79.0977	37	4.38755
MARVELD3	42	3.26181	26	1.12618	17	1.00457
KIAA2026	116	3.35767	15	0.242157	36	0.792875
P4HA2	240	19.4654	319	14.43	346	21.3526
DCAF6	289	16.6519	534	17.1606	361	15.8269
RAB28	36	4.14513	88	5.65123	33	2.89116
VMA21	244	10.7432	417	10.2401	84	2.81413
RNF215	174	18.8974	272	16.4758	44	3.63603
C5orf45	160	27.7799	212	20.5292	14	1.84953
OPA3	444	11.7597	783	11.5664	86	1.73314
SH3PXD2B	377	10.1084	584	8.73332	112	2.28498
GNG10	185	30.7385	475	44.0178	154	19.4694
KAZN	45	1.55821	89	1.71881	50	1.31736
RPS15	2576	1011.59	9326	2042.58	667	199.3
SORBS3	726	48.4751	2118	78.8738	120	6.09657
SH3BP5	171	10.7434	266	9.3208	58	2.77266
MUC1	168	19.0598	104	6.58062	13	1.12221
CMC4	53	10.8991	115	13.1898	52	8.13657
VPS13A	334	6.18422	24	0.247842	290	4.08563
SFMBT2	74	1.92307	113	1.63782	33	0.652528
POLR3H	274	12.7734	764	19.8643	55	1.95092
PFKFB2	83	2.44697	123	2.02246	48	1.07675
LRP8	549	14.7183	496	7.41639	326	6.65006
BRCC3	152	10.8213	70	2.77944	165	8.93801
VLDLR	129	7.3981	188	6.0133	144	6.28369
DKK3	141	10.6528	274	11.5457	58	3.33422
SERBP1	1294	39.8919	2281	39.2193	1029	24.1373
CORO1B	629	67.8888	1114	67.0589	323	26.526
PCK2	286	26.8517	478	25.0298	269	19.2167
FPGS	564	47.2887	988	46.2019	88	5.61414
VPS13C	475	6.786	40	0.318717	695	7.55487
NARG2	229	6.62392	124	2.00044	211	4.64391
GCOM1	139	6.21723	220	5.48819	40	1.36133
FAHD1	163	19.9702	412	28.1525	74	6.8984
SERF2	761	46.2777	2257	76.5496	356	16.4725
PIR	76	10.1588	179	13.3446	44	4.47511
PODXL	179	6.23757	283	5.50014	45	1.19315
FANCB	31	2.14901	20	0.77327	80	4.21976
FANCD2	310	12.4216	297	6.6374	285	8.68928
NME2	1106	271.325	3058	418.405	67	12.5064
NAE1	193	21.0596	363	22.0915	394	32.7123
HAX1	194	34.3117	607	59.8761	102	13.7266
RPS15A	2250	864.046	5486	1174.99	1216	355.312
RPS16	10056	3554.08	25323	4991.62	3729	1002.8
PUM1	482	18.6645	440	9.50267	323	9.51684
MYADM	1318	85.352	2210	79.8206	563	27.7414
RPS19	7248	1780.18	17918	2454.49	6400	1196.05
RPS20	1961	403.666	5255	603.312	950	148.796
ZNF187	19	1.40694	40	1.65199	30	1.6903
ZNF749	55	3.91559	57	2.26326	35	1.89594
ZNF805	54	1.11201	60	0.689115	107	1.67657
IQCB1	83	6.6721	66	2.95905	167	10.2146
ABCC5	119	4.24683	79	1.57242	56	1.52065
RPS21	1840	968.896	3790	1113.07	1122	449.546
S100A13	194	45.149	582	75.5429	450	79.6857
FBLIM1	233	14.5076	406	14.099	54	2.55832
GPHN	105	5.08948	89	2.40602	77	2.83986
ARF1	1873	194.601	5038	291.937	752	59.4493
TM2D2	212	12.1414	485	15.4917	162	7.05944
SBK1	34	1.42023	76	1.77059	28	0.889938
RGAG4	45	2.1631	50	1.34048	41	1.49958
HIST2H2BF	29	3.33729	44	2.82405	578	50.6111
NRP1	1139	40.3925	728	14.399	1189	32.0834
RAB3IP	105	2.2722	104	1.25521	60	0.98794
CANX	2957	124.566	3456	81.1984	3569	114.398
KALRN	31	0.598151	31	0.333607	30	0.440445
SH3KBP1	405	17.7197	813	19.8388	250	8.32266
LIN52	28	3.2473	89	5.75677	26	2.29435
ZNF688	51	5.82084	136	8.65723	10	0.868435
MECR	104	8.90978	195	9.31736	76	4.95415
CD276	405	24.8315	746	25.51	71	3.31229
APLP1	676	57.5354	1341	63.6563	261	16.9025
BCL7A	134	7.52345	270	8.45475	61	2.60594
TNRC6B	316	3.60467	133	0.846163	183	1.58837
CD82	23	2.83621	39	2.68225	20	1.87656
SLC6A9	120	7.38135	244	8.37084	40	1.87213
TGFBR2	825	36.5791	1539	38.0577	422	14.2368
ZNF197	16	0.769458	13	0.348685	20	0.731841
CEACAM1	53	3.14059	54	1.78465	168	7.57471
CBWD5	70	9.28538	177	13.0948	106	10.6987
EXOC1	105	6.11249	48	1.55845	118	5.22676
WASF1	72	4.66263	113	4.08133	25	1.23186
MINK1	1264	52.536	1805	41.8419	205	6.48315
YIPF5	199	12.0174	353	11.8893	138	6.34101
FNBP1L	197	7.68839	125	2.72084	342	10.1559
SC5DL	64	1.90134	62	1.0273	105	2.37351
BRMS1	413	59.9305	1246	100.842	138	15.237
ARPC4	525	55.5427	1748	103.141	423	34.051
RPS23	2889	181.781	7537	264.499	1404	67.2188
RPS14	2852	756.626	7900	1168.92	1122	226.489
MBP	173	7.37871	371	8.82536	46	1.49284
ABCF1	550	33.1085	884	29.6793	237	10.8554
CSNK1A1	653	51.4804	1286	56.545	502	30.113
ADAR	1417	44.0419	2015	34.9298	607	14.3551
CD97	448	26.7521	504	16.7855	246	11.1773
CES1	288	29.8483	327	18.9016	1377	108.588
CHN1	73	6.03337	159	7.32923	49	3.08145
U2AF1	489	99.9685	1323	150.848	517	80.4204
AP2M1	1465	157.467	4363	261.555	559	45.7179
TSPAN4	876	124.943	2060	163.87	269	29.1931
IRAK1	2233	130.393	6340	206.48	138	6.13148
TAF5L	179	9.01803	302	8.48575	33	1.26501
DUT	367	35.6608	991	53.706	213	15.748
TPD52	282	13.859	697	19.1046	285	10.6573
RAB12	107	10.4359	194	10.5529	162	12.0222
ANO6	451	15.2397	515	9.70578	314	8.07328
VEGFA	201	11.4485	325	10.3243	47	2.03692
NDEL1	231	19.7981	466	22.2752	285	18.5857
AMMECR1	94	3.49771	73	1.51497	32	0.905999
ARFIP1	68	4.58886	112	4.2154	156	8.01018
CELF1	668	18.1537	1001	15.1722	312	6.45157
ARRDC2	406	33.5289	559	25.7472	63	3.95872
ARHGAP24	34	1.52666	34	0.851462	52	1.77659
VRK3	117	11.6177	284	15.7281	73	5.51543
FAM108B1	95	6.38199	164	6.1447	84	4.29372
RPS24	2480	183.708	6110	252.43	2020	113.854
RPS25	797	337.791	2203	520.749	1476	475.989
RPS26	816	249.494	2528	431.093	911	211.939
CCM2	268	29.5059	817	50.1673	77	6.4504
TCAIM	34	1.92448	47	1.48374	53	2.28261
PDE8B	65	3.07766	71	1.87495	60	2.16162
SLC35F1	20	0.859535	15	0.359542	12	0.392407
KCTD21	52	3.20995	97	3.33957	101	4.74392
C6orf120	140	7.0413	174	4.88089	100	3.8269
AHDC1	245	7.86456	348	6.23034	64	1.56318
GLTPD1	112	10.6496	467	24.7661	30	2.17049
WDR45	207	22.778	438	26.8809	145	12.1404
ZFAT	64	2.84309	120	2.97315	28	0.946435
ZNF16	30	2.39132	36	1.60045	16	0.970417
KIAA0101	390	54.7268	1050	82.1768	592	63.209
METTL17	251	29.3053	375	24.419	114	10.1274
ZNF181	36	2.54383	21	0.827616	36	1.93557
SLC10A7	11	0.606332	12	0.368913	14	0.587175
RPS27	1611	957.068	4148	1374.39	202	91.3104
RPS29	1041	300.655	1774	285.756	678	148.994
GRB7	99	9.12635	216	11.1055	131	9.18871
AP2B1	1695	61.3304	2502	50.4914	2197	60.4864
AP1G1	543	16.5345	652	11.0729	730	16.9136
ARHGAP5	264	5.732	100	1.21095	340	5.61698
SAMD5	40	1.31893	16	0.294243	28	0.702493
ARNTL	56	4.15414	108	4.46829	48	2.7093
ATF3	33	2.88281	61	2.97205	25	1.66174
SPN	123	3.69626	70	1.17322	169	3.86426
RPS28	1776	969.469	4931	1501.24	232	96.3609
COX19	78	3.32546	138	3.28141	47	1.52467
ZNF451	168	3.67134	85	1.036	199	3.30895
SMAGP	60	11.51	138	14.7648	23	3.35718
CYB5RL	45	2.65597	63	2.07384	21	0.943087
RAB24	229	29.6227	366	26.4055	75	7.38197
MSRB3	144	6.55476	323	8.20013	70	2.42445
RUNX3	118	5.66952	280	7.50321	19	0.694608
CTNS	152	7.15313	265	6.95541	58	2.07684
IFIT3	31	2.54297	20	0.915025	34	2.12217
SRSF7	536	44.9049	1315	61.444	654	41.6897
TP53BP2	193	8.40363	207	5.02695	87	2.88238
PLAA	211	8.88139	269	6.31502	408	13.0671
HHLA3	30	6.9585	45	5.82146	19	3.35328
SCMH1	120	7.4628	243	8.42852	83	3.92754
RBFOX2	404	12.0744	593	9.88473	124	2.81987
PLD3	1783	154.593	3776	182.598	1435	94.6701
FAM198B	19	0.818752	14	0.336474	36	1.18038
NT5DC3	140	4.04675	228	3.67568	48	1.0557
ELP6	91	14.0664	209	18.0183	59	6.93931
RNLS	17	1.46726	41	1.97363	14	0.919406
ERGIC1	1443	102.486	4114	162.962	300	16.2122
TRMT11	27	2.88576	71	4.23233	77	6.26195
CCDC90A	152	5.79337	354	7.52515	45	1.30503
INF2	2280	100.941	2747	67.8292	360	12.1271
CRELD1	99	7.65719	160	6.90206	58	3.41338
DHRS12	21	2.21496	42	2.47071	31	2.48789
GSTCD	72	3.64233	138	3.89359	90	3.46426
ATAT1	37	3.57027	34	1.8298	21	1.54184
DNAJB14	70	5.27716	28	1.17729	162	9.29264
DDX59	86	7.72974	111	5.56434	100	6.83893
MRI1	192	12.602	243	8.89545	75	3.74559
YTHDC1	263	8.77606	203	3.77802	243	6.16981
CALML4	81	3.64409	56	1.40513	13	0.44501
FDX1L	62	15.3544	217	29.9727	16	3.01498
CCDC78	43	5.56579	12	0.866292	15	1.47731
ASB9	116	12.4108	232	13.8438	72	5.86134
MANEAL	188	13.7167	449	18.271	35	1.94304
VSTM4	28	0.918894	13	0.237944	12	0.299647
TIPRL	142	9.76915	331	12.7005	151	7.90437
LIMK2	121	6.55699	289	8.73457	57	2.35026
CSNK1G3	168	7.55161	131	3.28417	195	6.66939
BOLA2	541	111.473	1517	174.335	326	51.1109
CPT1A	594	23.5794	634	14.0366	376	11.3568
SERPINB8	27	1.6608	31	1.06351	23	1.07648
LONRF3	47	3.75934	82	3.65807	23	1.39979
STXBP1	233	12.2475	494	14.4825	243	9.71897
MMP28	78	6.60098	150	7.07993	24	1.54542
RCE1	182	25.7996	460	36.3684	46	4.96159
TFAP2A	313	17.1396	428	13.0715	108	4.4999
TFPI	236	12.57	120	3.56474	1217	49.3213
KLF10	422	27.2183	667	23.9938	192	9.42262
TMPO	976	48.677	1081	30.0694	1062	40.3014
NR2C1	116	5.94609	68	1.94405	93	3.62725
SLC35A2	225	17.9144	631	28.0203	33	1.99919
ZNF174	74	6.21204	158	7.39749	42	2.68271
ZNF207	735	65.977	1365	68.338	409	27.9351
STK24	401	18.0834	922	23.1895	489	16.779
MINOS1	198	10.4078	595	17.4435	143	5.71939
GGT1	832	71.8986	1485	71.5728	189	12.4274
ZNF226	40	3.20435	60	2.68075	81	4.93727
PQBP1	385	72.2605	818	85.6284	197	28.1338
LCMT1	117	17.8082	334	28.3534	83	9.61244
HNRNPH2	392	34.1727	564	27.4218	1339	88.8169
GPR126	537	16.0863	333	5.56354	649	14.7928
PJA1	88	6.37154	214	8.64172	111	6.11514
OAS1	175	21.9432	370	25.8755	362	34.5376
USP48	209	9.76285	259	6.74768	206	7.32182
KYNU	739	87.6556	1391	92.021	2294	207.038
CBFA2T2	197	5.30943	265	3.98338	119	2.44034
RRM1	584	38.1628	808	29.4485	954	47.4349
RPAIN	252	19.7995	503	22.0417	168	10.0435
FBXO7	320	30.9928	674	36.4078	347	25.5718
C19orf6	1203	92.6342	2068	88.8138	149	8.72999
CYFIP1	1055	49.6708	1341	35.2129	858	30.7367
FAIM	36	4.91929	48	3.65818	228	23.7059
GLUL	176	7.77544	275	6.77594	183	6.15156
GPR155	59	1.62887	31	0.477332	200	4.20133
C17orf62	576	49.6115	1224	58.7984	137	8.97846
NPNT	28	1.24704	32	0.794872	26	0.881085
MTERFD3	16	1.86389	34	2.20905	34	3.01371
MAGI1	99	2.85332	62	0.996625	55	1.20615
AMD1	294	17.9204	590	20.0575	331	15.3515
PBLD	38	3.06296	33	1.48353	40	2.45324
PAIP2	278	38.5435	630	48.716	217	22.8922
SRGAP3	27	0.628292	34	0.441267	48	0.849886
SAR1B	189	5.92556	288	5.03598	234	5.58219
TMEM98	136	15.799	374	24.2318	121	10.6954
CSTF3	148	10.9321	185	7.62148	183	10.2853
WIPI2	378	17.5589	976	25.2859	336	11.8759
CSTF1	212	19.0301	472	23.6304	310	21.1733
BABAM1	240	34.4904	705	56.5068	192	20.9947
TOM1L2	413	14.8278	608	12.1746	198	5.40897
SPECC1	383	16.0596	493	11.5294	261	8.32718
PPM1B	362	19.6066	568	17.158	258	10.6325
DYX1C1	28	2.92958	23	1.34214	26	2.06987
PHF12	422	19.6641	742	19.2837	141	4.99922
FAM229B	15	1.17104	50	2.17708	21	1.24744
RHOT1	179	11.28	258	9.06779	309	14.8162
AMZ2	326	34.3326	928	54.5082	691	55.3718
DUSP28	63	8.44821	135	10.0968	11	1.12238
SGK3	48	2.23968	38	0.988899	53	1.88166
MYO19	918	43.4956	1519	40.1407	182	6.56139
PRKCZ	83	7.44085	200	9.99998	126	8.59482
ACOT9	270	32.6006	501	33.7384	314	28.8478
BBS9	30	1.55653	45	1.30219	48	1.89496
TRPT1	93	18.3122	264	28.9926	54	8.09047
NOP2	586	43.6098	808	33.5368	337	19.0826
ZNF704	138	2.00029	97	0.78417	39	0.430131
DCLRE1C	61	3.09713	26	0.736254	44	1.69982
TRAF5	90	4.6906	41	1.19177	31	1.22933
TIAL1	358	18.9374	521	15.3709	243	9.7806
UBA52	1283	95.1744	3821	158.087	673	37.9866
RRM2	759	46.0888	1642	55.6098	364	16.8181
DMAP1	122	14.4053	216	14.2247	65	5.83981
ERP29	500	70.8299	1127	89.042	263	28.3481
EIF2B4	267	31.5801	588	38.7886	227	20.4291
ALDH1L2	42	1.16169	21	0.323955	75	1.57842
EXOSC9	99	12.5571	167	11.8139	249	24.0311
NHP2	895	218.534	2827	384.988	201	37.3434
RDM1	14	2.50586	37	3.69364	20	2.72383
ITPRIPL2	468	12.6755	591	8.92754	48	0.989197
FAM134B	22	1.39693	20	0.708281	42	2.02919
SMOC1	78	4.39827	140	4.40291	155	6.65029
SORBS1	13	0.375978	13	0.209694	23	0.506138
RPL14	1803	408.216	4884	616.73	1268	218.442
RGL3	22	1.7913	11	0.49953	22	1.36298
RABGAP1L	72	2.18986	58	0.983866	92	2.12908
UFD1L	270	31.5767	616	40.1798	426	37.9083
FAM102A	961	48.1593	1709	47.7665	203	7.74059
VPS26A	156	12.0435	228	9.81723	295	17.329
RPL41	5221	1864.21	13083	2605.39	471	127.963
BOLA3	114	42.9091	386	81.0319	171	48.9736
AGBL5	279	17.9728	806	28.9582	91	4.46041
SDHC	339	24.7859	971	39.5957	332	18.4699
DMKN	23	2.47729	62	3.72447	36	2.95035
GTF3C2	587	31.2253	1201	35.6316	260	10.5236
FAM129B	2403	126.888	4500	132.527	617	24.7899
UNKL	425	17.4077	627	14.3233	84	2.61789
EXOC4	331	16.465	450	12.4845	570	21.5739
AGAP1	416	7.99499	764	8.18922	160	2.33973
NRCAM	1100	35.8064	311	5.64615	989	24.4955
CNTROB	378	19.0253	552	15.4954	175	6.70192
FAM220A	92	8.66492	275	14.4455	21	1.50493
ARL4A	156	10.1307	226	8.18553	256	12.6496
FOXK1	966	17.9996	1131	11.7536	238	3.3743
ACPL2	31	2.03213	63	2.30333	15	0.748176
ARL5A	202	13.2918	243	8.9179	58	2.9039
EIF3B	2067	139.895	4028	152.047	1624	83.6316
THYN1	36	5.68269	104	9.15607	171	20.5385
ECE2	69	4.13095	255	8.51462	111	5.05645
CEP112	71	4.2084	19	0.628111	134	6.04345
STAU1	589	33.3388	879	27.749	375	16.1506
TRIM16L	721	75.8553	1892	111.019	381	30.4998
CYFIP2	338	10.3786	549	9.40194	246	5.74748
USP14	285	14.2996	406	11.3613	414	15.8052
HELZ2	252	5.25373	178	2.06972	74	1.17387
PDE4B	251	12.1634	365	9.86507	287	10.5825
CDKL5	52	3.16036	17	0.576245	93	4.30069
RUFY3	70	3.3039	68	1.79004	109	3.91451
DYNLL1	883	227.597	2789	400.939	922	180.825
GON4L	193	5.26974	178	2.71067	153	3.17866
SCML1	22	1.57755	28	1.1198	31	1.69139
PHYH	107	13.0099	189	12.8167	153	14.1548
AGPAT3	434	13.8061	957	16.9792	66	1.59752
SCD5	120	8.06406	201	7.53343	62	3.1702
SIL1	209	21.9222	431	25.2139	146	11.6523
BTF3	1290	215.368	3475	323.572	2266	287.855
PARL	146	21.5612	390	32.1225	70	7.86574
EEF1B2	1624	305.083	4001	419.203	1142	163.237
GATSL3	51	6.55652	99	7.09844	14	1.36947
NBPF9	907	64.5938	472	18.7478	110	5.9607
NPM1	3219	463.241	7636	612.881	3275	358.607
NCKAP5L	168	7.14937	271	6.43209	53	1.71615
EIF3C	131	8.37417	185	6.59579	19	0.924157
HSD17B10	571	123.641	1528	184.534	378	62.279
REV1	148	6.5191	130	3.1937	60	2.01094
DIXDC1	63	2.22849	89	1.75584	67	1.8033
SLC38A10	1395	67.7749	1673	45.3331	240	8.87212
SCNN1A	148	8.86568	143	4.77761	85	3.87428
MARVELD2	46	4.44077	65	3.49976	102	7.49243
NARF	259	30.3584	563	36.8054	208	18.5508
CDC42SE2	212	12.0916	445	14.1557	197	8.54941
CDC42SE1	250	16.3779	684	24.9918	103	5.13424
ARL17B	38	10.6218	27	4.20924	47	9.9962
PRPS2	273	22.4121	537	24.5878	228	14.2422
C20orf27	611	72.1039	2161	142.232	94	8.44048
TRIOBP	624	12.8259	1235	14.1577	177	2.7682
TTPAL	139	4.64797	264	4.92353	49	1.24671
ALG13	135	6.73944	138	3.84232	183	6.95125
ATAD3C	24	1.29685	44	1.32604	13	0.534496
SLC25A29	257	22.612	295	14.4761	19	1.27198
ATP6V1E1	211	31.3156	633	52.397	197	22.2467
SPATA6L	17	0.946314	10	0.310464	11	0.465909
ATP6V0B	367	74.8806	862	98.0923	189	29.3418
ELMO1	98	3.68934	147	3.08649	112	3.20821
SRSF5	691	87.2741	854	60.1575	898	86.2989
RGS19	123	16.1108	378	27.6139	21	2.09292
MARK2	540	23.8111	951	23.3878	233	7.81741
NPRL3	330	23.2083	716	28.0845	116	6.20739
KIAA0317	261	9.99533	618	13.1999	64	1.86491
ETNK1	282	8.28102	251	4.11086	321	7.17235
CD151	2688	361.853	6156	462.196	1147	117.487
FHL2	157	17.451	376	23.3095	156	13.1937
SKA1	77	5.5025	162	6.45667	55	2.99057
DNAJB2	274	18.2833	624	23.2227	58	2.94479
AP1S3	149	7.76361	286	8.31128	163	6.46229
KREMEN1	150	5.09587	259	4.9074	40	1.03397
SEC14L1	513	19.1638	1028	21.4182	198	5.62796
KCNC4	66	3.10176	145	3.80064	34	1.21581
CCNL2	533	35.6799	288	10.7526	106	5.39913
MAP9	71	2.01953	17	0.26969	227	4.91291
PICK1	129	12.1883	237	12.4889	60	4.31345
DPH2	210	17.537	500	23.2879	36	2.28749
USP9X	1485	24.9703	529	4.9611	1411	18.0529
IAH1	205	47.1824	550	70.6014	278	48.6847
CREBZF	599	16.4892	542	8.32138	181	3.79116
PRMT5	542	45.7569	1078	50.7575	354	22.7396
ZMYM5	70	4.46653	32	1.1388	57	2.76738
MTL5	53	3.04875	112	3.59326	10	0.437691
TIRAP	45	3.9964	95	4.70548	15	1.01361
ANGPTL4	140	15.3406	233	14.2395	51	4.25214
YIF1B	760	54.5534	2067	82.751	324	17.696
UNC45A	758	39.4954	1241	36.064	700	27.7522
CHTF8	334	23.819	796	31.6603	157	8.51919
TYW5	53	2.05805	74	1.60264	48	1.41822
SNAPC3	106	7.14167	201	7.55291	219	11.2269
SDCCAG3	365	31.9928	787	38.4733	93	6.20247
DEDD	169	14.9324	351	17.2971	76	5.10949
C4orf29	23	2.19297	11	0.584955	35	2.53919
NOSTRIN	54	3.99441	30	1.23767	100	5.62835
TMPPE	26	1.3653	33	0.96648	25	0.998887
CBLN3	16	1.42337	14	0.694623	23	1.55685
CDC42	491	44.6316	1385	70.2158	790	54.6399
CDK20	46	4.00838	72	3.4992	22	1.45867
CHIC1	46	1.38834	28	0.471326	21	0.482259
OXLD1	185	62.2206	389	72.9687	38	9.72452
GPX4	969	200.854	3111	359.651	299	47.1573
STRN4	979	63.5963	2288	82.8953	210	10.3798
FKRP	230	13.8055	391	13.0896	50	2.28358
C19orf55	187	18.1705	222	12.031	34	2.51377
ZNF384	385	24.7706	473	16.9731	67	3.27998
INTS6	106	2.96095	65	1.01266	113	2.40173
SGSM1	77	2.59979	48	0.903884	49	1.25882
SLC4A8	75	1.32705	46	0.453949	65	0.875104
FAM83G	299	21.2793	520	20.6402	102	5.52343
MLLT4	341	9.32054	222	3.38426	247	5.13695
TCERG1	466	23.1306	181	5.01077	544	20.5458
SWI5	87	18.4929	260	30.8236	50	8.08681
FAM3C	143	11.7304	174	7.96072	74	4.61883
SIRPA	344	17.075	773	21.3996	86	3.24804
ARL16	152	26.2598	301	29.0027	30	3.94357
MAPK3	277	29.1869	720	42.3122	101	8.09751
FAM133B	107	9.04051	54	2.54465	64	4.11444
CD68	147	16.5156	309	19.3624	44	3.76141
C3orf72	23	1.17694	19	0.542256	25	0.973394
ANXA8	103	9.87035	214	11.4376	62	4.52073
MOSPD3	98	16.9869	261	25.2321	29	3.8248
MLH3	117	3.08982	59	0.869008	109	2.19026
NRF1	139	8.21097	267	8.79661	58	2.60693
MYH11	14	0.420531	29	0.485839	12	0.274267
ARAP1	760	30.8502	1023	23.1603	131	4.04611
PQLC2	117	10.8192	223	11.501	35	2.46262
PALM	221	16.0347	605	24.482	49	2.70511
ACTR3B	44	4.13848	86	4.5114	27	1.9323
CKLF	115	27.0047	348	45.5769	77	13.7579
PEG10	1101	34.6961	965	16.9607	530	12.7084
SLAIN1	16	1.16861	49	1.99604	99	5.5018
CEP44	33	1.51737	33	0.846283	78	2.72894
H2AFY	959	103.936	2416	146.04	334	27.5434
C16orf13	302	74.969	880	121.838	118	22.2884
LFNG	78	6.85123	164	8.03419	30	2.00501
CLDND1	100	8.37106	161	7.51676	120	7.64335
ZNF765	46	2.09571	17	0.431963	49	1.6986
AGTRAP	256	41.7046	803	72.9599	125	15.4945
PAQR3	46	2.56541	55	1.71075	48	2.03686
FAM63A	53	3.89145	81	3.317	18	1.00561
TYSND1	353	19.3605	662	20.25	74	3.08813
CD83	11	0.926021	20	0.939037	18	1.15298
PAPD5	125	3.21319	64	0.917552	63	1.23222
DCUN1D4	84	4.10691	101	2.75411	84	3.1249
PRDM15	88	2.75775	124	2.16729	59	1.40684
U2AF1L4	70	18.6658	125	18.5901	134	27.1878
HAGH	337	43.6474	774	55.9106	142	13.9939
SPATA7	23	2.38253	20	1.15549	36	2.83749
COA3	333	85.9384	961	138.322	106	20.8147
YARS2	146	14.0103	274	14.6646	176	12.8508
C6orf48	191	47.3016	509	70.3047	101	19.032
MAPK8IP3	652	24.1745	334	6.90685	162	4.57031
ZBTB8A	60	1.70618	50	0.792989	23	0.497648
PHF11	16	2.02327	30	2.11582	34	3.27141
ASB1	296	9.03305	698	11.8802	56	1.30033
MTMR12	207	8.32163	380	8.52013	72	2.20238
FAM63B	68	2.83989	31	0.722069	72	2.28795
RUFY1	241	18.9139	380	16.633	160	9.55442
SLC26A6	108	8.24625	116	4.93986	51	2.96295
SIDT2	92	4.89516	172	5.10425	35	1.417
RHBDD2	511	56.7387	1213	75.118	112	9.46234
ERAP1	88	3.28618	70	1.45791	102	2.89822
EFTUD1	130	7.35631	167	5.27057	277	11.9267
LINS	29	2.40731	30	1.38893	22	1.38957
NCALD	41	2.24454	109	3.32808	52	2.16605
PRKAG2	83	5.07996	195	6.65643	46	2.14221
ZXDC	316	5.22963	245	2.26138	90	1.13331
TTC23	97	5.31165	201	6.13872	49	2.04162
SLC29A4	376	27.1203	701	28.2	37	2.03063
STEAP2	135	4.00265	59	0.975641	129	2.91021
HSF4	164	13.1328	39	1.74182	12	0.731167
BCL2L12	224	25.1802	721	45.2033	122	10.435
INCENP	964	48.4844	1043	29.2573	528	20.206
UEVLD	79	6.79313	85	4.07649	166	10.8611
GDAP1	106	5.68358	128	3.82781	43	1.75431
ABCE1	269	13.3745	268	7.43165	656	24.8171
FAM110A	82	9.44169	195	12.5226	20	1.75222
CYLD	51	1.22055	69	0.921001	126	2.29445
PTPN20B	19	1.33624	14	0.549139	16	0.856192
RALGDS	212	11.922	333	10.4444	39	1.66879
TROVE2	78	5.00918	32	1.14616	267	13.0468
PGP	638	42.4228	1675	62.118	81	4.09812
CEP63	76	2.61773	56	1.07578	122	3.19737
PREPL	194	5.87134	221	3.73037	242	5.57278
PPP4R1	315	16.5286	565	16.5348	208	8.30446
CCDC41	43	2.78031	11	0.396681	108	5.31337
NAAA	131	14.6627	252	15.7314	88	7.49456
CEP170	228	6.61794	54	0.874191	384	8.48088
ANKZF1	116	9.3791	147	6.62895	172	10.5816
GLIS3	339	9.24044	451	6.85636	106	2.19847
RUFY2	80	3.70461	28	0.723161	78	2.74833
SLC16A3	804	80.3319	1379	76.8459	168	12.7721
WHSC1	848	21.076	1308	18.1311	205	3.87675
CENPA	206	30.06	584	47.5291	88	9.77072
ZNF205	104	10.5274	210	11.8558	36	2.77275
FAM98B	82	11.1032	99	7.47641	173	17.8239
ZC2HC1C	11	1.10489	20	1.12042	46	3.51566
ST3GAL5	268	23.4611	597	29.1482	157	10.4576
CAST	1166	53.5782	968	24.8079	1628	56.9201
MST4	76	4.75053	56	1.95227	600	28.5365
TGFB1I1	130	15.0266	268	17.2773	59	5.18909
TRAPPC5	306	75.0683	958	131.077	100	18.6663
TMEM80	53	6.80944	78	5.58927	12	1.17311
PSAP	5252	386.847	7667	314.966	5841	327.358
MLPH	1556	86.385	1728	53.5053	438	18.5023
SUMF2	489	49.6435	1297	73.4376	160	12.3593
ABHD12	835	82.0145	2039	111.698	130	9.7156
ACBD5	349	17.4352	375	10.4486	373	14.1786
ZNF565	15	1.6098	27	1.6161	33	2.69474
CEP85L	23	0.627835	10	0.152245	10	0.207702
CARHSP1	513	35.5036	1131	43.6558	230	12.1117
GEMIN8	64	4.09496	126	4.4964	97	4.72241
FRMD6	73	3.0137	73	1.68083	58	1.82191
NUPR1	37	8.45982	130	16.5778	39	6.78494
DLGAP4	343	14.6474	656	15.6241	164	5.32885
SLC12A6	153	4.11453	130	1.94983	130	2.66007
ZNF706	243	17.4487	670	26.8322	134	7.32123
DIAPH3	106	4.60873	62	1.50346	483	15.9788
SPRED3	56	2.3014	71	1.62737	14	0.437778
COASY	851	69.399	1944	88.4187	323	20.0423
MINA	152	5.93327	256	5.57333	249	7.39557
AGAP3	417	26.9041	982	35.3361	105	5.15459
SLC9A6	82	3.61728	171	4.20716	156	5.23619
MAZ	1223	91.7682	2579	107.93	129	7.36508
NCBP2	143	13.7414	361	19.3476	133	9.72452
LTBP4	1315	53.3064	1018	23.0158	194	5.9838
ATPAF1	193	22.0038	490	31.1574	120	10.4098
FEZ2	236	23.5236	619	34.4118	323	24.4972
NSL1	165	2.6026	313	2.75354	302	3.62453
SMC2	372	12.8258	50	0.961473	736	19.3082
TATDN3	50	3.99623	93	4.1456	52	3.16232
FRS2	70	2.12655	58	0.982719	56	1.29445
EIF4G2	3856	199.619	8780	253.503	1245	49.0406
CHD2	637	14.1851	256	3.17949	353	5.98121
ENGASE	336	15.5905	226	5.84863	46	1.62406
CRTC3	337	13.3826	548	12.1372	79	2.38705
RRBP1	1493	82.1005	699	21.4382	533	22.3015
SNUPN	97	11.2184	223	14.3843	98	8.62395
TMEM8B	50	2.79372	88	2.74233	123	5.22925
TMEM91	69	13.3347	33	3.5569	16	2.35274
TTC14	47	2.04733	11	0.267244	96	3.18188
KDM5A	426	8.19851	380	4.07881	510	7.46822
XRN1	97	2.00424	17	0.195907	250	3.93042
DBNDD1	385	37.7085	1207	65.9341	26	1.93764
PARP2	153	16.9073	299	18.428	103	8.66047
SDHAF1	210	38.7178	592	60.8748	59	8.27686
SNX21	84	5.50124	192	7.01305	36	1.79393
NGDN	146	19.1715	300	21.971	227	22.6804
TRAK1	324	12.9156	484	10.7607	67	2.0322
PLEKHG5	52	2.05636	55	1.21306	57	1.71511
RHOC	963	143.742	2851	237.345	471	53.4934
MFSD12	461	42.0881	1159	59.0155	56	3.89017
RERE	580	14.76	703	9.97788	135	2.61405
SHPRH	55	1.564	12	0.190317	116	2.50988
ZSWIM7	101	10.4937	211	12.2268	47	3.71558
GTPBP10	114	3.1519	97	1.49577	185	3.8919
PVRL2	875	63.8858	1752	71.3435	258	14.333
SEC24B	188	8.43787	158	3.95509	183	6.24954
STAG2	463	15.4006	134	2.48591	889	22.4998
SRGAP2	189	6.59707	215	4.18554	183	4.86029
FIGNL1	104	6.14172	81	2.66788	82	3.68462
METTL12	20	3.0177	52	4.37597	12	1.37768
ELMSAN1	376	9.67959	414	5.94421	110	2.15469
TPM3	1733	50.926	4149	67.9999	2290	51.2033
SMAP1	126	7.8877	201	7.01779	170	8.09749
TMEM237	97	3.61709	217	4.51306	298	8.45523
ZNF557	43	1.49417	54	1.04652	49	1.29553
SRD5A1	118	10.8683	310	15.9244	25	1.75202
NET1	657	34.2928	1067	31.0618	396	15.7273
DPH3	84	4.30897	178	5.09258	38	1.4832
STIL	141	5.85809	150	3.47578	76	2.40255
MUTYH	69	7.45497	111	6.68874	21	1.72639
PHACTR4	322	10.8106	508	9.5122	126	3.21873
HIPK3	210	9.23253	219	5.36994	155	5.18507
UHRF1	943	48.3852	1507	43.1259	283	11.0486
CLCC1	146	6.30972	190	4.57968	152	4.9983
SCYL1	507	39.9099	961	42.191	198	11.8593
DBNDD2	91	12.3781	235	17.8281	27	2.79446
UBL5	421	169.149	1314	294.447	544	166.306
SMIM15	219	15.8016	317	12.7568	133	7.3018
SULT1A2	100	15.7495	103	9.04749	78	9.34722
SULT1A1	56	7.32119	80	5.83322	31	3.08373
TBXAS1	71	6.24953	85	4.17285	61	4.08546
TKT	13942	984.834	24818	977.753	8907	478.731
TNFRSF1A	2308	216.205	6033	315.2	1648	117.465
TOP2A	2291	83.0396	616	12.4527	3556	98.0716
TOP2B	638	24.8995	138	3.00381	748	22.2123
TUBB2A	819	105.485	1822	130.882	593	58.1144
TUBG1	674	72.0372	1694	100.98	578	47.0053
TYMS	680	89.5741	1936	142.234	335	33.5769
MZT1	68	5.87876	94	4.53241	68	4.47309
MOCS1	21	1.05188	64	1.78794	17	0.647916
ACSS2	134	9.25848	229	8.8246	52	2.73376
TMUB2	288	24.7853	514	24.6711	81	5.30405
CLTA	843	142.221	2863	269.39	493	63.2855
LYRM9	16	2.25278	16	1.25645	32	3.42824
PKD1L2	43	1.17624	49	0.747565	549	11.4267
SLC7A6	309	10.1374	462	8.4535	77	1.92213
QSER1	278	6.25412	85	1.06651	162	2.77305
METTL9	379	24.7356	997	36.2913	141	7.00204
CDC14B	110	4.10405	151	3.14211	288	8.17588
MYH14	263	7.93426	205	3.44928	93	2.13479
ZNF436	22	1.02103	70	1.81193	33	1.16534
PDE11A	35	0.786625	15	0.188025	57	0.974757
ATG9A	532	29.4021	1088	33.5367	169	7.10683
SREK1	341	10.2533	67	1.12359	450	10.2954
SEC31A	445	21.8028	499	13.6357	853	31.7997
SPPL2B	367	20.065	266	8.1111	272	11.3153
RNF214	78	6.03518	112	4.83324	108	6.3583
SLC25A45	79	7.20618	102	5.18923	24	1.66576
DEPDC7	26	2.71896	39	2.27467	128	10.185
NCOR2	3948	92.949	5762	75.6598	427	7.64922
UBXN11	92	10.353	89	5.5859	18	1.54125
ZFYVE19	122	11.1922	225	11.5123	46	3.21096
WIPF1	140	6.27947	218	5.4535	30	1.02385
RBM23	399	31.9511	840	37.516	486	29.6122
POMT1	208	13.0641	204	7.14613	209	9.98813
DPH5	80	9.23179	184	11.8424	91	7.99023
IRF2BP2	1271	56.8374	1968	49.0838	1086	36.9522
PNKD	403	26.9861	886	33.0898	159	8.1013
TMEM231	67	4.63539	125	4.82331	32	1.68455
ZNF586	30	2.75581	56	2.86907	24	1.6775
LYPD1	85	6.60621	190	8.23591	16	0.946183
BCLAF1	501	14.3839	106	1.69734	480	10.4858
HNRNPC	2145	137.583	5371	192.14	2714	132.455
PHF16	99	4.18568	167	3.93797	102	3.28135
TSEN34	520	47.2059	1397	70.7317	475	32.8102
PPCS	136	19.0458	323	25.2282	142	15.1311
SLC38A1	721	17.721	505	6.9226	367	6.86343
PRR3	78	4.77815	194	6.62813	19	0.885605
FAM222B	146	7.25384	306	8.47932	41	1.54996
TCF19	121	7.62967	336	11.8164	11	0.527758
SLC39A7	732	62.2001	1359	64.4056	508	32.8447
MTMR14	192	15.856	519	23.9048	152	9.55121
JRK	236	5.39836	286	3.64872	94	1.63606
EXOC3L4	42	3.39588	35	1.57832	10	0.615212
UBXN2B	143	5.88374	224	5.14032	317	9.92427
VPS37D	58	7.53542	153	11.0865	14	1.38398
APH1A	638	58.7104	1724	88.4822	138	9.66263
WTH3DI	60	3.41189	99	3.13981	166	7.18246
TBX20	11	1.25754	11	0.701369	14	1.21781
TNFAIP8	74	7.69612	126	7.30861	107	8.46731
URGCP	252	13.7812	348	10.6143	132	5.49267
ALG9	103	3.33767	166	3.00012	106	2.61356
MIER1	67	2.48242	55	1.13655	165	4.65164
FAM110C	22	1.15759	30	0.880392	20	0.800722
SRSF1	1618	59.7892	2539	52.3277	600	16.8701
RGPD2	162	6.13972	19	0.401617	513	14.7936
FAM127A	553	92.7702	1626	152.135	158	20.168
FAM127B	353	58.466	1051	97.0858	146	18.3994
SLC29A1	458	38.432	957	44.7883	166	10.5988
CDC16	226	20.5522	433	21.9615	321	22.2115
UBN1	373	12.0085	586	10.5221	98	2.40065
TBCE	134	14.2707	320	19.0071	271	21.96
MED24	573	32.1625	887	27.7679	335	14.3074
FAM177A1	233	14.922	382	13.6445	192	9.35606
PAICS	704	43.9654	1479	51.5146	4255	202.19
ABCC6	34	1.38554	24	0.545475	12	0.372085
CPEB1	27	1.76826	73	2.66642	38	1.89359
TRAPPC6B	49	3.04913	62	2.15177	36	1.70453
XBP1	270	30.9348	532	33.9953	249	21.7072
HNRNPUL2	1697	68.7515	2371	53.5742	1245	38.3788
SDK1	29	0.581683	27	0.302048	179	2.73189
TMTC4	75	4.16602	157	4.86389	62	2.62044
CAB39L	19	1.07779	21	0.664389	20	0.863238
FNDC3A	165	5.47349	52	0.962072	165	4.16472
ETV4	429	36.8133	935	44.7491	205	13.3852
KIAA1191	358	26.4065	1007	41.4269	128	7.1839
FKTN	78	2.18144	54	0.8423	92	1.95775
DIAPH1	806	29.0276	750	15.0647	301	8.24829
OCIAD1	222	22.385	376	21.1454	389	29.8452
CASZ1	35	0.916988	58	0.847517	85	1.69448
CREBBP	904	18.4881	986	11.2467	157	2.44313
GYG2	86	5.28218	158	5.41248	45	2.10305
GPR64	65	2.79291	58	1.38994	36	1.17698
DBI	506	139.016	1427	218.656	499	104.312
TAX1BP1	517	30.8901	200	6.66474	1012	46.0078
BCS1L	147	18.4323	340	23.7775	80	7.63262
HAP1	33	1.74918	31	0.916444	29	1.16961
CUL4B	250	9.7459	114	2.47863	597	17.7083
VAV3	124	5.42187	187	4.5603	150	4.99045
RASA4	140	5.2075	160	3.31929	78	2.20759
PRKD2	390	22.5837	695	22.4461	133	5.86009
ZNF331	182	7.3792	79	1.78644	55	1.69677
ALDH5A1	123	4.961	136	3.05933	84	2.57789
CASP8	180	12.7885	214	8.47978	328	17.7313
GJC1	285	7.77461	427	6.4966	157	3.25878
SP100	143	5.46633	186	3.96549	263	7.64957
KIAA1147	318	9.08859	277	4.41544	109	2.37038
KIAA0146	197	12.2223	370	12.803	178	8.40287
AATK	12	0.47115	19	0.41606	113	3.37581
SLC45A1	65	5.64515	79	3.8266	30	1.98246
KIAA0368	573	16.1661	555	8.7331	658	14.1253
PPM1N	22	2.67649	48	3.25693	15	1.38853
FBXO41	204	6.14012	318	5.33824	56	1.2825
ZBTB38	680	16.9127	247	3.42629	405	7.66443
CCDC88C	142	3.92553	165	2.54401	200	4.2069
U2SURP	417	11.6498	123	1.91651	602	12.7968
MYBL1	48	1.92928	36	0.807014	40	1.22331
ZNF629	320	10.9623	600	11.4637	35	0.912307
UNK	468	25.2625	734	22.0979	70	2.87508
UNC13A	113	2.39511	47	0.55561	92	1.48374
GRIP2	36	0.941178	30	0.437436	45	0.895166
KDM6B	267	8.30485	362	6.27991	47	1.11235
CAMSAP3	114	5.6802	151	4.19624	27	1.02363
SLC45A4	409	25.2624	670	23.0808	86	4.04177
FTO	228	11.0772	413	11.191	249	9.20483
LMTK3	159	6.66838	252	5.89452	142	4.53141
WHAMM	132	6.45976	211	5.75903	89	3.31401
WTIP	128	12.1102	365	19.2602	31	2.23165
SNED1	22	0.671277	15	0.255267	22	0.510768
DNA2	125	6.1086	74	2.01692	189	7.02773
BEND3	77	2.41085	142	2.47966	11	0.262056
GPR108	209	20.9929	345	19.3273	67	5.12063
INTS1	1739	51.9962	1899	31.6681	378	8.59975
LRRC4B	55	3.87852	79	3.1071	20	1.07314
DYNC2H1	100	1.52218	11	0.0933862	113	1.30878
MYO5B	58	1.27041	162	1.97905	61	1.01664
FBXO46	199	13.8783	325	12.6413	25	1.32662
ZNF697	25	1.0262	37	0.847065	21	0.655891
FITM2	66	14.3659	154	18.6954	54	8.94343
PLEKHM3	77	1.63723	84	0.996143	54	0.873642
TENM3	440	8.48753	303	3.25983	115	1.68791
ARHGEF28	298	9.78273	263	4.81531	321	8.01808
MBOAT1	47	2.26918	74	1.99263	238	8.74319
USP45	32	1.0449	22	0.400657	224	5.56538
C9orf172	52	3.69949	61	2.42043	14	0.757859
ZNF275	82	2.70552	109	2.0058	11	0.276154
USP6NL	139	6.11621	167	4.09835	36	1.20529
ZNF823	14	1.21893	11	0.534153	28	1.85493
TTC39A	39	2.96695	70	2.97008	38	2.19963
TNRC18	1938	38.2325	1966	21.6315	511	7.67047
RGP1	145	17.6097	242	16.3917	63	5.82165
MEGF9	556	18.6697	506	9.47627	164	4.19014
TMEM223	116	25.815	313	38.8493	36	6.09592
CCDC159	19	3.72713	25	2.73518	10	1.4926
TMEM150C	11	1.21491	12	0.739193	17	1.42864
TBX18	303	10.4159	230	4.40965	131	3.42645
METTL23	169	29.1003	405	38.8946	101	13.2328
BICC1	447	29.8845	493	18.3827	621	31.5902
SETD5	640	19.5481	658	11.2092	157	3.64876
BAHCC1	494	10.1219	410	4.68536	74	1.15369
RASSF10	110	8.54603	131	5.67633	61	3.60598
CC2D2A	89	3.54171	78	1.73118	62	1.87731
WIPF3	22	1.09644	48	1.33422	13	0.492978
UNC119B	249	11.7898	586	15.4749	72	2.59395
AKR1B15	301	38.6249	580	41.5101	227	22.164
MGA	200	3.46326	60	0.57947	215	2.8328
FBF1	268	14.4703	305	9.18473	51	2.09524
CACTIN	283	16.2837	571	18.3243	58	2.53931
TMEM218	59	2.99632	176	4.98508	60	2.31851
DGKG	71	2.55173	128	2.56573	41	1.1212
MYO1C	2456	103.419	4049	95.0924	938	30.0537
C15orf57	23	2.77227	63	4.23519	33	3.02652
TRABD2A	12	1.46761	13	0.886743	12	1.11669
TMEM120B	197	5.46992	386	5.97759	73	1.54226
SGK223	783	35.2871	1277	32.0974	149	5.10932
DNLZ	121	34.8499	388	62.3264	50	10.9574
PXN	808	43.934	1838	55.739	196	8.10899
PLAGL1	53	3.2315	50	1.70029	40	1.85571
REPS2	26	0.681705	20	0.292468	19	0.379052
DSE	60	3.09765	89	2.56268	32	1.25705
COMMD5	180	25.726	420	33.479	103	11.201
JMJD6	260	9.99742	611	13.1033	100	2.92575
NXF1	248	12.4702	345	9.67529	227	8.68496
KRT80	549	29.3989	1592	47.5473	141	5.74512
THOC2	422	15.6857	39	0.808501	516	14.5936
CPSF4	156	17.8147	374	23.8204	58	5.03968
DMPK	473	30.4983	636	22.8716	44	2.15868
PRKDC	2909	44.9063	713	6.13871	3641	42.7667
ZNF623	128	6.5307	246	7.00018	103	3.99861
ACD	222	22.4066	466	26.2322	77	5.91339
DHRS4L1	40	6.67808	117	10.8944	67	8.51115
TCTN1	97	9.99345	149	8.56159	35	2.74368
RBFOX3	249	19.3812	316	13.7181	87	5.15256
SCARB1	1044	79.3939	2234	94.7533	281	16.2598
C11orf57	83	4.62642	129	4.01034	66	2.79919
ZGPAT	259	26.8962	387	22.4143	54	4.26684
ZNF133	100	7.72022	100	4.3058	52	3.0546
CEP57L1	10	0.71855	17	0.681287	56	3.06173
RABEP1	353	13.6262	345	7.42751	142	4.17071
E2F5	53	6.37355	133	8.92034	50	4.57506
TMEM214	657	45.0657	913	34.9282	306	15.9707
ROR1	116	4.13199	66	1.3112	82	2.22248
NAA60	427	33.2485	1189	51.6357	71	4.20653
TMEM219	211	44.0424	523	60.8856	155	24.6174
EARS2	273	14.3682	492	14.4421	188	7.52869
RB1CC1	217	6.78709	68	1.1862	279	6.63972
ZBTB40	238	5.51919	193	2.4962	93	1.64098
ANKRD12	125	2.29833	41	0.420447	104	1.45498
DFNB31	63	3.24129	116	3.32859	16	0.626353
STRN3	203	10.0261	152	4.18701	180	6.76442
DNAAF2	94	6.61531	135	5.29884	52	2.7845
SIRPB1	55	4.75291	152	7.32597	25	1.64384
WBP1L	298	14.7181	699	19.2547	73	2.74335
CTBP2	643	28.2156	1290	31.5713	232	7.74618
C1orf116	49	1.85708	96	2.02922	33	0.951633
ASRGL1	136	11.7235	313	15.0483	40	2.62362
NDUFAF7	75	7.07338	117	6.15426	91	6.53023
THADA	262	8.63627	269	4.94541	408	10.2331
WDR62	844	37.0903	1144	28.0394	157	5.24976
TCF4	49	1.22631	15	0.209373	43	0.818833
TDRKH	61	4.47727	125	5.11702	144	8.04206
PLOD3	397	27.8078	545	21.291	179	9.54004
DDT	17	5.283	70	12.1326	24	5.67499
DDTL	441	56.2439	1194	84.9308	79	7.66629
SERPINA3	27	3.54096	30	2.19434	47	4.69004
MRAS	48	2.18111	113	2.86378	89	3.07714
TOR2A	57	4.69239	127	5.83106	11	0.689023
MORC4	1074	58.4126	1282	38.8879	748	30.9546
MZT2A	1292	388.762	3680	617.58	237	54.2614
C11orf83	367	39.2451	1052	62.7422	117	9.51979
MCC	12	0.288314	10	0.134001	36	0.658126
RELL1	65	3.74627	108	3.47163	74	3.24518
NADKD1	75	4.02969	103	3.08654	124	5.06937
C17orf67	28	2.90191	49	2.83235	16	1.26174
GIT1	893	49.5243	2128	65.8207	228	9.62106
CTNND1	1443	47.3857	1479	27.0878	1311	32.7571
FOXN3	119	3.13985	194	2.85488	49	0.98374
MAP1LC3B2	57	14.2858	186	25.9997	95	18.1166
MYSM1	87	2.33542	18	0.26949	41	0.837434
C17orf89	475	176.872	1415	293.865	65	18.4163
AAMP	779	90.5965	1871	121.359	611	54.0676
ABCA3	498	15.6794	705	12.3798	135	3.23411
UQCRHL	168	65.115	415	89.7108	468	138.019
ABR	971	36.1306	2137	44.3491	353	9.99431
ACACB	204	4.59928	270	3.39506	338	5.79826
MEX3A	25	0.851254	39	0.740642	11	0.284993
C5orf44	56	3.76323	88	3.29822	116	5.93133
FAM195B	207	35.2074	754	71.5253	498	64.4488
TXNRD1	4498	219.042	8886	241.345	4648	172.225
ASIC1	101	5.27312	173	5.03752	37	1.46984
ACLY	5115	245.025	6788	181.356	3207	116.892
ANG	99	16.8935	129	12.2771	132	17.1387
RPP38	98	12.3178	207	14.5112	111	10.6158
SLC35G2	36	3.64409	90	5.08106	64	4.92934
GPR89A	81	8.39482	116	6.70515	67	5.28351
TMEM184A	428	14.2205	537	9.95108	53	1.33989
ACO2	538	40.9287	952	40.3931	248	14.3555
ENTPD1	114	1.86591	116	1.05893	15	0.186809
GPR1	16	1.29972	10	0.453057	128	7.91152
HNRNPF	1424	107.781	2673	112.838	866	49.8738
CTNNB1	1235	69.2275	1673	52.3036	3009	128.338
MGAT3	22	0.901988	41	0.937532	14	0.436745
HMGCS1	397	15.1897	448	9.56005	645	18.7776
COPA	1053	38.7531	1149	23.5843	1830	51.2449
ZNF295	58	1.61711	25	0.388754	36	0.763722
ZNF621	81	2.0513	61	0.861584	11	0.211962
HDAC7	495	24.0716	1011	27.4205	79	2.92313
DLG1	129	5.34356	73	1.68651	145	4.57015
SMARCD2	429	32.2948	933	39.1724	219	12.5441
GRSF1	449	14.1196	827	14.5046	582	13.9258
HLA-F	22	2.91456	45	3.32496	31	3.12488
CRTC1	135	4.02612	185	3.07715	56	1.27076
FUOM	31	8.41695	74	11.206	12	2.47911
ZNF419	18	1.5864	46	2.26111	21	1.40825
KIAA1217	90	2.42031	61	0.914919	187	3.82641
CHCHD4	101	13.1302	298	21.6068	53	5.24261
PTPRJ	1131	30.0471	1564	23.174	732	14.797
DDX17	1257	54.6525	1427	34.6038	934	30.8989
SGSM2	706	30.2481	678	16.2012	67	2.18419
PELI3	71	5.39546	189	8.01044	21	1.21426
KIF2A	243	11.9226	154	4.21415	297	11.0877
MUC20	51	1.65007	15	0.270674	78	1.92021
CADM1	139	6.72968	196	5.29249	194	7.14666
HTATIP2	451	55.7132	1138	78.4059	623	58.5587
CKAP2	179	9.99081	60	1.86777	287	12.1885
CDK10	261	30.2695	365	23.6092	39	3.44152
BAG6	1072	58.5175	1504	45.7892	434	18.0261
USP5	1102	72.0353	1608	58.6238	661	32.8766
PNPLA7	58	2.51651	10	0.241989	13	0.429176
HPSE	33	1.47921	50	1.25	18	0.613916
TMBIM6	1803	115.54	3817	136.422	2408	117.413
PUS7L	33	1.57755	10	0.26662	62	2.25518
C1orf43	662	72.7304	1670	102.329	188	15.7158
PCBP2	2386	156.902	5546	203.405	1689	84.5103
TMEM251	56	9.14432	152	13.843	38	4.72138
OBSCN	718	5.56062	199	0.85956	238	1.40248
JKAMP	182	15.9862	384	18.8117	254	16.9758
IRF5	68	4.92005	136	5.48812	27	1.48643
AKT1S1	761	65.0353	2138	101.905	74	4.81191
RBM47	936	37.9649	797	18.0297	365	11.2647
PWWP2B	147	11.7354	378	16.8305	33	2.00455
RNF169	109	2.90541	128	1.9029	130	2.63661
C12orf44	392	56.8832	1216	98.4137	292	32.2405
GNG4	60	2.45033	131	2.9838	24	0.745773
GTF2H2C	136	13.4723	231	12.7626	260	19.5973
RPP14	102	6.07696	175	5.81499	41	1.85862
FAM89B	184	26.3157	613	48.8969	28	3.04703
HILPDA	241	35.5907	536	44.1478	128	14.3831
BET1L	260	18.341	637	25.0619	117	6.27997
MID1IP1	613	52.3443	1493	71.1038	142	9.22611
FAM160A2	198	11.8235	230	7.66006	73	3.31684
TOX2	82	6.72655	174	7.96072	39	2.43425
FAM210A	89	4.23325	156	4.1384	79	2.85912
CEP78	127	9.62998	146	6.17446	108	6.23113
C9orf129	164	29.6341	203	20.4583	29	3.9872
2013-09-08	309	14.8328	465	12.4492	65	2.3741
INO80C	74	14.1826	180	19.2408	50	7.2915
FAM104A	279	20.1447	679	27.3433	40	2.19755
ATXN7L3	522	30.1187	1055	33.9502	46	2.01951
ZNF862	75	2.26754	58	0.978017	19	0.437088
IFT74	73	7.0116	20	1.07139	229	16.736
CCDC43	128	12.4841	285	15.503	117	8.68269
ZBTB34	38	1.20736	64	1.13411	22	0.531859
POC5	32	3.0878	66	3.55196	46	3.37737
BTBD9	78	1.8175	99	1.28659	63	1.11697
TINF2	154	14.7508	380	20.3004	143	10.4221
MROH1	263	10.2259	173	3.7516	83	2.45554
PTMA	4615	797.294	12235	1178.9	2221	291.956
MTFR2	32	3.72155	63	4.08638	71	6.28281
NIPAL4	26	1.65343	99	3.51134	23	1.11292
SH3RF3	10	0.371832	13	0.269596	29	0.820476
KIF4B	46	2.16721	58	1.52404	80	2.86784
KIAA1644	13	0.402136	46	0.793619	110	2.58907
COQ10A	51	6.42967	123	8.64865	22	2.11039
COMMD7	225	24.5514	684	41.6269	142	11.7897
SGCE	174	20.4411	321	21.0322	190	16.9837
CCNK	354	28.3259	747	33.3369	127	7.73224
SLC39A6	205	11.8086	235	7.54985	215	9.42336
DZANK1	41	2.4427	35	1.163	32	1.45063
EHBP1L1	841	33.8548	1388	31.1629	173	5.29898
KAT6A	406	9.11798	229	2.86835	191	3.26383
HAVCR1	300	33.9799	345	21.7944	598	51.5375
POM121C	189	6.72196	347	6.88317	24	0.649482
BCAS3	169	9.76459	329	10.602	147	6.46259
ULK3	287	22.712	422	18.6256	50	3.01069
EPHA10	33	1.24864	52	1.09737	84	2.41838
CPPED1	272	9.233	382	7.23205	219	5.65639
MTFR1L	104	10.3121	290	16.0375	41	3.09329
ZNF146	432	23.3615	237	7.14809	265	10.904
FTSJD1	85	4.24945	82	2.2864	105	3.99416
RPL22L1	96	10.203	340	20.1539	205	16.578
GXYLT1	130	3.62019	87	1.35124	74	1.56798
FAM86C1	58	5.7292	150	8.26384	17	1.27772
EIF3CL	2135	145.823	3440	131.042	2096	108.928
PTAR1	158	3.27795	47	0.543835	55	0.868219
HIGD1A	175	12.4205	473	18.7235	116	6.26444
C8orf59	84	16.7777	191	21.2771	134	20.3648
KIAA1456	94	2.04434	35	0.42454	25	0.413702
LRRC58	239	6.48666	102	1.544	104	2.14772
TRIM32	156	8.74687	259	8.09939	144	6.14345
MAGIX	18	1.43151	47	2.0847	16	0.968196
FAM156B	165	20.2509	150	10.2678	16	1.49418
TGFA	52	2.51582	122	3.29201	21	0.773069
REPIN1	935	59.2251	2326	82.1729	52	2.50622
WDR83	126	18.0825	253	20.2504	82	8.95415
SYBU	149	9.59541	308	11.0625	54	2.64602
C4orf33	10	1.12049	16	0.99989	29	2.47245
FBXL19	331	18.1826	678	20.7722	68	2.84223
SYS1	122	8.60035	313	12.3062	59	3.16468
IKBKG	399	36.8308	752	38.7151	128	8.99021
C7orf25	52	5.94148	94	5.99023	45	3.91224
ITPR1	68	1.39056	28	0.319348	128	1.99165
XRCC3	300	23.7048	610	26.8825	45	2.70551
SBNO2	748	31.6701	1318	31.1235	152	4.89681
PHACTR2	101	2.18632	53	0.639872	133	2.19062
IMMT	763	53.0167	1097	42.5128	951	50.2795
HOOK2	141	11.2651	134	5.97094	28	1.70213
TMEM192	94	4.36066	92	2.38033	66	2.32965
IQCE	350	10.6638	536	9.10822	46	1.06641
RAP1GAP2	313	9.79555	351	6.12655	67	1.59544
PDS5A	535	15.5463	374	6.06133	465	10.2813
SENP6	206	6.4673	67	1.17315	271	6.47361
DROSHA	380	14.617	523	11.2202	377	11.0341
C19orf60	276	65.4005	600	79.2953	40	7.21196
SPATS2L	543	17.913	1164	21.4164	313	7.8566
KIAA0895	58	2.7087	55	1.43258	88	3.12707
RAP1GDS1	113	6.26512	234	7.23588	128	5.39986
RC3H2	129	6.74004	133	3.87569	111	4.41283
KIAA0232	202	5.36104	113	1.67263	171	3.45315
ATP6V0E2	338	25.8456	1035	44.1402	33	1.92002
SNRK	47	1.87931	63	1.40496	137	4.16814
SKA2	192	13.4712	447	17.4919	145	7.74097
ZNF707	119	10.8549	222	11.2942	40	2.77626
MMD2	10	0.863093	10	0.481373	15	0.985077
KDELR2	670	48.8498	1777	72.2604	578	32.0655
CABLES1	91	3.79133	199	4.62411	58	1.83865
TROAP	298	23.7356	454	20.1681	100	6.06047
C17orf80	99	5.67293	121	3.86707	69	3.00845
CENPN	317	14.2338	731	18.3064	203	6.93553
ERLIN1	345	20.919	736	24.89	188	8.67365
CXCL16	128	11.4849	368	18.4158	72	4.91555
TMEM55B	249	30.293	595	40.3724	45	4.1656
MED7	34	5.12268	92	7.73091	85	9.74448
MOB4	157	8.64944	240	7.37436	294	12.3242
TMEM170B	27	0.673299	45	0.625866	35	0.664101
MROH6	145	9.30334	57	2.03972	23	1.12285
ST20	49	10.1065	104	11.9636	17	2.66793
BEND7	20	1.74351	45	2.18791	28	1.85726
PACS2	540	16.8214	809	14.0554	160	3.79237
ACTB	29407	3384.13	77442	4970.47	15544	1361.07
ISPD	28	1.05696	15	0.315803	28	0.80423
COMMD9	107	7.50235	266	10.4021	107	5.70846
CXXC1	247	17.3652	428	16.7823	838	44.828
NRD1	720	37.3103	962	27.8033	704	27.7582
ACOX3	67	4.86119	128	5.17967	48	2.64991
INPP4B	56	2.83223	35	0.987264	51	1.9626
ZNF219	471	31.8878	1054	39.7987	80	4.12112
FAM13B	106	3.97974	73	1.52861	58	1.65691
PHF21A	242	6.89757	213	3.38598	4613	100.043
ACTN1	2695	148.238	3280	100.623	1747	73.1165
C14orf159	94	6.23249	112	4.14168	33	1.66483
FOXRED2	326	13.5686	528	12.2567	150	4.75039
HNRNPR	894	68.0116	1184	50.2367	760	43.9927
TTI2	80	6.03759	173	7.28189	106	6.08697
PCTP	84	8.09425	213	11.4473	59	4.32584
ALPK1	74	2.8512	58	1.24638	97	2.84374
ZFAND5	1336	47.4756	2180	43.2061	816	22.0636
TBC1D8	908	45.6569	831	23.3048	314	12.0136
PPAPDC1B	88	8.62314	148	8.08851	26	1.93855
SNX18	141	5.46908	191	4.13193	92	2.71522
HENMT1	18	1.99544	31	1.91669	35	2.95227
DTX2	346	25.5938	642	26.4861	259	14.5774
ZNF160	97	4.66484	35	0.938766	56	2.04915
TUBGCP5	218	11.8134	219	6.61893	208	8.57639
[truncated: 9,026 more rows]

## Sheet: H1299
	mRNA		RNC-mRNA		RFP
GeneName	Read count	rpkM	Read count	rpkM	Read count	rpkM
ACADM	205	11.6236	289	13.9646	634	28.1316
ACADS	132	10.2096	126	8.30521	90	5.44751
ACADVL	1662	104.109	1141	60.9101	579	28.383
ACAT1	396	27.5143	684	40.5008	944	51.3281
PSEN1	737	17.9435	892	18.5076	676	12.8797
ADA	103	9.96863	126	10.3924	96	7.27093
ADRB2	117	8.49546	130	8.04433	60	3.40936
ADSL	490	46.483	832	67.2615	604	44.8389
AGA	46	3.24476	58	3.48656	102	5.63047
AGL	181	3.60278	40	0.678523	426	6.63574
ALAD	303	14.1144	384	15.2439	104	3.79118
ABCD1	353	14.2849	355	12.2426	250	7.91702
ALDOA	6902	428.188	9527	503.687	9007	437.28
ANK1	70	1.22423	67	0.998582	70	0.958037
APC	160	2.18891	12	0.139905	297	3.17969
APOE	1179	148.146	1119	119.826	710	69.8158
FAS	46	2.53644	54	2.53749	68	2.93424
AR	217	3.01941	180	2.13442	35	0.381111
ARSB	256	6.25226	296	6.16075	362	6.91872
ASL	704	50.6713	730	44.7773	362	20.3901
ASS1	32	2.56747	18	1.23076	11	0.690666
ATM	466	5.25553	102	0.980338	978	8.63157
ATP7A	111	1.93899	47	0.699672	259	3.54056
ATP7B	60	1.3396	46	0.875239	52	0.908547
BCKDHB	154	6.15134	165	5.61666	261	8.1585
BLM	109	3.56925	59	1.64645	289	7.40575
BRCA2	137	1.78405	11	0.122074	429	4.37183
BTD	25	1.79505	21	1.285	11	0.618088
CA2	101	8.98883	132	10.0115	111	7.73082
CACNA1A	81	1.38988	24	0.350953	56	0.751972
CBS	1036	59.3085	1095	53.4216	423	18.9504
CDK4	1548	114.647	2628	165.868	1689	97.8911
CDKN2A	1768	180.664	2095	182.44	419	33.5061
LYST	85	0.935223	23	0.21566	233	2.00619
ERCC8	45	3.26429	108	6.67644	48	2.72482
CLCN5	197	2.88973	153	1.91262	192	2.20401
CLN3	373	28.9102	476	31.4408	172	10.4326
COL7A1	91	1.47155	10	0.13781	45	0.569466
CPOX	426	23.3162	393	18.331	438	18.7604
CPT2	178	8.53015	162	6.61602	235	8.81302
CST3	559	106.947	669	109.075	215	32.1895
CSTB	673	106.156	1168	157.006	119	14.6891
CYBA	1246	255.527	1652	288.718	435	69.8117
CYP1B1	188	5.40947	112	2.74638	38	0.855659
DDB2	223	17.892	252	17.2306	201	12.6204
DLD	408	16.9027	433	15.2872	957	31.0261
DPYD	94	3.13414	88	2.50045	444	11.5849
SLC26A2	234	4.29665	221	3.45822	323	4.64128
TOR1A	474	33.3716	755	45.2992	447	24.6279
EMD	682	75.5198	1206	113.807	576	49.9137
ENG	63	2.92274	61	2.41171	26	0.943939
EPHX1	76	6.15435	60	4.14062	150	9.50562
ERCC3	796	42.9178	893	41.0318	695	29.3244
ERCC5	147	5.33559	90	2.78389	159	4.5163
ERCC6	67	1.41795	50	0.901783	75	1.24213
ETFA	513	56.1766	754	70.3647	825	70.6989
EXT1	441	19.4432	638	23.9715	87	3.00172
F8	23	0.377448	34	0.475503	19	0.244007
FANCA	1228	33.3475	785	18.1668	647	13.7496
FANCC	241	7.78166	294	8.08998	179	4.52302
FAH	246	20.2976	312	21.9386	770	49.7187
FBN1	626	7.93654	148	1.59906	603	5.98266
FECH	284	5.7858	379	6.58005	259	4.12919
FGFR3	26	0.897986	23	0.67697	17	0.459479
FH	356	28.2724	453	30.6589	2001	124.36
FXN	175	3.61587	227	3.99711	125	2.02118
FTL	3042	517.843	1538	223.121	962	128.155
FUCA1	53	3.71204	64	3.81998	120	6.57715
FUT1	86	3.00314	28	0.83326	27	0.737838
FUT6	27	1.27616	13	0.523638	11	0.40687
G6PC	43	1.53224	21	0.637711	43	1.19908
GAA	791	31.0682	522	17.4725	335	10.2969
GALC	146	5.57497	241	7.84245	405	12.1022
GALK1	453	49.3511	597	55.4266	138	11.7652
GALT	191	20.1564	176	15.8285	95	7.84558
GAMT	208	17.4338	290	20.7144	64	4.19788
GBA	483	27.7255	475	23.2365	389	17.4744
GBE1	203	9.71251	275	11.2128	752	28.1562
GCDH	163	13.2647	180	12.4832	113	7.19627
GCH1	26	1.31797	38	1.64157	41	1.62643
GCK	14	0.759531	21	0.970916	10	0.424559
GHR	34	1.0472	28	0.734944	213	5.13394
GIPR	48	3.51632	13	0.811587	12	0.687936
GK	37	1.19861	53	1.46318	110	2.78862
GLI3	30	0.541531	27	0.415347	18	0.25427
GLA	172	17.985	278	24.7725	608	49.7514
GLDC	769	29.9345	670	22.2262	1085	33.0519
GPI	6548	228.067	7974	236.687	3951	107.691
NR3C1	182	3.70373	154	2.67075	405	6.44976
GSN	2861	153.308	2079	94.9396	2044	85.7135
GSS	792	61.8057	914	60.7848	917	56.0007
MSH6	820	28.0921	758	22.1301	2861	76.7023
GUSB	692	44.6491	690	37.9404	425	21.4593
HADHA	1101	53.7526	1196	49.7609	1953	74.6165
HADHB	382	25.8865	555	32.0515	870	46.137
HK1	442	16.5369	431	13.7422	402	11.7701
HK2	670	14.0056	662	11.7932	310	5.07118
HMBS	343	33.7025	448	37.5138	277	21.2994
HMGCL	152	14.0157	205	16.109	213	15.3699
SHH	19	1.78754	10	0.801763	29	2.1351
HPRT1	370	38.7706	756	67.5099	1550	127.102
HPS1	338	13.4901	385	13.095	129	4.0291
SGSH	426	22.8192	343	15.6578	215	9.01259
ICAM1	213	9.72945	258	10.0432	334	11.9392
IDS	309	7.82909	203	4.38323	31	0.61466
IDUA	119	8.07149	31	1.7919	18	0.955432
INSR	93	1.52216	54	0.753209	107	1.37051
ITGA6	2269	57.9049	1802	39.1905	3231	64.5265
ITGB3	67	2.02987	50	1.29095	41	0.97207
ITGB4	444	11.1222	250	5.33696	164	3.21494
JAG1	107	2.64991	80	1.68843	160	3.1009
JAK3	53	1.44615	35	0.813862	14	0.298941
KAL1	17	0.39921	11	0.220136	49	0.90047
KHK	31	1.90328	54	2.82539	27	1.29725
KRT18	5391	544.874	5669	488.291	15020	1188
LAMA3	85	1.19972	19	0.228539	76	0.83945
LAMB3	996	34.288	791	23.2062	325	8.7556
SGCB	109	3.77695	125	3.69122	149	4.04037
LIG1	528	25.3932	385	15.7794	392	14.7533
LIPA	158	8.81704	219	10.4149	630	27.5123
MAOA	23	0.627113	41	0.95268	53	1.13087
MEFV	103	4.36466	36	1.30005	18	0.596906
MEN1	616	28.7942	676	26.9287	196	7.16969
MET	421	9.35024	440	8.32796	441	7.66478
MLH1	300	16.7098	351	16.661	454	19.7891
MSH2	353	16.3103	306	12.0491	1162	42.0159
MTM1	38	1.63979	37	1.36066	82	2.7691
MTR	406	5.70166	164	1.96275	454	4.98944
MUT	164	6.25746	173	5.6253	359	10.7194
MYO5A	586	7.10732	238	2.45997	369	3.50231
NAGA	315	12.535	369	12.5137	244	7.59844
NAGLU	243	12.9511	211	9.58357	83	3.46177
PTCH1	140	2.57831	133	2.08739	123	1.77269
NF1	470	5.60865	242	2.46105	457	4.26773
NF2	669	16.2906	912	18.9257	226	4.30665
NME1	396	56.95	948	116.186	1787	201.114
PNP	233	14.2698	338	17.641	532	25.4973
NPC1	531	16.3548	396	10.3942	644	15.5223
NPHP1	52	2.80368	31	1.4244	761	32.1092
OAT	342	24.2394	420	25.3682	1022	56.6848
OCRL	312	8.97568	419	10.2724	337	7.58688
PAX6	66	1.40481	45	0.816265	78	1.29924
PCBD1	253	37.2889	547	68.7055	172	19.8385
PCCA	42	2.42878	45	2.21767	83	3.7561
PDE6B	40	1.74283	32	1.1882	234	7.97869
PDHA1	766	32.5806	1083	39.2557	1195	39.7757
PEPD	1769	130.494	2066	129.878	1232	71.1201
PEX12	39	2.15527	58	2.73155	41	1.77313
PEX6	233	9.87627	153	5.5268	129	4.27905
PEX7	152	15.2073	266	22.6796	227	17.7728
PFKM	878	36.9206	805	28.848	1020	33.5657
PGK1	3293	201.509	4130	215.377	6056	290.008
PHKA2	285	7.93565	161	3.8204	159	3.46462
PHKB	209	5.53073	299	6.74299	271	5.61211
PHKG2	412	11.0867	386	8.85193	759	15.9833
SERPINA1	38	1.59522	48	1.71721	81	2.66098
PKD1	4893	51.315	1699	15.1847	195	1.60038
PKD2	238	6.94794	176	4.37861	204	4.66047
PLOD1	827	40.4554	867	36.1439	632	24.1941
PMM2	160	10.2124	248	13.4898	114	5.69421
PMP22	48	3.89334	100	6.91235	87	5.52231
PON2	272	24.3832	504	38.5032	666	46.7214
CTSA	1062	68.8819	1242	68.6511	688	34.9212
PPOX	133	11.1539	90	6.43224	153	10.0412
PPT1	449	26.587	835	42.1361	652	30.2128
PRNP	739	39.99	1056	48.6985	608	25.7472
PROS1	57	2.36074	61	2.15302	200	6.48223
PTEN	326	8.71398	358	8.15506	156	3.2632
PTS	140	22.2248	268	36.2569	306	38.0147
PEX2	269	9.09578	497	14.3215	433	11.4577
PEX5	693	27.5696	785	26.6141	345	10.7408
QDPR	148	13.2753	245	18.7282	109	7.65123
RB1	184	5.71708	129	3.41579	702	17.0692
PITX2	47	2.00367	63	2.28883	23	0.767319
ROM1	21	1.65799	17	1.14381	11	0.679633
RPGR	58	1.82275	36	0.964155	98	2.41016
ATXN1	213	2.96933	151	1.79391	135	1.47276
ATXN7	142	2.91412	87	1.52154	147	2.36079
SMN1	321	29.3073	553	43.027	396	28.2935
SOX9	890	33.5438	865	27.7833	338	9.96919
STS	27	0.627776	32	0.634068	11	0.200149
TCN2	60	4.29357	59	3.59803	83	4.648
TCOF1	1942	56.5037	1985	49.2191	1537	34.9963
TGFBI	742	39.2219	515	23.1994	462	19.1111
TPI1	5217	485.277	9208	729.927	4729	344.238
TPM1	1515	125.633	2355	166.428	2213	143.612
TPMT	195	8.9045	313	12.1805	156	5.57468
TSC1	403	6.93516	286	4.19433	277	3.73037
TTPA	24	1.35202	17	0.816141	13	0.573106
UROS	233	25.5149	276	25.7568	167	14.3112
VDR	216	6.34944	270	6.7638	159	3.65763
WT1	77	3.77293	78	3.25708	48	1.84056
MID1	88	2.01886	83	1.62273	114	2.04667
ALDH3A2	480	18.6163	591	19.5337	556	16.8752
BLMH	145	8.47432	268	13.348	166	7.59216
SLC25A20	117	9.169	180	12.0214	271	16.6198
CDKN1A	352	23.002	383	21.3288	89	4.55127
CHM	266	7.24737	169	3.92401	382	8.14484
TPP1	315	13.2198	263	9.4062	417	13.6952
ABCC2	26	0.763226	13	0.325213	14	0.321609
COL5A2	16	0.342329	14	0.255268	28	0.468816
CYB5R3	1506	70.5073	1898	75.7269	1005	36.821
ERCC2	1813	104.679	1649	81.1387	717	32.3968
EXT2	384	15.5394	440	15.174	332	10.5138
G6PD	829	51.3223	839	44.2648	351	17.0051
GALE	257	23.3634	315	24.4039	338	24.0459
GLB1	288	16.5001	272	13.2803	396	17.7545
GM2A	173	6.95524	183	6.26993	181	5.69463
GPD2	388	9.54209	472	9.89234	579	11.1432
HFE	63	4.20391	101	5.74354	128	6.68411
HLCS	119	2.53765	129	2.34434	884	14.7522
HSD17B4	487	25.1246	506	22.2467	1998	80.6652
IAPP	33	2.47619	17	1.08709	175	10.2761
IFNGR1	126	8.81235	191	11.3841	454	24.8483
IL4R	288	11.2374	286	9.51009	55	1.67941
ITGA2B	41	1.82337	22	0.833795	20	0.696052
KRT10	192	13.3028	326	19.2489	47	2.54836
LAMA2	276	4.22234	96	1.25158	415	4.96835
LTBP2	1031	17.8709	537	7.93245	243	3.29621
PAFAH1B1	719	18.9895	988	22.2375	1234	25.5047
MVK	236	16.8799	273	16.6405	131	7.33246
NEU1	358	25.6307	441	26.9067	284	15.9117
NOTCH3	337	6.19098	168	2.63017	153	2.19959
OXCT1	199	8.29286	239	8.48778	302	9.84869
PAFAH2	96	3.97488	141	4.97527	70	2.26815
SLC26A4	31	0.932713	11	0.282049	236	5.55672
PLEC	21012	204.307	4446	36.8409	1490	11.3376
PSEN2	48	3.09705	54	2.96924	27	1.3633
RFX5	445	18.2368	588	20.5358	161	5.16339
SHOX	81	3.19669	22	0.739918	33	1.01918
SOD1	1300	199.744	2740	358.778	2542	305.651
STK11	1208	54.6739	1182	45.5906	95	3.36478
SUOX	277	16.682	276	14.1652	156	7.35215
UBE3A	457	12.8431	375	8.98108	531	11.678
BARD1	96	5.48729	64	3.11754	260	11.63
PEX1	365	12.3503	208	5.99782	541	14.3253
TWIST1	214	19.0456	251	19.0371	200	13.9294
NR0B1	90	8.41919	100	7.9721	53	3.87993
AK1	659	43.1204	869	48.4576	274	14.0303
AMH	457	33.5778	113	7.07554	56	3.21991
APP	4260	173.861	3679	127.958	7745	247.362
APRT	1416	260.164	2620	410.232	910	130.841
ARSA	247	8.48737	107	3.13332	56	1.50586
ATRX	523	6.93365	35	0.395433	580	6.01739
COL17A1	110	2.90728	71	1.59918	63	1.30303
COL4A5	33	0.751375	14	0.271654	34	0.605818
EYA1	34	1.16533	36	1.05152	24	0.643728
F12	50	3.61461	81	4.99024	31	1.75377
FUT2	36	1.72242	15	0.611606	24	0.898602
GALNS	486	30.4951	491	26.2555	172	8.44583
GNAS	7067	278.309	10284	345.143	5195	160.102
HEXA	412	25.0668	414	21.4658	525	24.9966
HEXB	966	75.3446	1104	73.3819	1335	81.4848
KCNJ11	53	2.30383	47	1.74108	20	0.68034
LDLR	3002	84.2533	2517	60.2011	3225	70.8315
MAN2B1	537	24.6965	491	19.2437	216	7.77385
PCCB	512	40.4664	609	41.0192	560	34.6364
PMS1	104	4.3795	65	2.33265	266	8.76583
PMS2	189	9.88127	271	12.0744	394	16.1201
RFXAP	58	3.04415	67	2.99681	41	1.684
SMPD1	143	8.57718	188	9.60974	77	3.61426
TAP2	899	23.4717	875	19.4688	518	10.5837
HNF1A	14	0.641074	22	0.858515	91	3.26093
TP53	268	14.5876	322	14.9366	88	3.74846
TSC2	743	19.5606	564	12.6537	320	6.59272
VHL	689	22.4033	741	20.5331	676	17.2012
WRN	73	1.88371	44	0.967585	179	3.61464
CRX	224	7.4368	133	3.76301	65	1.68878
GSTM1	14	1.75173	32	3.4122	14	1.37084
IL6R	38	0.952707	19	0.405952	32	0.627836
CD55	96	4.88471	83	3.59907	177	7.04792
SPP1	31	2.53385	64	4.45805	468	29.9355
TAP1	306	15.3696	390	16.6936	185	7.27165
IGFBP2	28	2.90525	47	4.15593	11	0.893178
IGFBP3	93	5.24106	137	6.57964	16	0.705629
SERPINE1	1377	64.003	2081	82.4297	1377	50.0865
NOS3	52	1.77734	83	2.41764	23	0.615199
CD44	1815	46.9491	2427	53.5015	4473	90.5462
CD59	2643	50.338	4116	66.8065	1766	26.3214
IGF2	91	2.61233	43	1.05196	27	0.606556
SLC11A2	314	10.5238	331	9.45399	276	7.23888
LTBP1	96	2.31373	71	1.45829	139	2.62166
IL10RB	172	13.0049	245	15.7867	269	15.9167
IFNAR1	264	6.42331	312	6.46926	206	3.92231
ITGAM	34	1.06243	14	0.372816	42	1.02705
BCL2	16	0.365425	21	0.408736	31	0.554065
RFX2	73	2.63225	94	2.88853	162	4.5713
SOD2	703	65.433	837	66.3914	795	57.9067
GSR	388	18.2055	572	22.8724	279	10.2446
IL13RA2	178	19.2223	225	20.7069	733	61.9457
IL11	42	2.61875	14	0.743907	45	2.19573
TGFB1	3379	227.731	4276	245.594	1081	57.0139
RPL9	4733	837.432	9425	1421.15	22910	3172.18
ACHE	34	1.70484	23	0.982831	36	1.41263
ACY1	527	46.5667	676	50.9046	326	22.5425
ADH5	853	47.853	1463	69.9438	2943	129.202
ADORA2A	70	4.04481	90	4.43188	32	1.44701
ADORA2B	139	10.9335	179	11.999	61	3.75488
ADRA1B	90	5.92033	88	4.93323	28	1.44139
ADRB1	38	1.96866	50	2.20751	80	3.24338
AHCY	4701	293.979	5752	306.542	13139	642.996
ALAS1	482	29.1463	676	34.836	504	23.8499
ALDH2	22	1.58348	16	0.98142	35	1.97142
ALDH1B1	225	10.8668	359	14.776	138	5.21577
ALDH3B1	302	15.6731	242	10.703	70	2.84292
ALDH3B2	16	0.895223	17	0.810597	26	1.13843
ALDH9A1	295	17.496	378	19.1053	503	23.3456
ANXA1	1686	178.689	2450	221.284	4276	354.648
ATP1A1	2288	90.1048	1969	66.082	2439	75.1665
BCKDHA	1439	120.272	1464	104.277	489	31.984
BLVRA	145	18.2973	246	26.4545	360	35.5502
BLVRB	1853	320.966	2368	349.551	1843	249.821
TSPO	693	95.4944	920	108.038	202	21.7829
CACNA1B	141	2.13547	87	1.12289	137	1.62374
CACNA2D1	191	7.40968	74	2.44649	520	15.7867
CACNB1	86	3.40762	73	2.46502	24	0.744192
CACNB3	134	6.71682	135	5.76684	64	2.51049
CACNB4	47	0.863966	13	0.203651	22	0.316477
CHRM3	214	11.5592	78	3.5905	71	3.00119
CHRNA5	82	3.35585	101	3.52253	165	5.28437
CHRNA7	93	4.01667	108	3.97514	41	1.38576
CHRNB1	231	14.0544	281	14.5698	79	3.7614
COMT	1099	70.7249	1441	79.0285	649	32.6843
CRAT	759	39.2803	909	40.0905	357	14.4584
CRH	33	3.4121	47	4.14144	73	5.90679
CYP2J2	10	0.798445	11	0.748485	75	4.68626
CYP27B1	31	1.84817	23	1.16857	40	1.86621
CYP51A1	635	29.3492	823	32.4166	1123	40.6184
DCK	115	6.54557	198	9.60417	264	11.7591
DHFR	887	33.5759	1316	42.4526	871	25.8013
FGF1	26	0.928257	37	1.12575	50	1.39697
FKBP1A	1157	105.052	2213	171.237	326	23.1638
GABRA3	27	1.43746	44	1.99632	35	1.45821
GABRA4	20	0.247676	27	0.284946	219	2.12236
GABRB3	77	1.97456	104	2.27278	118	2.368
GABRD	10	0.77024	17	1.11589	10	0.602763
GAD1	129	5.50576	108	3.92822	43	1.4362
GART	965	40.4529	1163	41.5477	2386	78.2732
GAS6	160	9.46287	151	7.6107	41	1.89761
GGCX	399	7.9282	320	5.41872	460	7.15287
GLRB	23	1.11519	19	0.785088	48	1.8213
GRIN2D	537	15.6335	496	12.3058	165	3.75913
GRINA	954	71.8754	1295	83.1471	435	25.6473
GRM6	48	1.15894	10	0.205761	159	3.00425
GRM8	13	0.499359	19	0.621969	20	0.601202
GSTM2	18	1.80574	19	1.62436	160	12.561
GSTM3	73	2.62268	85	2.60248	255	7.16941
GSTM4	10	1.03977	24	2.12664	35	2.84791
GSTP1	1073	166.07	1603	211.432	533	64.5564
GUCY1A2	31	0.283397	17	0.132442	43	0.307625
GUCY1B3	10	0.45636	21	0.816717	39	1.39281
GUK1	708	90.9671	834	91.3193	341	34.2867
HMGCR	540	17.4741	445	12.2718	1021	25.8552
HRH1	19	0.618068	26	0.720777	13	0.330938
HTR1D	65	3.39952	73	3.25366	22	0.900424
HTR7	41	1.81683	48	1.81266	11	0.381456
IFNAR2	134	6.87249	169	7.38654	94	3.77274
IGF1R	308	4.06223	244	2.74251	162	1.67205
IGF2R	1538	25.0843	877	12.1896	1673	21.3531
IL7	32	2.28549	24	1.46078	16	0.894273
IMPDH1	521	29.5861	773	37.4089	122	5.42164
IMPDH2	2137	187.378	2838	212.066	2949	202.352
ITGA4	298	7.27203	176	3.66013	885	16.9006
ITGAX	15	0.478397	14	0.380514	797	19.8919
LTA4H	429	28.7301	532	30.3624	1098	57.5443
KITLG	17	0.463092	17	0.394651	44	0.937976
NR3C2	15	0.377089	11	0.235662	21	0.413135
MME	345	8.9586	291	6.4396	946	19.2235
NQO1	813	46.5243	1401	68.3239	1896	84.908
NQO2	276	35.9288	437	48.4797	165	16.8088
OPRL1	21	0.922304	40	1.49713	23	0.790502
P4HA1	113	5.7008	144	6.19106	636	25.1093
P4HB	3616	207.971	4235	207.574	3143	141.462
PAM	1220	33.8938	1234	29.216	967	21.0236
PC	152	5.37625	72	2.17027	85	2.35275
PDE3B	77	1.87469	62	1.2864	67	1.27654
PDE4C	114	3.16179	28	0.661807	158	3.4293
ABCB1	50	1.572	25	0.669836	79	1.94371
PLAT	73	3.41122	78	3.10618	169	6.18008
PLCB3	970	25.1088	900	19.8537	301	6.09735
PLCB4	306	8.0717	71	1.59605	273	5.63542
PLOD2	216	7.89027	135	4.20259	412	11.7776
POLR2A	3924	86.3486	2127	39.8877	3246	55.8978
POLR2B	496	19.6218	603	20.3292	1768	54.7344
POR	1195	70.902	1209	61.1311	687	31.8983
PPIB	2210	318.754	3410	419.144	11790	1330.76
PPIC	263	31.5496	382	39.0523	411	38.5834
PPP3CA	301	9.54441	273	7.37718	279	6.92321
PPP3R1	373	18.3677	624	26.1864	889	34.2585
PRIM1	209	21.1961	378	32.6698	937	74.3652
PRIM2	143	9.29132	255	14.1197	885	44.9992
PRRG1	37	1.19184	53	1.45491	106	2.67204
PTAFR	97	3.33078	31	0.907154	52	1.39733
PTGER1	126	13.1472	115	10.226	14	1.14317
PTGIS	38	1.00559	12	0.270622	34	0.704102
RARA	163	6.95088	213	7.74064	373	12.4475
RARB	15	0.728964	10	0.414152	92	3.49883
RARG	362	18.0904	387	16.4815	188	7.35221
RPL3	15380	1704.34	20758	1960.34	6122	530.902
RPL4	13486	1387.64	17909	1570.4	10180	819.712
RPL5	6203	892.073	10014	1227.3	23466	2640.94
RPL6	6054	794.367	10377	1160.37	18673	1917.4
RPL7	10688	1893.34	21564	3255.41	13317	1846.11
RPL7A	10052	1674.63	15219	2160.72	10148	1323.03
RPL8	22277	3590.26	32485	4461.67	6930	874.023
RPL11	3990	933.127	8376	1669.36	4523	827.78
RPL12	6072	1364.1	7890	1510.55	3352	589.302
RPL13	18161	576.36	25036	677.118	4524	112.356
RPL23	2482	637.798	3696	809.391	3315	666.631
RPL18	4066	679.674	7125	1014.99	1297	169.666
RPL18A	11168	2467.8	14452	2721.5	3145	543.846
RPL19	4685	948.977	7169	1237.51	4200	665.757
RPL21	1052	275.586	1981	442.252	782	160.313
RPL22	2086	148.342	5250	318.167	3920	218.151
RPL23A	2776	424.331	4499	586.066	2735	327.162
RPL17	6295	969.229	11555	1516.16	5473	659.442
RPL24	2163	570.66	4759	1069.99	26191	5407.46
RPL26	3024	770.399	6474	1405.57	2518	502.007
RPL27	2498	755.881	5315	1370.6	3579	847.507
RPL30	5455	1459.96	8372	1909.51	7554	1582.14
RPL27A	4182	127.09	6749	174.788	4523	107.566
RPL28	4910	165.42	6545	187.915	3074	81.0457
RPL29	5847	1247.4	7997	1453.93	1168	195
RPL31	3591	471.605	6826	763.967	5890	605.339
RPL32	3719	311.537	7305	521.494	4212	276.117
RPL34	2066	310.363	3861	494.293	3072	361.145
RPL35A	3314	1017.33	7271	1902.17	7652	1838.25
RPL37	5198	490.901	8405	676.457	4604	340.262
RPL37A	4405	1562.52	6245	1887.81	6230	1729.38
RPL38	2543	961.872	5405	1742.26	7152	2116.99
RPL39	1670	617.489	3266	1029.14	1702	492.485
RPL36AL	626	177.812	1392	336.954	1397	310.53
ITSN1	510	11.7438	357	7.00571	276	4.97357
ATP2B1	287	6.13787	100	1.82256	711	11.8994
PRKCSH	2578	169.059	2487	138.988	2201	112.953
REEP3	136	3.87414	144	3.49578	213	4.74828
NKIRAS2	346	20.6032	523	26.5402	195	9.08684
ATP2B4	275	4.57114	194	2.74814	272	3.53819
TSR3	548	67.4856	733	76.9271	115	11.0828
TBC1D3B	106	7.43461	43	2.57019	25	1.37218
SMAD5	201	4.2005	204	3.63312	211	3.4507
STX16	779	23.2541	766	19.4866	197	4.60203
C16orf87	32	3.43072	29	2.64959	34	2.85256
LSS	2320	78.3575	1434	41.275	953	25.1887
SLC35E4	156	9.09926	226	11.234	39	1.78019
UBE2W	163	2.8571	299	4.46637	316	4.33456
ZDHHC13	52	3.16767	97	5.03562	160	7.62741
PTER	85	3.29406	79	2.60906	217	6.58101
ATP2C1	628	18.545	722	18.1698	897	20.7291
NDUFV3	234	16.289	309	18.3308	165	8.98839
HDGFRP2	1740	111.733	1763	96.4785	1425	71.6091
UGP2	261	17.85	411	23.9544	828	44.3148
TAGLN	38	3.6187	19	1.54194	12	0.894273
GALK2	117	5.40765	175	6.89296	320	11.5743
GDF6	21	0.841312	18	0.614548	12	0.376218
GGA1	458	21.1816	429	16.9081	289	10.4595
TIMM50	3196	184.244	4185	205.602	2505	113.009
ALKBH2	142	17.5894	231	24.3849	498	48.2739
LYRM5	27	3.52716	38	4.23048	186	19.0149
ZNF425	14	0.645058	16	0.628255	26	0.937486
SPOPL	207	5.35266	186	4.09881	81	1.6391
CYP27C1	125	3.95601	84	2.26554	43	1.06497
ANO7	36	1.29306	37	1.13257	57	1.60218
ZNF470	72	1.49496	27	0.477757	60	0.974922
MAP3K15	155	4.96051	130	3.54555	118	2.95527
MED11	76	13.5767	129	19.6388	71	9.92562
C4orf3	116	5.81063	263	11.2271	70	2.744
SH3BGR	13	1.57093	14	1.44174	13	1.22935
FARP1	291	8.75902	520	13.3386	107	2.52039
RFWD2	134	7.16235	189	8.6091	155	6.4834
TOMM5	792	129.758	1761	245.874	659	84.4917
C10orf55	100	5.90017	156	7.84394	10	0.461727
DENND6B	15	1.10871	12	0.755879	11	0.636267
C8orf82	417	32.0027	510	33.3553	76	4.5644
ITIH5	83	1.82373	31	0.580482	70	1.20365
PIM3	409	25.4909	463	24.5917	100	4.87734
RUNX1	372	7.58275	308	5.35032	157	2.5044
TTC3	640	10.5355	193	2.70757	250	3.2206
PPARA	96	1.41646	91	1.14425	70	0.808263
ATP5A1	3037	199.424	3482	194.853	7072	363.409
ATP5C1	596	77.1114	1014	111.803	1724	174.554
PLEKHA1	127	4.72415	128	4.05765	126	3.66784
ATP5D	1835	273.171	2681	340.126	313	36.4639
ATE1	106	7.11487	99	5.66294	187	9.82253
USP16	224	10.9397	87	3.62093	322	12.3064
GPM6B	11	0.507147	18	0.707227	13	0.469035
EXOSC10	829	43.7894	757	34.0765	1079	44.6022
RPLP0	16649	1952.98	18954	1894.77	6323	580.435
GMPR2	392	29.791	612	39.6366	434	25.8113
NT5C3	74	5.74454	112	7.40946	267	16.2202
HCFC1R1	258	38.254	394	49.785	134	15.5483
PUS1	821	60.4423	949	59.54	224	12.9052
ATP5G1	691	158.6	1281	250.564	476	85.4972
ECHDC1	294	18.6369	482	26.0387	789	39.1403
ATP5G2	1591	202.663	2675	290.384	1036	103.272
HN1	737	64.4696	1776	132.396	1047	71.6728
AFTPH	129	4.64248	182	5.58183	171	4.81589
ANAPC11	860	112.844	1277	142.796	611	62.7394
ARL6IP4	994	105.348	1501	135.571	969	80.3681
LCLAT1	75	2.1977	114	2.8468	180	4.12762
ATP5G3	1248	56.1927	2257	86.6048	785	27.6602
CAPRIN2	711	23.2923	232	6.47703	163	4.17879
ZFYVE27	208	10.1149	201	8.32992	51	1.94084
2013-03-08	160	9.16315	195	9.5171	37	1.65824
EXOSC3	399	32.1348	715	49.0743	986	62.1442
WLS	988	52.3934	1105	49.9376	1819	75.4871
GOLGA7	148	10.8259	287	17.8908	127	7.26988
NFU1	144	17.882	282	29.8433	619	60.1539
SFR1	37	3.65006	76	6.38935	84	6.48482
DNAJB12	403	13.7049	532	15.418	171	4.55079
MCTP1	60	2.2741	75	2.42251	179	5.30923
SMC4	1424	39.9959	145	3.47071	4769	104.822
PDE4DIP	211	3.74091	214	3.23336	270	3.7461
RAB11FIP1	131	2.47245	108	1.7371	229	3.3823
ZNF787	670	51.5258	971	63.6377	79	4.75442
WNK3	140	1.83003	81	0.902317	185	1.89244
MYL4	127	20.7384	182	25.3272	37	4.72817
ZNF280D	53	1.75449	33	0.930969	49	1.26938
ANXA2	4718	421.666	6593	502.156	8527	596.386
BTBD7	484	8.49471	528	7.89736	359	4.93081
CENPM	195	31.0891	232	31.5215	114	14.2233
THOC5	436	24.1488	512	24.1671	427	18.5079
CBY1	115	13.4156	159	15.8072	75	6.84689
PTRH1	293	53.3049	379	58.7603	136	19.3624
KCTD11	117	5.67847	109	4.50835	23	0.873563
TWISTNB	84	3.2001	117	3.79853	85	2.5341
RPLP1	8671	2511.05	12088	2983.23	2784	630.924
TPD52L1	131	13.9637	200	18.1679	133	11.0944
BICD1	189	7.8081	162	5.70353	351	11.3478
ABLIM1	66	1.27205	37	0.607726	14	0.211159
SMAD2	455	6.40314	539	6.46421	578	6.36546
C11orf49	161	12.0321	238	15.1578	190	11.1119
LEPR	57	1.64586	71	1.74711	219	4.94859
TMEM200B	93	5.38221	96	4.73472	28	1.26811
UQCR10	307	46.6865	634	82.165	342	40.7004
SMAD1	61	2.96251	92	3.8077	69	2.62241
MAD2L1BP	191	18.3063	303	24.7488	190	14.2508
ZMAT5	74	10.6216	135	16.5134	119	13.3667
BRPF1	359	11.2583	384	10.2626	112	2.74864
ATP5J	557	63.7246	1113	108.516	1547	138.504
RREB1	341	5.78959	292	4.22495	147	1.95313
ARHGEF35	74	4.43495	90	4.59669	47	2.20432
MTFP1	191	22.1595	326	32.2321	37	3.3593
OSBPL8	525	10.7502	133	2.32089	1008	16.1525
ATP5J2	1316	381.849	2769	684.706	958	217.531
RECQL5	284	11.341	191	6.49996	133	4.15627
GLE1	476	21.1182	601	22.7232	286	9.92972
ATP5H	492	117.282	1041	211.477	2785	519.532
STRADA	342	18.2932	359	16.3645	236	9.87862
RABL2B	114	6.93311	106	5.49382	52	2.47484
ERLIN2	214	6.58163	284	7.44361	279	6.71498
RBMS3	43	0.775912	35	0.538216	76	1.07319
MGLL	155	4.95089	249	6.77792	37	0.924856
NHP2L1	900	77.0463	1500	109.432	605	40.5308
BICD2	788	18.2104	774	15.2433	245	4.43077
SMARCD3	49	4.24623	37	2.73246	18	1.22067
HNRNPD	3938	258.703	4975	278.525	2472	127.085
TRIM6	34	1.46975	28	1.03149	34	1.15017
PARVB	117	9.23735	215	14.4659	83	5.12814
MED15	1298	57.024	1027	38.4502	930	31.9732
MANBAL	383	43.1847	578	55.5398	108	9.52962
PARP3	153	9.6125	138	7.38872	39	1.91748
BMF	45	1.42386	31	0.835914	45	1.11426
OGDH	1909	65.795	1529	44.9096	1941	52.3519
CAPNS1	13591	1363.43	16447	1406.09	14749	1157.88
RPLP2	3961	1191.28	7401	1896.9	4911	1155.85
FBLN2	306	9.90417	162	4.46845	868	21.9855
DYRK3	39	2.55753	80	4.47087	133	6.82541
GPRASP2	51	1.9212	61	1.95829	65	1.91618
GRK4	46	2.94748	72	3.93162	12	0.601721
NOMO2	82	2.85875	77	2.28769	65	1.77335
AKAP2	458	9.69841	386	6.96574	217	3.59596
NOMO3	1575	54.1073	1435	42.0119	1895	50.9454
GRK6	922	46.3097	1165	49.8668	176	6.91789
ALG11	37	2.13881	28	1.37935	146	6.60455
QSOX1	725	32.4176	652	24.8448	355	12.422
CD200	24	1.55394	55	3.03479	30	1.52007
ZNF813	17	0.601865	12	0.362057	16	0.443293
ZNF740	442	15.3985	556	16.5073	374	10.1964
ZNF774	11	0.887369	19	1.3062	10	0.631294
TMEM220	22	1.05497	23	0.939919	66	2.47675
LEKR1	11	0.634131	11	0.540411	11	0.496248
LIN28B	359	9.66928	405	9.29608	168	3.54103
ZYG11A	166	5.76283	165	4.88154	171	4.64562
NRARP	34	1.9234	62	2.98901	10	0.442701
FGFRL1	879	40.5382	946	37.1803	70	2.52636
CLEC2D	1221	33.7382	3185	74.9999	20554	444.45
PLA2G6	134	6.16455	94	3.68527	51	1.83606
METRNL	61	6.7902	95	9.01201	21	1.82933
NCK2	164	9.6609	207	10.3918	65	2.99645
RPS3	9633	657.898	12744	741.734	6107	326.397
TRIM37	513	16.843	625	17.4875	391	10.0462
TMEM198	20	1.33698	10	0.569693	18	0.941648
PKP2	200	6.68039	228	6.49011	192	5.01873
CHD3	1965	39.6183	1240	21.3059	1032	16.283
PSRC1	224	19.0331	295	21.3614	109	7.24784
SREBF1	4895	145.129	3527	89.115	1437	33.3409
MAGED1	1172	59.6751	959	41.613	1327	52.8758
HNRNPL	6007	421.118	5946	355.236	6308	346.066
DNM1	61	2.78123	23	0.893675	53	1.89105
RGS10	118	19.354	294	41.0943	160	20.5366
AK4	473	10.0218	825	14.8964	394	6.53281
PRR13	1000	124.076	1947	205.873	500	48.5489
DNM2	2223	89.9092	1955	67.384	1121	35.4806
KDM2B	439	12.2675	471	11.2165	217	4.74537
ZNF32	131	16.1593	217	22.8117	83	8.01219
MTIF2	392	19.7092	509	21.8095	494	19.437
LRSAM1	494	21.5113	371	13.7676	331	11.2795
PLAUR	1912	182.547	2362	192.181	2384	178.12
ACTR2	1727	65.0405	1930	61.9433	3486	102.74
NFASC	36	0.516525	31	0.379049	35	0.392986
YPEL2	57	1.61534	37	0.893586	19	0.42137
NEURL4	653	18.6661	349	8.50181	101	2.25935
SF3A1	1079	31.247	1238	30.5529	903	20.4642
ZWINT	677	54.23	1002	68.4012	363	22.755
2013-03-02	185	16.6143	212	16.2252	32	2.24895
B4GALT2	680	45.7461	783	44.8903	31	1.63203
NFKBIZ	52	1.96386	17	0.547143	57	1.68462
PKP4	1214	39.216	1647	45.3402	392	9.90948
RHBDF2	348	14.313	290	10.1647	104	3.34738
CPM	1182	26.2832	1118	21.186	4595	79.959
SF3B1	1582	54.6517	1099	32.3549	3621	97.8918
CHEK2	127	9.47683	224	14.2447	421	24.5845
VPS54	136	5.0488	166	5.25173	202	5.86841
NUMB	732	29.7845	723	25.0705	497	15.8254
FAM21A	79	2.50716	32	0.865465	37	0.918917
CHMP3	459	21.321	764	30.2435	214	7.77908
SUMO1	243	23.5952	600	49.6495	103	7.82665
SUMO2	1443	200.709	3084	365.561	1576	171.544
ZNF835	62	3.31392	53	2.41419	15	0.627426
ZNF780B	123	2.10496	62	0.904223	68	0.910685
ATP8B2	758	19.1857	804	17.3424	81	1.6044
RYK	319	16.0879	456	19.5984	90	3.552
ERBB2	429	13.2077	351	9.20922	127	3.05981
IP6K2	379	24.369	376	20.603	535	26.9198
ERBB3	84	2.16342	65	1.42666	127	2.55968
JMJD8	257	18.661	232	14.356	37	2.10244
RPS3A	4001	375.227	7378	589.67	5175	379.801
C3orf37	622	51.436	923	65.0464	642	41.5463
YBEY	90	11.2993	197	21.0775	440	43.2295
IP6K1	480	14.8086	694	18.2464	306	7.3878
ERBB2IP	815	17.109	298	5.33125	1578	25.9236
FAM69A	45	2.52162	58	2.76975	99	4.34133
SIAH1	52	3.23546	102	5.40852	89	4.33355
WBP5	172	23.4184	262	30.4001	303	32.2844
TSPAN17	582	33.3439	794	38.7667	117	5.24565
MAPKAP1	2440	106.563	4160	154.83	744	25.4279
WDR33	806	18.9723	778	15.6067	1357	24.9969
ARHGAP17	344	14.6651	445	16.1671	340	11.343
GTDC1	53	2.91699	114	5.34699	111	4.78083
TCEAL1	68	8.36024	146	15.2971	95	9.14016
SLC25A25	155	6.16637	206	6.98409	74	2.30383
ZNF473	66	2.08655	109	2.93668	49	1.21227
WDR35	225	4.8043	150	2.7295	529	8.83941
RPS6KA1	230	10.6603	270	10.6648	123	4.46137
APOBEC3F	79	2.49753	85	2.29007	59	1.45968
TCEAL8	112	13.7016	235	24.5001	115	11.0096
RPS6KA2	13	0.331361	22	0.477888	24	0.478729
TCEAL3	158	20.8239	261	29.315	38	3.9193
TCEAL4	528	58.2061	682	64.0714	488	42.0993
TCEAL6	33	3.19383	51	4.20643	48	3.63546
ALG3	571	52.7166	730	57.4354	218	15.7503
RPS6KA4	1282	60.5941	1528	61.5476	235	8.69222
LRIF1	79	3.51227	62	2.34908	179	6.2278
SDC1	106	4.77278	33	1.26626	58	2.04368
UHRF1BP1L	159	4.55558	103	2.51495	234	5.24666
RPS4X	7276	1128.47	12387	1637.23	10012	1215.18
ODF2L	390	13.2325	74	2.1397	231	6.13349
GOSR1	1935	54.8471	1702	41.1128	785	17.4125
ATN1	3488	118.862	3424	99.4367	286	7.62701
ALG8	165	14.036	242	17.5437	439	29.2243
SDCBP	1007	68.9013	1746	101.809	3684	197.26
ZSCAN2	45	1.78068	63	2.12451	44	1.36253
KLHL5	1205	23.1494	1250	20.4648	668	10.0427
ZNF182	35	1.43993	18	0.631088	45	1.44879
ZNF37A	125	2.63678	16	0.287626	37	0.610781
SCP2	193	10.5014	303	14.0501	601	25.5909
ZNF484	28	1.02992	13	0.407505	90	2.59064
L3MBTL3	108	3.79912	92	2.75799	301	8.28603
ZNF483	66	2.62991	28	0.950825	210	6.54843
DEPDC5	96	2.56423	100	2.27631	61	1.27508
CACYBP	727	35.2265	1379	56.9436	1511	57.2955
IGF2BP2	838	33.8467	1042	35.8662	978	30.9123
SPOP	389	18.6659	560	22.8998	430	16.1468
IGSF3	22	0.449741	13	0.226479	152	2.43166
METTL13	397	17.2773	517	19.1744	281	9.56999
IFRD1	185	7.81487	325	11.6998	211	6.97514
BRWD1	293	2.42891	145	1.02437	436	2.82847
ZNF599	106	5.04551	126	5.1111	68	2.53296
ERV3-1	76	3.45028	31	1.19935	53	1.88294
PRDM2	206	3.83862	158	2.50905	226	3.29562
PLA2R1	20	0.526438	15	0.336476	31	0.638557
GEMIN7	449	40.4213	824	63.2173	155	10.9198
EI24	773	50.6916	1496	83.6052	267	13.7021
TRIM13	53	1.07797	60	1.03998	182	2.89682
RWDD1	353	39.9845	614	59.2694	394	34.9248
TULP4	573	7.64093	306	3.47743	165	1.72185
SFI1	202	6.82095	95	2.73377	54	1.42695
SMARCB1	1269	110.485	1539	114.189	1686	114.874
NWD1	106	2.05582	36	0.595014	50	0.758875
LMBRD2	50	2.29026	16	0.624568	110	3.94301
CSDE1	2240	77.0062	2800	82.0315	2571	69.1672
SS18	614	26.4955	578	21.2558	331	11.1777
IRGQ	1283	19.6379	1040	13.5658	936	11.2115
IGFBPL1	11	1.49221	15	1.7341	25	2.65398
TFG	830	59.3657	1087	66.2571	1138	63.6972
BUB3	1142	61.2612	1405	64.2304	1156	48.5286
CEPT1	46	3.02998	92	5.16434	187	9.63926
OPTN	439	18.0959	562	19.7423	491	15.8387
COA5	87	7.30028	107	7.65155	58	3.80863
CPLX2	13	0.407856	11	0.294104	172	4.22291
ZDHHC9	183	5.84903	268	7.29983	116	2.90142
C1QL4	159	11.4165	164	10.0352	57	3.20282
UACA	655	13.7172	52	0.928052	1078	17.667
CNOT4	77	3.01795	90	3.00613	102	3.12854
MOG	45	3.07759	16	0.93253	73	3.90698
TTC32	21	3.80183	33	5.09134	26	3.68355
C18orf25	172	4.66654	256	5.91905	201	4.2676
CISD2	171	4.30392	305	6.54204	210	4.13626
CGGBP1	297	9.70182	376	10.4672	154	3.93675
CTDSPL	123	4.09369	167	4.73665	33	0.859496
C4orf46	110	4.6269	167	5.98632	45	1.48126
EID3	40	4.02638	65	5.57587	32	2.52072
LAMTOR4	988	239.366	1598	329.934	648	122.857
WDHD1	137	3.36757	80	1.67583	369	7.09811
GPX8	134	5.29823	273	9.19885	381	11.7888
ZNF761	40	1.40808	19	0.56999	22	0.606055
BCAP29	129	3.17777	128	2.68712	593	11.4316
STEAP3	1233	42.6747	1173	34.598	809	21.9117
SLC41A3	445	28.0889	626	33.6739	239	11.8057
PHOSPHO2	16	1.89031	26	2.61777	14	1.29438
2013-09-02	1482	61.1062	2122	74.5638	1803	58.1773
ENAH	518	5.83089	364	3.49182	495	4.36045
TMEM64	257	7.90739	286	7.49914	83	1.99848
MXRA7	878	51.9897	1286	64.8946	73	3.38272
LGMN	638	43.4929	613	35.6126	844	45.0257
SLC7A2	77	1.50798	88	1.4687	129	1.97703
MXI1	114	4.87116	174	6.3361	88	2.9426
USP20	313	10.2879	253	7.0868	127	3.26669
NUPL1	267	9.13228	412	12.0091	278	7.44103
TPST2	189	13.9976	220	13.8855	64	3.70931
PICALM	551	19.6814	728	22.1606	664	18.5606
CCBL2	99	6.82103	135	7.92672	384	20.7046
THAP7	195	23.2793	290	29.5038	36	3.36324
TFIP11	315	15.9622	286	12.3508	425	16.8536
LPHN1	1350	25.4762	1230	19.7811	274	4.04642
C6orf1	246	30.2444	334	34.9946	44	4.23334
EML1	229	7.51197	275	7.6877	182	4.67208
CHAC2	44	5.11681	100	9.91042	165	15.0159
PPP1CA	1492	147.186	2204	185.291	1798	138.806
WDR89	32	1.29424	33	1.13743	123	3.89305
ZNF121	42	3.60173	25	1.82704	213	14.2943
LOC401052	23	1.7977	22	1.46541	11	0.672826
FNIP1	201	4.50598	97	1.85315	399	6.99981
C6orf226	137	36.7992	202	46.2396	22	4.62446
TDP1	367	14.5224	624	21.0428	524	16.2265
ZNF468	33	1.21383	42	1.31655	23	0.662053
DSP	98	1.49338	18	0.233756	279	3.32712
NIPA2	567	24.1788	1086	39.4664	246	8.20933
CUL4A	496	19.4197	647	21.5879	733	22.4588
TCP1	4432	267.892	7827	403.181	7572	358.171
CKAP5	1355	29.9237	916	17.2392	4532	78.3224
ITPRIPL1	79	5.43043	126	7.38112	70	3.76552
RPS5	4709	942.253	6642	1132.62	1851	289.845
GEMIN2	57	6.21888	79	7.3453	111	9.47722
ACSL6	97	2.1998	48	0.927681	134	2.37814
CCT6A	3552	197.695	5331	252.858	7410	322.747
PPP2CB	676	50.8789	991	63.5638	340	20.0258
MFAP3L	30	0.718717	34	0.694162	14	0.262473
SH3D19	99	2.78378	103	2.46821	114	2.50856
CLSTN1	1486	42.4367	1440	35.0453	804	17.968
CCT7	3195	233.133	4499	279.766	6473	369.623
CADPS2	104	2.54207	118	2.458	216	4.1317
ARMCX6	199	15.2407	299	19.515	154	9.22981
SLX4IP	14	1.47534	23	2.06555	34	2.8039
FAM22D	57	1.52471	21	0.478714	27	0.565192
AZI1	524	21.4684	319	11.1379	115	3.68711
MEIS3	19	1.30062	13	0.75838	15	0.803545
VWA8	81	1.67737	61	1.07651	147	2.38222
KIAA0930	347	8.18358	415	8.34078	75	1.38419
ZCCHC11	247	6.26034	59	1.27438	342	6.78341
C12orf29	81	4.17884	127	5.58366	305	12.3138
KIAA2018	223	2.41223	103	0.949504	328	2.77657
B3GNTL1	68	7.29027	78	7.12647	67	5.62121
LUZP2	19	0.53184	11	0.262401	53	1.16098
VPS8	123	3.61351	146	3.65529	141	3.24163
TMEM230	318	26.4592	594	42.1193	148	9.63677
DNASE1L1	275	12.9567	327	13.1296	77	2.83904
PHF19	1976	68.3424	2612	76.9878	2909	78.735
2013-09-05	72	4.7091	77	4.29182	26	1.33076
ANKRD16	94	5.30346	128	6.15442	45	1.98685
SSBP3	163	11.4759	225	13.4998	41	2.25893
ZNF655	618	18.9204	412	10.7494	288	6.9001
C20orf194	155	3.32639	143	2.61531	131	2.20005
SYTL3	33	1.68955	40	1.74527	20	0.801325
FAM168B	1914	52.4956	2298	53.7126	85	1.8244
DALRD3	244	16.1366	246	13.8644	95	4.91661
SSBP4	2088	173.246	2059	145.591	137	8.89556
KDM1A	886	42.2814	1030	41.8888	967	36.1129
RPS6	7516	1344.28	12622	1923.87	21746	3043.7
IRAK1BP1	25	3.20379	31	3.38556	33	3.30947
ZNF766	38	1.89389	54	2.29355	85	3.3152
CLVS2	31	2.28677	14	0.880104	25	1.44318
PM20D2	643	20.2503	605	16.2376	488	12.0271
TTC7B	863	37.2621	1169	43.0147	268	9.05549
RNF187	679	32.1341	1005	40.5329	250	9.25885
SAMD15	37	2.70915	21	1.31038	79	4.52668
SPIN3	110	3.65774	109	3.08881	53	1.37916
TMEM201	416	15.7873	388	12.5485	113	3.35593
IBA57	125	2.34488	103	1.64662	65	0.95421
SLC25A30	30	1.21269	67	2.30806	61	1.92965
ZIK1	44	2.43794	67	3.16367	35	1.51761
ZNF780A	170	5.93085	139	4.13265	129	3.52191
FAM102B	109	3.02651	108	2.55555	73	1.5862
ACER2	29	1.50767	31	1.37346	20	0.813688
ZC3H12B	57	1.16475	30	0.522428	36	0.575682
MTX3	215	4.0537	94	1.51038	89	1.31318
ERCC6L2	118	3.76501	35	0.951694	130	3.246
SLC6A17	23	0.532683	23	0.453957	31	0.561854
NUGGC	26	0.991781	10	0.325078	31	0.92539
C10orf114	31	2.31092	44	2.79525	11	0.641705
FAM171A1	374	14.0389	469	15.003	86	2.52626
TIAM2	11	0.27569	11	0.234945	241	4.72679
RAP1A	119	9.25723	221	14.6511	130	7.91403
TNK2	1324	43.8586	871	24.5884	203	5.26239
RAP1B	808	55.6965	1647	96.751	1745	94.131
ZYX	1989	127.778	2966	162.382	1787	89.8393
BCAS4	31	3.42504	39	3.6721	25	2.16155
NCMAP	57	2.11816	22	0.69671	24	0.697936
AFMID	205	17.4187	297	21.5062	173	11.5035
GLT8D1	322	20.5436	417	22.6726	199	9.93561
SPRTN	68	2.18329	73	1.99743	108	2.71361
HERPUD1	160	10.9023	235	13.6462	120	6.39882
RPS7	3071	625.469	7923	1375.18	10169	1620.78
PDLIM5	321	7.65317	276	5.60778	505	9.42211
MAGEA10	424	22.9191	459	21.1441	509	21.5313
DSTN	549	46.6214	1233	89.2321	1553	103.206
MAGEA4	5023	431.249	6972	510.114	2905	195.178
C1GALT1C1	82	6.38563	118	7.831	327	19.9277
2013-09-07	855	29.1564	789	22.9292	2900	77.3902
SLC13A3	114	4.13882	126	3.89841	29	0.823929
CDK5RAP2	828	19.706	482	9.776	1048	19.5187
TMEM44	355	21.1391	291	14.7671	163	7.59566
TRAPPC2	229	11.8721	177	7.82005	210	8.51983
PCGF6	198	13.1649	254	14.3923	166	8.63735
CHCHD7	158	13.5415	246	17.9676	172	11.5361
HAUS8	197	20.0614	282	24.4732	325	25.9
MVB12B	44	1.35239	52	1.36207	45	1.08239
OLA1	404	13.7515	755	21.9009	934	24.8792
NAA30	181	5.99712	216	6.09906	77	1.99653
XKR9	195	9.10929	131	5.21515	190	6.94583
ARHGEF10L	16	0.527891	20	0.56234	46	1.18769
HNRNPA1L2	27	1.69274	39	2.0837	23	1.12843
BTBD1	448	20.1901	533	20.4707	730	25.7457
RPS8	5166	1086.48	8214	1472.2	2778	457.215
MSL1	227	8.81089	326	10.7834	108	3.28048
CENPP	50	2.17216	109	4.03545	124	4.21563
BIRC5	873	47.941	1555	72.7728	299	12.8495
SOGA3	730	9.15874	255	2.72646	688	6.75495
MCRS1	1339	103.404	1857	122.212	690	41.699
ARSI	93	4.35403	68	2.71308	33	1.20905
ZNF302	261	14.7536	116	5.58807	153	6.76816
RPSA	8015	1036.99	8588	946.912	2526	255.756
CTNNBIP1	875	43.318	1203	50.7541	112	4.33909
MDK	511	64.4274	962	103.364	199	19.6347
DNAJC21	519	12.3957	373	7.59205	776	14.504
WDR31	25	1.47857	30	1.51206	30	1.3885
AKTIP	44	2.93607	90	5.118	44	2.29766
SGOL1	151	5.41319	91	2.78012	233	6.53661
FOXP4	651	16.2253	800	16.9921	339	6.61201
SEC61G	207	65.863	357	96.802	501	124.747
U2AF2	3417	161.815	3773	152.267	3108	115.18
FOXP1	31	0.639012	27	0.474303	274	4.41996
CCDC66	52	2.45858	11	0.443219	110	4.07
CENPW	141	38.0114	364	83.6259	408	86.0746
SPRN	112	5.23365	66	2.62831	14	0.511959
GOSR2	286	12.7766	408	15.533	191	6.67734
ITM2C	882	63.085	1118	68.1467	388	21.7175
CTBP1	2789	166.544	3243	165.034	472	22.0568
IL32	34	4.35715	73	7.97245	967	96.9774
MYPOP	69	5.42169	85	5.69179	26	1.59874
DUSP15	35	3.75235	34	3.10641	56	4.69833
SLC3A2	1661	105.068	1653	89.1081	2049	101.429
C18orf56	320	56.2166	399	59.7355	22	3.02453
AGPAT2	618	59.1936	778	63.5054	135	10.1191
DCTD	501	36.378	842	52.1025	335	19.0356
ABI1	258	10.2695	324	10.9906	335	10.4351
NHLRC3	69	2.87865	65	2.31099	101	3.29747
SLC25A53	41	0.976723	10	0.203017	37	0.689778
ZNF260	184	4.98391	85	1.96208	160	3.39151
NUDT17	40	5.43616	53	6.13837	29	3.08426
CTU2	424	36.487	652	47.815	165	11.1116
RGMB	204	6.60422	290	8.00082	85	2.15343
DDX60L	13	0.28539	10	0.187086	53	0.910526
SPIN4	153	5.5169	229	7.03695	205	5.78467
ADAL	70	2.95361	137	4.9263	131	4.32561
LRRC73	17	1.41448	21	1.48907	10	0.651133
ZKSCAN2	85	1.7686	68	1.20577	150	2.44244
COA6	102	21.6671	224	40.5504	132	21.943
C16orf88	109	8.28799	136	8.81265	106	6.30738
SNX30	263	5.12692	298	4.95065	117	1.78487
RPS9	5663	1177.64	7944	1407.84	5709	929.069
BCAM	516	22.299	548	20.1819	288	9.73978
ZNF789	50	4.62481	66	5.20251	43	3.11252
CCNC	349	22.4303	615	33.6845	670	33.698
KRIT1	269	7.98178	162	4.09645	287	6.66423
FBXW7	58	2.19998	53	1.71322	65	1.92941
MPST	410	39.6034	456	37.5369	69	5.21577
SEH1L	634	26.8123	965	34.779	1006	33.2938
FXR1	922	15.3447	980	13.8995	1968	25.6315
ALG10B	196	2.88477	106	1.32955	845	9.73268
FAM53A	78	4.12011	64	2.88098	17	0.702723
TRNP1	185	14.074	219	14.1982	15	0.893011
FAM227A	85	1.22099	40	0.489664	45	0.505855
C2orf68	216	7.50917	277	8.20659	90	2.4485
GDPGP1	27	2.96323	31	2.8994	49	4.20841
ZNF793	233	4.85145	43	0.763009	73	1.18949
FRRS1	113	6.25641	63	2.97257	65	2.81631
PTRHD1	113	29.2914	155	34.2403	34	6.897
C17orf97	31	2.49941	29	1.99259	15	0.946427
FIGNL2	14	0.442224	10	0.26919	10	0.247192
LDLRAD2	181	6.68921	61	1.92119	12	0.347055
SRRD	100	11.4672	200	19.5449	157	14.089
H3F3C	659	92.4416	1010	120.739	364	39.958
EIF2AK4	1089	29.2938	1331	30.512	600	12.6305
PTCHD4	46	2.08705	34	1.31462	36	1.2782
ZNF107	63	1.69684	11	0.252486	78	1.64405
MAD1L1	817	44.2431	754	34.7969	527	22.3334
RLTPR	76	2.51588	74	2.08763	27	0.699456
EXOC7	1553	46.5559	1188	30.3504	659	15.46
STAP2	47	4.53399	19	1.562	12	0.90591
C8orf58	234	16.8343	374	22.9296	103	5.79878
SLTM	709	25.3495	189	5.75877	1034	28.931
CXorf40B	110	12.1715	137	12.9187	87	7.53342
EXOC6	41	1.67932	56	1.95471	721	23.1102
RPS10	6373	1187.1	12049	1912.67	9744	1420.37
ANXA2R	22	2.57659	39	3.89254	31	2.84122
DCUN1D2	103	5.04191	99	4.12989	36	1.37905
SUPT20H	196	9.86462	224	9.60766	162	6.38057
KATNAL1	157	3.08162	139	2.32509	176	2.70342
AKT1	3324	164.944	4211	178.077	747	29.008
CUTA	782	96.704	1384	145.854	533	51.5805
CA7	14	1.22106	11	0.817609	12	0.819049
DBNL	964	64.4425	1161	66.1413	360	18.833
USP21	190	11.9675	217	11.6481	53	2.61244
NLE1	289	15.8178	372	17.3515	168	7.19578
DDX19B	280	22.6987	363	25.0781	588	37.3028
ETFB	659	75.1044	873	84.7889	524	46.7338
EMC6	140	26.3426	214	34.3154	42	6.18444
FBXO44	283	12.6388	217	8.25893	215	7.51412
ILK	704	54.6222	969	64.0716	790	47.9671
KCNMA1	417	5.15501	485	5.10952	247	2.38952
ME3	349	22.3721	326	17.8092	295	14.7987
FAM96A	219	29.7357	409	47.3263	243	25.8203
PAK4	2909	140.771	4089	168.628	471	17.8365
NCDN	730	29.2141	596	20.3264	171	5.35532
TM9SF1	336	20.4428	398	20.6362	885	42.1372
ZNF638	402	8.72695	55	1.01752	676	11.4843
C16orf93	70	6.71779	42	3.43497	10	0.751016
GLTPD2	14	1.69869	11	1.13743	12	1.13943
MRPL22	230	10.7477	411	16.3672	477	17.4432
SLX1A	299	37.8916	241	26.0276	117	11.6032
RPS11	5887	1351.2	7913	1547.79	5404	970.645
CKMT1A	32	2.66705	41	2.91213	77	5.02218
LLGL2	110	4.59691	67	2.38613	50	1.63517
PAGE2B	12	3.60904	31	7.94542	30	7.06077
FAM13A	87	2.19306	68	1.46078	99	1.95293
BAG5	458	13.4339	743	18.5725	376	8.63066
ALG1L	37	5.95661	18	2.46953	25	3.14962
RUNX2	99	2.57479	91	2.01694	97	1.97423
MPG	444	51.0725	586	57.4443	160	14.4027
HDAC5	794	22.1001	682	16.1772	50	1.08909
RTKN	223	12.6152	210	10.1241	130	5.75511
UFSP1	36	5.3592	28	3.55223	16	1.86397
PHF6	256	7.97091	242	6.42138	528	12.8654
PAPSS2	227	8.7241	242	7.92602	165	4.96249
RAE1	254	20.5125	429	29.5248	615	38.8669
TAF9	700	70.9917	1141	98.6144	1756	139.365
RPS12	8553	2521.2	12753	3203.66	4233	976.467
RPS13	1403	393.241	3002	717.063	2951	647.278
MSMO1	130	8.65138	180	10.2084	391	20.3629
SP3	546	12.7309	507	10.0745	853	15.5646
SLC27A6	41	2.14204	36	1.60285	159	6.50073
TLR10	50	1.85804	20	0.633373	11	0.319887
SUGP2	1348	41.919	742	19.6639	1084	26.3797
TMCC1	112	2.72907	133	2.76181	83	1.58269
ZNF2	147	5.51376	141	4.50707	138	4.0507
TRIM36	25	0.835425	35	0.996738	102	2.6674
MAEA	1859	125.919	2401	138.595	924	48.9783
GOPC	411	13.1704	388	10.5958	650	16.3001
USP1	502	18.8962	331	10.618	752	22.1518
ESCO2	62	2.73759	45	1.6933	271	9.3641
ALDH18A1	516	22.093	561	20.4698	709	23.7559
PGBD2	36	1.97038	33	1.53924	45	1.92744
CCDC157	88	4.34495	113	4.75472	16	0.618219
SIRT3	132	6.74425	128	5.57333	124	4.95795
PRR5	27	1.56625	21	1.03815	42	1.90663
CYB561	188	8.83798	215	8.61349	39	1.43476
RCCD1	364	19.5052	296	13.5171	63	2.64185
ERMAP	39	1.67369	62	2.26749	15	0.503757
ZHX1	346	9.86385	114	2.76962	234	5.22043
C2orf76	40	6.243	86	11.4387	132	16.1223
CCDC58	68	14.0424	173	30.4456	205	33.1289
OS9	1143	59.2774	1005	44.4175	1011	41.0312
HSP90AA1	23005	878.213	27178	884.18	126085	3766.71
YDJC	487	53.9672	665	62.8012	80	6.93763
MARVELD3	63	3.47899	18	0.847092	35	1.51252
KIAA2026	158	3.25192	22	0.385879	92	1.48181
P4HA2	96	5.53638	108	5.30791	173	7.80767
DCAF6	415	17.0026	707	24.685	440	14.1072
RAB28	121	9.90659	208	14.5127	137	8.77768
VMA21	376	11.7715	577	15.3945	125	3.0625
RNF215	111	8.57193	79	5.1991	24	1.4504
C5orf45	196	24.1975	155	16.3076	51	4.92725
OPA3	1129	21.2623	1172	18.81	224	3.3013
H2AFB1	197	56.498	255	62.3235	78	17.5058
SH3PXD2B	268	5.10952	259	4.20814	109	1.62627
GNG10	316	37.3336	589	59.3026	234	21.6346
RPS15	8925	2492.13	14561	3464.97	2762	603.541
SORBS3	748	35.5129	1253	50.6969	142	5.27587
SH3BP5	253	11.3024	310	11.802	142	4.96431
CMC4	99	14.4762	168	20.935	97	11.0997
VPS13A	370	4.87128	16	0.179517	353	3.63694
EPM2A	96	4.10795	111	4.04783	40	1.33947
POLR3H	429	14.2205	576	16.2714	101	2.61999
PFKFB2	81	1.698	74	1.322	70	1.14834
LRP8	419	7.98736	280	4.54875	328	4.89309
BRCC3	163	8.25136	61	2.63156	216	8.55681
VLDLR	148	6.03524	141	4.90001	243	7.75461
DKK3	443	23.7986	468	21.4259	139	5.84364
AIFM3	26	1.58709	13	0.676267	11	0.525464
SERBP1	3033	66.4853	3918	73.1919	3198	54.8596
CORO1B	1642	126.015	1525	99.739	984	59.097
PCK2	288	19.2265	309	17.5797	327	17.0835
FPGS	982	58.5454	1065	54.1098	278	12.9702
VPS13C	368	3.73827	43	0.372252	669	5.31826
NARG2	181	3.72272	144	2.524	309	4.97349
GCOM1	92	2.92599	197	5.33945	34	0.846222
FAHD1	267	23.2599	427	31.7008	192	13.0894
SERF2	1423	61.5311	2631	96.9517	788	26.6647
PIR	28	2.66128	65	5.26491	25	1.85949
PODXL	69	1.70968	46	0.971334	39	0.756224
FANCB	29	1.42948	26	1.09219	139	5.36185
FANCD2	407	11.5962	339	8.23123	786	17.5252
NME2	1439	251.015	2292	340.72	188	25.6635
NAE1	345	26.768	537	35.5072	1357	82.3942
HAX1	283	35.5901	555	59.4814	229	22.5372
RPS15A	2353	642.509	4094	952.687	2455	524.601
RPS16	20801	5227.44	32534	6967.67	12381	2434.9
PUM1	886	24.3952	623	14.6186	726	15.6433
MYADM	588	27.0756	625	24.526	288	10.378
RPS19	15054	2629.07	23911	3558.71	23118	3159.51
RPS20	8306	1215.74	15495	1932.79	6353	727.691
ZNF187	119	6.26573	142	6.37174	173	7.12838
ZNF749	78	3.9485	58	2.50214	59	2.33728
ZNF805	56	0.819987	50	0.623928	117	1.34068
IQCB1	111	6.34469	163	7.93999	620	27.7331
ABCC5	309	7.84115	223	4.82249	222	4.40854
RPS21	2597	972.375	6249	1993.96	3742	1096.44
S100A13	407	67.3509	597	84.1916	1515	196.192
FBLIM1	265	11.7324	248	9.35704	70	2.42527
GPHN	170	5.85916	151	4.43515	214	5.77193
ARF1	1830	135.195	2740	172.506	1006	58.1605
TM2D2	172	7.0043	218	7.56551	175	5.57693
SBK1	26	0.772246	23	0.582178	36	0.836769
RGAG4	78	2.66601	66	1.92246	77	2.05958
C1orf53	30	6.51265	40	7.40017	21	3.5676
ZNF772	69	1.88793	88	2.05194	33	0.706598
HIST2H2BF	27	2.20934	23	1.60388	271	17.3536
RAB3IP	233	3.58522	224	2.93734	176	2.1193
CANX	2804	83.9904	3424	87.4039	5722	134.128
SH3KBP1	901	28.0303	1107	29.3492	556	13.5363
LIN52	110	9.0711	173	12.1579	98	6.32432
LRRC24	220	18.4084	154	10.9814	23	1.50606
ZNF688	105	8.52134	93	6.43201	28	1.77827
MECR	199	12.1224	238	12.3554	173	8.24713
CD276	434	18.9208	490	18.205	119	4.05992
APLP1	853	51.6226	1018	52.503	423	20.0333
BCL7A	350	13.9728	440	14.9697	197	6.15463
TNRC6B	482	3.90956	153	1.05759	305	1.93598
CD82	362	31.7411	417	31.1598	223	15.3017
SLC6A9	29	1.2684	24	0.894569	20	0.684554
TGFBR2	295	9.30045	369	9.91411	122	3.00997
ZNF197	76	2.59885	39	1.13652	73	1.95349
CBWD5	83	7.82857	86	6.91271	78	5.75731
EXOC1	130	5.38115	75	2.64568	273	8.8433
WASF1	284	13.0773	358	14.0485	196	7.06281
MINK1	782	23.111	618	15.5649	164	3.79295
SLC2A11	92	5.70751	76	4.01807	28	1.35937
YIPF5	238	10.2197	280	10.2462	204	6.85506
FNBP1L	176	4.8841	118	2.79061	266	5.77662
SC5DL	135	2.85178	149	2.68234	300	4.95934
BRMS1	531	54.7892	842	74.0385	222	17.9256
ARPC4	814	61.2343	1442	92.4445	893	52.5705
RPS23	4531	202.721	7865	299.881	5668	198.452
RPS14	6093	1149.38	9357	1504.24	5297	781.961
MBP	171	5.18601	207	5.34998	37	0.878131
ABCF1	1662	71.1394	1617	58.984	897	30.0464
CSNK1A1	2200	123.326	2620	125.163	1835	80.4985
ADAR	1194	26.3878	1118	21.0565	751	12.9885
CD97	1450	61.5674	1157	41.866	1208	40.1393
CHN1	138	8.10996	205	10.2669	54	2.48344
U2AF1	1337	194.352	1913	236.983	2068	235.249
AP2M1	3803	290.658	5055	329.247	1687	100.9
TSPAN4	856	86.8127	947	81.8474	286	22.6985
IRAK1	5733	238.04	7655	270.868	454	14.7517
TAF5L	139	4.97939	216	6.59418	36	1.00922
DUT	938	64.8082	1555	91.5594	697	37.686
TPD52	505	17.6472	914	27.2192	456	12.4701
C3orf70	17	0.42715	11	0.235542	41	0.806187
RAB12	322	22.3309	430	25.4134	322	17.4753
ANO6	519	12.4701	521	10.668	399	7.50231
VEGFA	216	8.74805	174	6.00554	57	1.80656
NDEL1	239	14.5651	291	15.1131	428	20.4117
AMMECR1	85	2.24894	79	1.78128	54	1.11808
ARFIP1	82	3.93471	85	3.47586	171	6.42118
CELF1	1258	24.3093	1268	20.8812	813	12.2943
ARRDC2	247	14.5042	226	11.3096	27	1.24074
ARHGAP24	42	1.34095	43	1.16998	66	1.64903
VRK3	117	8.26083	158	9.50692	93	5.13856
FAM108B1	108	5.15892	144	5.86196	193	7.21461
RPS24	3284	172.974	6950	311.967	5312	218.956
RPS25	2665	803.136	5239	1345.51	4950	1167.39
RPS26	1804	392.202	4096	758.888	3142	534.563
CCM2	708	55.4256	1061	70.7844	238	14.5806
TCAIM	65	2.61608	67	2.29804	98	3.08663
SLC35F1	58	1.77241	73	1.9011	74	1.76965
KCTD21	50	2.19466	58	2.16955	104	3.57233
C6orf120	823	29.4325	1050	32.0009	209	5.84917
RSPO4	12	0.656794	21	0.979518	27	1.15646
AHDC1	326	7.44095	243	4.72675	109	1.94696
GLTPD1	349	23.5963	581	33.4765	65	3.43916
WDR45	543	42.4862	549	36.6071	359	21.9818
ZFAT	189	5.97002	115	3.09569	88	2.17529
DCAF4L1	12	0.372853	11	0.291269	34	0.826715
ZNF16	83	4.70433	103	4.9751	71	3.14918
KIAA0101	354	35.3217	662	56.2913	879	68.6353
METTL17	217	18.015	199	14.0791	178	11.5642
ZNF181	81	4.0698	46	1.96966	228	8.96485
RPS27	1904	804.298	3323	1196.26	601	198.676
RPS29	835	171.477	2730	477.78	2300	369.631
AP2B1	1652	42.5029	1860	40.7818	2528	50.8986
AP1G1	833	18.0359	925	17.0679	1572	26.6358
ARHGAP5	144	2.22314	36	0.473645	288	3.47951
SAMD5	57	1.33641	25	0.499517	46	0.844002
ARNTL	53	2.79558	69	3.10163	83	3.42606
ATF3	38	2.36041	41	2.17037	33	1.60413
SPN	228	4.87186	95	1.72993	264	4.41453
RPS28	5171	2007.1	6904	2283.7	1013	307.697
COX19	200	6.06302	220	5.68365	110	2.60959
ZNF451	301	4.67718	230	3.04573	611	7.42984
SMAGP	291	39.6936	589	68.4681	159	16.9725
ZNF816	27	1.45734	25	1.14996	56	2.36541
CYB5RL	87	3.65117	85	3.04003	38	1.24801
RAB24	436	40.1031	419	32.8436	165	11.8767
MSRB3	267	8.64188	396	10.9229	118	2.98882
RUNX3	305	10.42	434	12.6358	45	1.2031
CTNS	136	4.55087	177	5.04747	90	2.35678
IFIT3	60	3.49972	44	2.18715	82	3.74296
SRSF7	746	44.4397	1438	73.0022	1602	74.6818
TP53BP2	326	10.0932	261	6.88649	211	5.11229
PLAA	306	9.15846	299	7.62636	711	16.653
HHLA3	31	5.1128	66	9.27655	24	3.09763
SCMH1	264	11.6742	275	10.3634	177	6.12516
RBFOX2	690	14.6635	755	13.6735	250	4.15766
PLD3	4882	300.981	4774	250.824	8019	386.886
NT5DC3	157	3.22686	131	2.29455	70	1.1259
ELP6	263	28.9069	462	43.2745	193	16.6006
RNLS	56	3.43675	59	3.08573	42	2.01711
ERGIC1	1009	50.9556	1516	65.2447	420	16.5986
TRMT11	91	6.91578	133	8.61383	261	15.5225
CCDC90A	439	11.8975	644	14.8738	226	4.79313
INF2	1978	62.2677	1619	43.4338	393	9.68164
IQCH	26	0.909425	29	0.864444	41	1.12227
CRELD1	80	4.39974	57	2.67151	63	2.71143
GSTCD	130	4.67619	176	5.39519	234	6.58697
ZNF613	12	0.760691	15	0.810333	30	1.48822
ATAT1	64	4.39119	68	3.97609	58	3.11423
DNAJB14	124	6.64701	46	2.1014	426	17.8704
DDX59	67	4.28197	75	4.08484	88	4.40121
MRI1	635	29.6356	449	17.8579	233	8.50974
YTHDC1	345	8.18589	306	6.18747	498	9.2469
CALML4	52	1.66345	15	0.408925	14	0.350474
FDX1L	218	38.3885	306	45.921	76	10.4732
MANEAL	159	8.24882	213	9.41715	22	0.893178
VSTM4	39	0.910069	11	0.21875	24	0.43827
TIPRL	267	13.0612	518	21.5946	346	13.2455
LIMK2	222	8.55411	316	10.3766	213	6.42277
CSNK1G3	233	7.44712	196	5.33868	418	10.4551
BOLA2	1284	188.123	2428	303.159	1056	121.077
CPT1A	648	18.2905	665	15.9962	584	12.8998
SERPINB8	65	2.84296	100	3.72737	56	1.91675
LONRF3	80	4.54994	84	4.07137	31	1.37974
STXBP1	489	18.2769	609	19.398	641	18.7488
RCE1	174	17.5386	166	14.2593	36	2.83967
TFAP2A	193	7.5148	195	6.47053	148	4.50964
TFPI	33	1.2498	40	1.29101	132	3.91219
KLF10	264	12.1075	315	12.3114	240	8.61357
TMPO	1534	54.4004	1528	46.1791	3082	85.5323
NR2C1	149	5.43078	120	3.72737	349	9.95456
SLC35A2	309	17.4936	488	23.5443	56	2.48102
ZNF174	54	3.22329	101	5.13774	63	2.94284
ZNF207	910	58.083	1101	59.8881	911	45.5037
STK24	429	13.7561	701	19.1559	802	20.1249
MINOS1	394	14.7262	837	26.6603	736	21.5275
ZNF226	147	8.37337	146	7.0873	206	9.1827
PQBP1	702	93.6872	993	112.937	821	85.7446
LCMT1	183	19.8056	342	31.5433	166	14.0593
HNRNPH2	541	33.5346	510	26.9408	11836	574.145
GPR126	877	18.6804	827	15.0119	1673	27.887
PJA1	129	6.64132	142	6.23014	139	5.60015
USP48	444	14.7474	419	11.8602	513	13.3343
CBFA2T2	314	6.01747	229	3.73994	237	3.55429
RRM1	524	24.3479	691	27.3623	1557	56.616
RPAIN	144	8.04486	289	13.7594	159	6.95142
FBXO7	324	22.313	473	27.76	876	47.2104
C19orf6	3121	170.884	2448	114.226	254	10.8834
CYFIP1	1637	54.8025	1393	39.7418	1371	35.9178
FAIM	78	7.57874	50	4.14016	394	29.9584
GLUL	401	12.5968	341	9.12882	284	6.98158
GPR155	117	2.2968	51	0.853204	260	3.99421
C17orf62	559	34.2353	489	25.5221	148	7.09324
MTERFD3	37	3.06483	32	2.25891	46	2.98183
NLRP1	617	16.2985	297	6.68596	109	2.25325
MAGI1	292	5.98414	133	2.32282	154	2.46979
AMD1	502	21.7574	832	30.7307	591	20.0453
PBLD	26	1.49016	23	1.1234	29	1.30071
PAIP2	537	52.94	842	70.7402	360	27.7736
SRGAP3	12	0.198555	10	0.141009	60	0.776913
SAR1B	234	5.21658	321	6.09846	597	10.4151
CSTF3	263	13.8134	279	12.4881	674	27.703
WIPI2	1065	35.1769	1410	39.6891	747	19.3085
CSTF1	260	16.5952	291	15.8287	475	23.7259
BABAM1	788	80.5222	1201	104.587	397	31.7468
TOM1L2	895	22.8483	664	14.4459	536	10.7082
SPECC1	104	3.10079	79	2.00729	159	3.70985
PPM1B	272	10.4753	361	11.8481	252	7.59482
DYX1C1	33	2.45507	16	1.01441	61	3.5514
PHF12	372	12.3256	368	10.391	150	3.88934
FAM229B	55	3.05313	124	5.86611	77	3.34499
RHOT1	109	4.88413	151	5.7661	172	6.03127
AMZ2	283	21.1923	523	33.3763	770	45.1235
DUSP28	62	5.91178	47	3.81918	14	1.04466
SGK3	159	5.27526	150	4.24115	157	4.07631
MYO19	711	23.9538	660	18.9494	202	5.32571
PRKCZ	336	21.4184	366	19.8826	262	13.0698
ACOT9	258	22.1505	381	27.8763	518	34.8029
BBS9	46	1.69706	44	1.38336	54	1.55903
TRPT1	157	21.9817	264	31.5	79	8.65583
NOP2	1255	66.4099	1060	47.8013	772	31.9688
ZNF404	52	4.18573	23	1.57776	29	1.82678
ZNF704	58	0.597785	46	0.404036	37	0.298428
DCLRE1C	62	2.23833	37	1.13836	41	1.15834
TRAF5	73	2.70527	36	1.13694	41	1.18903
TIAL1	460	17.3021	516	16.54	498	14.6585
UBA52	4190	221.009	6773	304.454	2698	111.368
RRM2	1124	48.5314	1938	71.3109	1337	45.1761
DMAP1	332	27.8743	279	19.9625	344	22.6019
ERP29	655	65.9767	1037	89.017	597	47.0591
EIF2B4	355	29.8561	492	35.2627	455	29.9458
SLC25A52	23	2.87784	25	2.66578	22	2.15418
ALDH1L2	59	1.16037	25	0.419014	69	1.06197
EXOSC9	142	12.8069	209	16.0637	478	33.7368
NHP2	1461	253.659	2656	392.982	288	39.1302
ITPRIPL2	582	11.2084	618	10.1428	70	1.05497
KCNIP3	25	1.27206	23	0.997334	16	0.6371
RPL14	4199	675.995	7104	974.643	8714	1097.83
RABGAP1L	147	3.1791	87	1.60343	242	4.09564
UFD1L	734	61.0382	1122	79.514	1519	98.8517
FAM102A	161	5.737	194	5.89123	50	1.39428
VPS26A	216	11.8573	279	13.0521	1067	45.8371
RPL41	11077	2812.33	19295	4174.78	1615	320.876
BOLA3	133	35.5958	306	69.7933	276	57.8065
AGBL5	563	25.7883	774	30.2135	138	4.94668
SDHC	356	18.5079	706	31.2793	570	23.1901
DMKN	19	1.45514	25	1.63169	24	1.43841
GTF3C2	501	18.95	572	18.4379	418	12.3728
FAM129B	8879	333.376	8538	273.194	2917	85.7091
UNKL	278	8.09653	224	5.55965	65	1.48145
EXOC4	151	5.34088	143	4.31039	285	7.88862
AGAP1	325	4.44131	361	4.20416	147	1.57204
CNTROB	630	22.5467	656	20.0074	304	8.51405
ACOT1	61	5.64226	57	4.49307	37	2.67822
FAM220A	137	9.17487	285	16.2656	48	2.5156
ARL4A	102	4.70996	141	5.54857	281	10.1541
FOXK1	1514	20.0592	1184	13.3686	482	4.99753
ARL5A	441	20.6335	433	17.265	130	4.75991
ZNF829	181	5.33329	18	0.451995	192	4.42729
PARD6A	138	16.2007	170	17.0078	20	1.8374
EIF3B	5188	249.669	6097	250.05	5957	224.343
PALM2	51	0.797746	22	0.293266	126	1.54236
THYN1	174	19.5301	288	27.5481	1115	97.9376
ECE2	149	6.34293	246	8.9245	172	5.72997
CEP112	46	1.93874	12	0.43101	124	4.08981
STAU1	971	39.0802	1240	42.5309	699	22.0158
TRIM16L	58	4.33892	54	3.44265	10	0.585429
CYFIP2	20	0.43667	11	0.204673	29	0.495498
USP14	609	21.7269	827	25.1439	1449	40.4548
HELZ2	670	9.93219	242	3.05725	145	1.68213
RUFY3	131	4.39645	105	3.00307	338	8.87705
DYNLL1	1424	260.987	2908	454.201	2253	323.14
GON4L	309	5.99919	215	3.55728	284	4.31492
SCML1	100	5.09874	83	3.6065	78	3.11227
PHYH	57	4.92797	146	10.757	182	12.3136
AGPAT3	447	10.111	617	11.8936	132	2.33657
SCD5	97	4.63497	70	2.85048	53	1.98185
SIL1	227	16.9304	292	18.5596	159	9.28022
BTF3	2248	266.865	4980	503.813	14570	1353.55
PARL	292	30.6623	552	49.3977	208	17.0925
EEF1B2	2076	277.307	3782	430.527	3357	350.918
NBPF9	1206	61.0708	546	23.5626	105	4.16098
NPM1	8507	870.493	13931	1214.83	13830	1107.47
NCKAP5L	485	14.6758	419	10.8049	98	2.32064
EIF3C	354	16.0907	263	10.1876	23	0.818128
HSD17B10	850	130.873	1347	176.744	938	113.02
ZNF284	46	3.08899	41	2.34632	144	7.5673
REV1	165	5.16788	143	3.81689	106	2.59809
DIXDC1	53	1.33306	74	1.58617	92	1.81085
SLC38A10	1144	39.5206	693	20.4021	259	7.00193
SCNN1A	94	4.00388	33	1.19788	48	1.59998
DLX1	69	4.29501	90	4.77423	41	1.99719
MARVELD2	22	1.51017	11	0.643489	97	5.21069
NARF	321	26.7538	424	30.1156	248	16.1753
CDC42SE2	217	8.80057	383	13.2372	201	6.37922
CDC42SE1	238	11.0866	372	14.7675	78	2.84338
ARL17B	53	10.534	57	9.65469	180	27.997
PRPS2	389	22.7077	535	26.6147	474	21.6532
ICAM4	32	3.18649	22	1.86694	20	1.55852
C20orf27	688	57.731	1093	78.1602	96	6.30394
TRIOBP	562	8.21375	493	6.14041	148	1.69273
TTPAL	219	5.20709	286	5.79512	117	2.17699
ALG13	175	6.21199	180	5.44515	279	7.75028
ATAD3C	67	2.57429	68	2.22657	49	1.47333
SLC25A29	634	39.6641	401	21.3795	85	4.16148
ATP6V1E1	559	58.9919	1039	93.4419	460	37.9891
ATP6V0B	715	103.732	939	116.096	448	50.8633
SRSF5	1528	137.225	1153	88.2438	2514	176.683
RGS19	314	29.2445	446	35.3993	51	3.7171
MARK2	480	15.0497	587	15.6845	297	7.28727
NPRL3	359	17.9526	458	19.5183	119	4.65693
THEMIS2	24	1.30828	20	0.929102	27	1.15179
KIAA0317	625	17.0192	886	20.5607	258	5.49793
ETNK1	322	6.72347	222	3.95035	510	8.33351
CD151	2875	275.197	3347	273.028	1432	107.268
FHL2	380	30.0336	585	39.4026	687	42.4914
SKA1	195	9.90846	292	12.6444	253	10.0603
MAP2	73	1.14598	32	0.428105	270	3.31695
DNAJB2	364	17.2706	476	19.2468	76	2.8219
AP1S3	83	3.07509	89	2.81006	94	2.72539
KREMEN1	186	4.49307	186	3.82903	44	0.83177
SEC14L1	1918	50.9467	2463	55.7541	625	12.9917
KCNC4	86	2.87386	85	2.42065	41	1.07219
CCNL2	1159	55.1674	373	15.1305	210	7.82238
PICK1	247	16.594	190	10.8781	115	6.04607
DPH2	513	30.4618	714	36.1312	90	4.18217
USP9X	1224	14.6346	664	6.76571	1275	11.9297
IAH1	109	17.8384	218	30.404	316	40.4703
CREBZF	426	8.33843	260	4.33704	140	2.14448
PRMT5	962	57.7478	1153	58.984	988	46.4128
ZMYM5	143	6.488	68	2.62923	167	5.92942
ZNF550	27	3.4933	26	2.86676	18	1.82249
MTL5	77	3.14949	99	3.45088	32	1.02428
TIRAP	54	3.40999	66	3.5518	10	0.494173
ANGPTL4	195	15.1933	214	14.2095	90	5.48758
YIF1B	2109	107.643	2585	112.439	654	26.1222
UNC45A	914	33.8631	912	28.7952	1562	45.2878
CHTF8	621	31.4899	790	34.1391	336	13.3333
TYW5	73	2.01561	74	1.74124	59	1.27484
SNAPC3	210	10.0604	207	8.45107	545	20.4321
TRO	187	5.66198	92	2.37389	142	3.36462
C7orf63	32	1.21596	14	0.45336	41	1.2192
SDCCAG3	933	58.1493	1090	57.8941	381	18.5827
DEDD	312	19.602	360	19.2749	151	7.42408
C4orf29	26	1.76271	37	2.13774	66	3.50165
EML6	83	1.56731	24	0.386219	22	0.325102
FAM196A	22	0.740179	22	0.630786	12	0.315948
TMPPE	27	1.00814	28	0.890964	50	1.46099
CDC42	891	57.5892	1803	99.3126	2071	104.752
CDK20	74	4.58507	70	3.69622	37	1.79406
CHIC1	65	1.39494	40	0.731555	47	0.789333
OXLD1	189	45.1988	233	47.4861	46	8.60882
ACBD7	44	1.93589	34	1.27483	34	1.17065
GPX4	2577	379.816	3917	491.992	1290	148.788
STRN4	773	35.7052	836	32.9081	167	6.03655
FKRP	257	10.9688	210	7.63821	65	2.17101
ZNF808	21	0.94041	14	0.534283	39	1.36673
C19orf55	474	32.7496	380	22.3746	106	5.73131
ANKRD34A	92	3.77657	110	3.84811	86	2.76267
ZNF674	23	0.833596	14	0.432415	29	0.822519
ZNF384	822	37.6054	769	29.9812	280	10.0244
INTS6	148	2.9396	140	2.36974	412	6.4039
SGSM1	121	2.90493	52	1.06389	61	1.14604
SLC4A8	231	2.90629	185	1.98355	185	1.82146
GPER	65	3.2439	87	3.70015	19	0.742042
FAM83G	402	20.343	413	17.8108	156	6.17781
MLLT4	1413	27.462	774	12.8196	1212	18.4337
TCERG1	960	33.8825	284	8.54216	1902	52.5334
SWI5	229	34.6118	336	43.2785	248	29.3332
FAM3C	726	42.3466	766	38.0764	1124	51.306
ARL16	293	35.993	457	47.8422	112	10.7668
MAPK3	446	33.4154	574	36.6495	167	9.79148
FAM133B	150	9.01163	105	5.37584	241	11.3305
CD68	573	45.7756	500	34.0404	352	22.006
MOSPD3	199	24.527	249	26.1539	29	2.79711
MLH3	153	2.87304	66	1.05618	168	2.46876
NRF1	201	8.44264	253	9.05624	132	4.33887
MYH11	10	0.213586	20	0.364039	15	0.250717
ARAP1	830	23.9566	624	15.3489	209	4.72079
PQLC2	310	20.3832	402	22.5259	80	4.11643
PALM	103	5.31383	145	6.37505	59	2.382
ACTR3B	61	4.07963	120	6.8394	49	2.56453
CKLF	278	46.4183	556	79.1159	258	33.712
SCN3B	18	0.439974	11	0.229136	28	0.535591
PEG10	2378	53.2853	2130	40.6743	2447	42.9092
SLAIN1	119	6.18013	204	9.02872	271	11.0139
CEP44	57	1.86361	37	1.03092	114	2.91679
H2AFY	1109	85.4641	1464	96.1475	504	30.3951
C16orf13	425	75.0182	691	103.944	350	48.3466
LFNG	13	0.811932	15	0.798386	16	0.782018
CLDND1	139	8.27367	191	9.68862	184	8.57081
ZNF765	39	1.2634	15	0.414107	63	1.59712
AGTRAP	594	68.8071	748	73.8404	300	27.195
PAQR3	130	5.15519	146	4.934	126	3.91014
FAM63A	120	6.26498	94	4.18227	83	3.39107
TYSND1	286	11.1535	267	8.87363	71	2.16682
SYCP2L	35	1.65852	19	0.767274	56	2.07663
CD83	42	2.51409	70	3.57087	53	2.48272
PAPD5	129	2.35786	62	0.965753	122	1.74506
DCUN1D4	118	4.10223	130	3.85147	180	4.89701
PRDM15	226	5.03597	149	2.82947	137	2.38899
U2AF1L4	151	28.6304	226	36.5177	278	41.2492
HAGH	235	21.6421	250	19.6208	108	7.78351
SPATA7	33	2.43068	36	2.25975	105	6.05234
COA3	174	31.9297	335	52.3885	73	10.4831
YARS2	333	22.7217	457	26.5741	550	29.3684
C6orf48	1290	227.161	1498	224.803	774	106.661
MAPK8IP3	964	25.4149	216	4.853	340	7.01473
CCDC112	86	5.01626	15	0.745621	110	5.02105
ZBTB8A	104	2.10285	75	1.29235	94	1.48739
PHF11	38	3.4168	57	4.36774	116	8.16234
ASB1	391	8.48442	479	8.85781	65	1.10377
MTMR12	430	12.2916	683	16.6382	204	4.56343
FAM63B	119	3.5338	52	1.31596	189	4.39216
RUFY1	420	23.4377	465	22.1138	456	19.9136
SLC26A6	145	7.87233	62	2.86861	107	4.54611
SIDT2	280	10.5935	233	7.51247	122	3.61212
RHBDD2	900	71.0565	1054	70.9165	181	11.183
ERAP1	267	7.08962	232	5.24983	870	18.078
EFTUD1	109	4.38577	106	3.63472	208	6.54943
LINS	20	1.1805	15	0.754525	13	0.600484
NCALD	14	0.544972	26	0.862511	23	0.700639
PRKAG2	188	8.18168	337	12.4986	180	6.13025
ZXDC	744	8.75507	471	4.72338	294	2.70741
TTC23	88	3.42644	146	4.8446	72	2.19388
SLC29A4	72	3.69268	83	3.62771	32	1.28434
GAGE1	11074	522.75	18135	729.545	15380	568.154
STEAP2	223	4.70134	104	1.86851	161	2.65621
BCL2L12	312	24.9383	444	30.2441	171	10.6962
INCENP	1057	37.801	642	19.5663	908	25.4117
UEVLD	39	2.38457	24	1.25055	114	5.4547
HEY1	22	1.41517	13	0.712647	42	2.11425
KIAA0895L	154	6.71582	59	2.19268	17	0.58016
GDAP1	146	5.56637	185	6.01085	208	6.20587
ABCE1	351	12.409	384	11.5692	1437	39.7563
SLC2A4	18	0.847534	14	0.561769	22	0.810639
FAM110A	184	15.0646	233	16.257	54	3.45981
CYLD	109	1.85488	100	1.45022	153	2.03752
RALGDS	540	21.5929	424	14.4487	158	4.94419
TROVE2	75	3.42481	58	2.25709	431	15.4018
PGP	664	31.3942	727	29.2928	123	4.551
CEP63	136	3.33084	156	3.256	235	4.50405
PREPL	194	4.17484	222	4.07133	513	8.63924
PPP4R1	1010	37.6834	1302	41.3986	900	26.278
CCDC41	86	3.9539	19	0.744434	510	18.3492
USP44	30	1.28299	52	1.89518	39	1.30523
CEP170	620	12.7962	149	2.62073	997	16.103
ANKZF1	153	8.79624	97	4.75251	303	13.6323
GLIS3	83	1.60869	93	1.53611	45	0.682541
RUFY2	111	3.65492	45	1.26274	174	4.48358
SLC16A3	2664	189.264	2975	180.122	372	20.6823
WHSC1	3804	67.2258	4339	65.3476	907	12.5436
CENPA	316	32.7878	495	43.7699	151	12.2609
ZNF205	127	9.141	136	8.34207	38	2.14039
FAM98B	158	15.2122	221	18.1332	701	52.8171
ZC2HC1C	18	1.28559	29	1.76511	67	3.74477
ST3GAL5	65	4.04603	83	4.4029	59	2.87401
CAST	1354	44.2396	1241	34.5549	1722	44.0297
MST4	118	5.24461	151	5.71943	2494	86.7457
TGFB1I1	83	6.82179	91	6.37393	126	8.10422
TRAPPC5	755	131.7	1131	168.13	242	33.035
TMEM80	39	3.5629	26	2.02422	10	0.714923
PSAP	3377	176.868	3451	154.031	5241	214.809
SUMF2	669	48.2928	1089	66.993	493	27.8499
ABHD12	279	19.4855	388	23.0932	106	5.7934
ACBD5	229	8.13467	251	7.59842	220	6.11572
ZNF565	47	3.58659	44	2.86142	68	4.06082
CEP85L	60	1.16459	24	0.396988	64	0.972122
CARHSP1	501	24.6545	648	27.1755	134	5.1604
GEMIN8	117	5.32303	93	3.60579	198	7.0495
FRMD6	222	6.51677	232	5.8038	215	4.939
TPK1	32	1.94534	50	2.59036	40	1.90294
DLGAP4	623	18.9173	778	20.1324	224	5.32278
SMIM8	44	2.68034	53	2.75142	54	2.57425
SLC12A6	374	7.15159	334	5.44281	171	2.55887
ZNF706	568	29.0007	1098	47.7758	445	17.7804
DIAPH3	169	5.22474	79	2.08137	1389	33.6047
C2orf88	24	0.881911	26	0.814202	74	2.12797
SPRED3	389	11.3673	350	8.71605	76	1.73796
COASY	789	45.7513	1032	50.9978	262	11.8891
MINA	168	4.66297	246	5.8188	205	4.45274
AGAP3	647	29.6818	578	22.5974	111	3.98501
SLC9A6	189	5.92834	227	6.06796	390	9.57319
MAZ	2624	140.001	3322	151.047	370	15.4487
NCBP2	584	39.9034	1193	69.4677	806	43.0976
LTBP4	7445	214.596	4279	105.11	721	16.2634
ATPAF1	264	21.4017	342	23.6273	314	19.9202
FEZ2	457	32.3901	844	50.978	945	52.414
NSL1	107	1.20008	135	1.29034	328	2.87886
SMC2	732	17.9455	110	2.29818	1949	37.3919
TATDN3	82	4.66012	115	5.56963	114	5.07
FRS2	156	3.3698	128	2.35632	136	2.299
EIF4G2	3516	129.424	5741	180.094	2090	60.2052
CHD2	922	14.5991	318	4.29109	467	5.78673
ENGASE	141	4.65204	65	1.82761	43	1.11023
CRTC3	275	7.76511	370	8.90352	95	2.09923
RRBP1	932	36.4422	530	17.6608	403	12.3315
SNUPN	172	14.1446	264	18.5017	322	20.7223
TMEM8B	76	3.01946	80	2.70864	96	2.98474
TMEM91	155	21.2994	83	9.71983	26	2.79595
MAP4K1	14	0.746959	15	0.682032	13	0.542791
TTC14	71	2.19914	27	0.712693	130	3.15107
KDM5A	610	8.34753	578	6.74064	846	9.05981
XRN1	218	3.20285	64	0.801318	738	8.48509
DBNDD1	458	31.8968	650	38.578	70	3.81505
PARP2	206	16.1865	259	17.3432	310	19.0619
SDHAF1	437	57.2896	571	63.7934	109	11.1826
SNX21	318	14.8085	338	13.4136	81	2.95182
NGDN	136	12.6983	257	20.4496	536	39.1644
TRAK1	255	7.22791	272	6.57032	65	1.4418
PLEKHG5	909	25.5601	358	8.57882	150	3.30074
RHOC	1998	212.059	3237	292.785	1316	109.304
MFSD12	662	42.9753	629	34.7982	69	3.50534
RERE	993	17.9684	780	12.0282	275	3.89416
SHPRH	160	3.23516	59	1.01665	355	5.61726
ZSWIM7	63	4.65426	56	3.52568	14	0.809391
GTPBP10	182	3.57801	177	2.96544	514	7.90777
PVRL2	2859	148.427	3411	150.913	850	34.5333
SEC24B	326	10.4039	250	6.79928	363	9.06577
STAG2	569	13.4577	316	6.36929	1636	30.2805
SRGAP2	239	5.93184	236	4.99171	625	12.1393
FIGNL1	38	1.59567	42	1.50298	87	2.8589
METTL12	44	4.72065	35	3.20009	21	1.76315
ELMSAN1	698	12.777	513	8.00266	232	3.32338
TPM3	2981	62.2882	5043	89.8003	6262	102.395
SMAP1	500	22.2563	591	22.4189	707	24.6276
TMEM237	184	4.87874	295	6.66587	457	9.48258
ZNF557	105	2.59431	71	1.49499	141	2.7263
SRD5A1	173	11.3299	213	11.8879	36	1.84503
NET1	185	6.86613	209	6.61046	130	3.77576
DPH3	103	3.75694	227	7.05614	61	1.74119
STIL	317	9.36481	320	8.05629	438	10.1259
MUTYH	161	12.3687	191	12.5048	52	3.12625
PHACTR4	724	17.2836	704	14.3223	376	7.02431
HIPK3	268	8.37797	229	6.10077	172	4.20778
UHRF1	2602	94.9316	2136	66.4125	1318	37.6304
NTM	82	3.56756	62	2.29876	62	2.11091
CLCC1	151	4.6402	176	4.60912	222	5.33867
SCYL1	933	52.2224	1025	48.8927	443	19.4044
DBNDD2	498	48.1664	868	71.5451	128	9.68825
UBL5	860	245.69	1593	387.838	1459	326.186
SMIM15	296	15.1863	376	16.4396	196	7.86929
SSTR2	19	0.950457	10	0.426308	48	1.87906
SULT1A2	34	3.80757	23	2.19504	11	0.964011
SULT1A1	27	2.50992	11	0.871433	12	0.872967
TBXA2R	99	5.64354	110	5.34385	24	1.07065
TKT	2839	142.596	3174	135.86	1651	64.8945
TNFRSF1A	1701	113.302	2890	164.049	1234	64.3232
TNFRSF1B	83	3.34871	75	2.57873	39	1.23136
TOP2A	1271	32.7573	350	7.68734	3277	66.0936
TOP2B	388	10.7672	148	3.50009	841	18.2637
TUBB2A	2117	193.879	2797	218.297	1893	135.669
TUBG1	672	51.0704	1042	67.4858	2380	141.546
TYMS	1875	175.621	3220	257.026	1354	99.2465
MZT1	132	8.11435	179	9.3773	279	13.4216
MOCS1	217	7.72877	287	8.71119	109	3.03807
ACSS2	362	17.7847	306	12.8116	133	5.1134
TMUB2	210	12.8506	226	11.7858	37	1.77184
ZNF626	36	0.876768	35	0.726433	30	0.571774
CLTA	1929	231.404	3302	337.568	1335	125.326
ZNF391	20	1.85804	14	1.1084	33	2.39916
SLC7A6	507	11.8272	583	11.5901	111	2.02636
QSER1	300	4.79894	107	1.45866	313	3.91822
METTL9	389	18.0524	557	22.0286	108	3.92221
CDC14B	243	6.44658	250	5.65208	440	9.13474
MYH14	37	0.793698	22	0.402181	60	1.00722
ZNF436	64	2.11203	115	3.23418	84	2.1693
ATG9A	525	20.6314	600	20.094	161	4.95127
SREK1	494	10.5618	108	1.96779	914	15.2925
SEC31A	823	28.6718	779	23.128	1840	50.1642
SPPL2B	544	21.1483	108	3.57804	233	7.08847
RNF214	125	6.87715	183	8.58014	230	9.90254
SLC25A45	66	4.2808	29	1.60296	29	1.47197
DEPDC7	39	2.89999	65	4.11899	191	11.1144
NCOR2	4535	75.9185	4412	62.9435	477	6.24898
UBXN11	127	10.1621	83	5.65985	46	2.88045
ZFYVE19	297	19.3738	331	18.4005	108	5.51318
WIPF1	32	1.02058	51	1.38616	36	0.898505
ZNF682	21	0.970907	12	0.472808	38	1.37487
RBM23	347	19.7581	437	21.2052	686	30.5676
POMT1	742	33.1377	662	25.1955	445	15.5525
DPH5	134	10.9952	200	13.9854	379	24.3365
IRF2BP2	606	19.2692	637	17.2614	941	23.4154
PNKD	262	12.475	396	16.0686	187	6.96788
TMEM231	149	7.32993	181	7.58818	77	2.96432
ZNF586	35	2.28612	35	1.94825	30	1.53346
LYPD1	132	7.29475	149	7.01726	23	0.994683
BCLAF1	908	18.5365	214	3.72306	1604	25.6251
HNRNPC	3047	138.967	5258	204.365	8377	298.985
PHF16	89	2.67562	147	3.76614	152	3.576
TSEN34	521	33.6305	630	34.6563	947	47.8373
PPCS	125	12.4472	180	15.275	147	11.4551
SLC38A1	1918	33.5201	1483	22.0873	1183	16.1794
PRR3	202	8.79871	337	12.5096	58	1.97704
FAM222B	193	6.81829	234	7.04497	36	0.99527
TCF19	472	21.1624	661	25.2563	82	2.87711
SLC39A7	1195	72.2022	1429	73.58	950	44.9186
MTMR14	401	23.5472	518	25.9221	312	14.3374
JRK	547	8.89693	434	6.01572	189	2.40566
UBXN2B	268	7.84071	430	10.721	562	12.867
VPS37D	82	7.57523	113	8.89622	27	1.95194
ZNF846	19	1.32075	17	1.00707	24	1.30556
APH1A	815	53.3279	1202	67.0265	317	16.2322
WTH3DI	61	2.46647	89	3.06677	198	6.26515
TBX20	17	1.38191	10	0.692751	53	3.37154
TNFAIP8	60	4.43705	65	4.09639	87	5.0348
URGCP	273	10.6158	266	8.81489	246	7.48593
ALG9	122	2.81105	154	3.02395	210	3.78659
MIER1	148	3.8991	150	3.36775	308	6.35001
SRSF1	2339	61.4578	2787	62.4064	1747	35.922
RGPD2	254	6.84495	58	1.33202	1193	25.1592
FAM127A	619	73.8374	937	95.2512	150	14.0022
FAM127B	419	49.3453	672	67.4444	157	14.4694
FAM127C	146	10.6481	285	17.7137	18	1.02734
SLC29A1	1244	74.2251	1505	76.5266	781	36.4672
CDC16	318	20.5627	420	23.1445	289	14.6242
TVP23A	26	1.15455	16	0.605488	10	0.347505
UBN1	583	13.346	590	11.5101	171	3.06337
TBCE	108	8.1784	152	9.80919	380	22.519
MED24	744	29.6942	671	22.8226	481	15.0232
FAM177A1	187	8.51558	263	10.2064	147	5.23854
DACT1	297	11.4055	206	6.7417	77	2.31403
PAICS	949	42.1412	1510	57.143	14166	492.276
IKZF2	23	0.359275	11	0.146432	39	0.476743
ABCC6	20	0.579524	13	0.321018	11	0.249434
CPEB1	144	6.70574	158	6.27027	109	3.9722
TRAPPC6B	99	4.38044	87	3.28055	45	1.55817
XBP1	149	12.1387	224	15.5517	75	4.78153
HNRNPUL2	1726	49.7214	1674	41.0964	1654	37.2871
TMTC4	86	3.39673	101	3.39961	42	1.29817
CAB39L	25	1.00837	51	1.75306	32	1.01007
FNDC3A	235	5.54307	114	2.29157	196	3.61792
ETV4	205	12.5085	307	15.9637	85	4.05873
KIAA1191	768	40.2803	1305	58.3293	116	4.76113
FKTN	117	2.32668	102	1.72861	150	2.33433
DIAPH1	1389	35.5697	1201	26.21	824	16.513
OCIAD1	674	48.3244	1206	73.6884	1662	93.252
CASZ1	48	0.894211	59	0.93669	67	0.976773
CREBBP	1104	16.0545	778	9.64166	227	2.58329
DBI	913	178.355	1863	310.151	1024	156.544
TAX1BP1	349	14.8271	223	8.07387	1012	33.6459
BCS1L	187	16.6727	238	18.0837	138	9.62863
CUL4B	321	8.89794	239	5.64583	1246	27.0286
RASA4	488	12.907	328	7.39304	170	3.51863
PRKD2	497	20.464	502	17.615	176	5.6711
ZNF331	122	3.51723	44	1.08103	100	2.25611
ALDH5A1	164	4.70338	116	2.83511	131	2.94007
LDB3	10	0.272808	10	0.232489	205	4.37655
CASP8	92	4.64769	121	5.2093	498	19.6879
GJC1	695	13.481	832	13.7532	669	10.1551
SP100	217	5.89823	213	4.93386	442	9.40167
KIAA1147	173	3.51575	148	2.56318	105	1.66987
GXYLT2	12	1.15237	21	1.7186	11	0.826652
KIAA0146	283	12.4846	277	10.4139	381	13.1533
AATK	17	0.474602	21	0.499626	121	2.64354
FAM155A	56	2.15164	34	1.11329	67	2.01455
SLC45A1	95	5.86663	73	3.84178	28	1.35314
KIAA0368	1170	23.4714	1194	20.4128	1920	30.1422
PPM1N	46	3.97928	50	3.68605	33	2.23399
GLB1L3	37	1.86346	22	0.94425	65	2.56185
FBXO41	205	4.38736	172	3.13706	63	1.05514
ZNF433	18	1.14989	23	1.25215	33	1.64974
ZBTB38	400	7.07401	207	3.11976	354	4.89925
CCDC88C	985	19.362	740	12.3962	463	7.1222
U2SURP	736	14.6205	253	4.28303	1939	30.1428
MYBL1	691	19.7486	294	7.1606	515	11.5182
ZNF629	334	8.1358	323	6.70504	79	1.50592
DLGAP3	17	0.702708	22	0.774985	20	0.646958
UNK	693	26.599	652	21.3268	137	4.11503
UNC13A	35	0.527495	20	0.256877	87	1.0261
KDM6B	302	6.67929	231	4.35392	63	1.0904
BEX4	97	11.2187	189	18.6284	61	5.52102
CAMSAP3	41	1.4526	28	0.845405	20	0.554513
SLC45A4	183	8.03722	205	7.67279	37	1.27168
FTO	166	5.73463	184	5.41702	236	6.38013
LMTK3	67	1.99802	55	1.39776	177	4.13066
WHAMM	169	5.88074	163	4.83368	126	3.43113
WTIP	403	27.1113	546	31.3028	65	3.42199
DNA2	94	3.26635	69	2.04328	299	8.13066
BEND3	194	4.31901	214	4.06015	103	1.79449
GPR108	320	22.8549	378	23.0073	110	6.14813
INTS1	4442	94.4395	3186	57.7253	879	14.6246
DYNC2H1	355	3.84235	52	0.479641	1194	10.1133
MYO5B	38	0.591839	47	0.623826	30	0.365647
FBXO46	498	24.6954	609	25.7364	58	2.25079
ZNF697	50	1.45936	57	1.41779	38	0.867955
FITM2	71	10.9888	48	6.33108	38	4.60252
PLEKHM3	94	1.42118	78	1.00499	74	0.875534
TENM3	218	2.99011	154	1.8001	161	1.72813
ARHGEF28	327	7.63298	330	6.56456	310	5.66277
MBOAT1	87	2.98671	108	3.15968	362	9.7253
USP45	105	2.43791	50	0.989335	454	8.24906
C9orf172	102	5.1599	82	3.53509	17	0.672993
ZNF275	90	2.11146	123	2.45918	22	0.403909
USP6NL	117	3.66063	140	3.73288	50	1.22422
ZNF823	39	2.41444	46	2.42692	87	4.21494
TNRC18	4065	57.022	2332	27.8776	798	8.76003
RGP1	272	23.4885	234	17.2206	155	10.4746
MEGF9	183	4.36935	159	3.23525	75	1.40135
TMEM223	138	21.8372	228	30.7466	82	10.1543
TBX18	261	6.37962	242	5.04098	183	3.50047
METTL23	213	26.0791	304	31.7199	155	14.8513
BICC1	72	3.42274	66	2.67381	135	5.02222
SETD5	951	20.6542	887	16.4171	267	4.53794
BAHCC1	607	8.84354	342	4.24628	66	0.752492
CC2D2A	154	4.35759	114	2.74901	184	4.0744
UNC119B	375	12.6253	499	14.3171	121	3.18798
MGA	517	6.36574	229	2.40292	846	8.15172
FBF1	403	15.4721	265	8.67033	67	2.01298
CACTIN	825	33.7538	809	28.2074	145	4.64256
TMEM218	101	3.6472	164	5.04693	108	3.05198
GSG1	88	4.72578	13	0.594948	10	0.420253
MYO1C	3814	114.198	4205	107.297	1761	41.2626
C15orf57	60	5.14236	146	10.6637	99	6.63998
ZNF799	20	1.14584	21	1.02531	19	0.851857
TRABD2A	80	6.95701	63	4.66894	60	4.08324
TMEM120B	305	6.02167	195	3.28093	101	1.56048
SGK223	15	0.480672	21	0.573485	26	0.652006
CSAG2	136	23.8074	196	29.2398	13	1.78089
DNLZ	375	76.798	436	76.094	229	36.7007
PXN	4564	176.456	5254	173.112	1381	41.7836
PLAGL1	231	10.0148	240	8.86722	107	3.63024
REPS2	28	0.522016	14	0.222433	21	0.306384
DSE	260	9.54458	308	9.63561	125	3.59099
RTBDN	65	4.63794	104	6.32397	39	2.17769
CUBN	41	0.509438	32	0.338846	93	0.904296
COMMD5	392	39.8371	662	57.333	256	20.3593
LILRB3	19	0.997223	11	0.492013	23	0.944685
JMJD6	261	7.13605	433	10.0891	182	3.89412
NXF1	448	16.0177	363	11.0605	1009	28.2315
KRT80	355	13.5173	377	12.2334	79	2.35401
THOC2	372	9.83189	45	1.01357	700	14.4781
CPSF4	631	51.2372	700	48.4395	176	11.1838
DMPK	2321	106.412	894	34.9301	75	2.69091
GAB3	22	0.688179	28	0.746418	13	0.318231
PRKDC	8160	89.5687	3929	36.753	15658	134.5
RGS9	17	0.998658	14	0.700875	91	4.1834
ZNF623	141	5.11531	175	5.41048	143	4.05984
ACD	440	31.5776	531	32.4763	214	12.0188
DHRS4L1	12	1.42454	31	3.13618	81	7.52489
TCTN1	98	7.17914	128	7.99101	85	4.87288
SCARB1	762	41.2045	988	45.5294	385	16.2919
C11orf57	149	5.90549	268	9.0521	231	7.16476
ZGPAT	525	38.7662	353	22.2133	122	7.04975
ZNF133	73	4.00733	48	2.24553	54	2.31978
ZFP112	45	1.7864	21	0.710446	61	1.89503
CEP57L1	72	3.67868	50	2.17708	340	13.5944
RABEP1	370	10.1556	322	7.53188	374	8.03331
E2F5	281	24.0278	379	27.618	454	30.3798
TMEM214	549	26.7766	525	21.8217	310	11.8322
ROR1	40	1.01313	25	0.539622	119	2.35869
NAA60	325	17.9941	475	22.4122	96	4.15947
TMEM219	298	44.2291	447	56.5385	290	33.6829
EARS2	280	10.4785	272	8.67474	255	7.46798
RB1CC1	812	18.0585	94	1.78156	927	16.1334
ZBTB40	351	5.78773	253	3.55522	237	3.05823
ANKRD12	363	4.74583	39	0.434526	353	3.61161
DFNB31	237	8.67019	144	4.4894	50	1.43143
STRN3	242	8.49873	217	6.49447	450	12.3672
DNAAF2	137	6.85561	181	7.71879	113	4.42511
WBP1L	287	10.0791	391	11.702	82	2.25358
CTBP2	537	16.7554	646	17.1774	207	5.05442
ASRGL1	211	12.9331	281	14.6782	106	5.08449
NDUFAF7	91	6.10253	107	6.11501	153	8.02935
THADA	186	4.35954	217	4.33444	559	10.2532
WDR62	2702	84.4318	2305	61.3814	819	20.0274
TCF4	204	3.63026	89	1.34972	152	2.11676
TDRKH	136	7.09782	168	7.47206	263	10.7414
PLOD3	1475	73.4633	1323	56.1543	1076	41.9383
DDT	103	22.76	75	14.1235	55	9.51081
DDTL	1224	110.999	1893	146.297	242	17.1741
MRAS	77	2.48788	78	2.14772	118	2.98361
TOR2A	133	7.78527	178	8.87947	39	1.78652
MORC4	146	5.64622	165	5.43794	196	5.93173
MZT2A	2077	444.386	2992	545.545	432	72.3316
C11orf83	316	24.0276	449	29.0947	93	5.53383
C1orf226	19	0.682781	11	0.336873	20	0.562443
MCC	184	3.14344	155	2.25665	155	2.07224
RELL1	193	7.90944	224	7.82315	245	7.85733
NADKD1	146	5.57784	140	4.55813	222	6.63723
C17orf67	60	4.42161	83	5.21258	21	1.21107
GIT1	769	30.3246	883	29.6739	214	6.60394
CTNND1	997	23.2798	803	15.9788	1130	20.6482
FOXN3	227	4.25884	363	5.80386	65	0.954331
MAP1LC3B2	202	35.9986	436	66.2164	423	58.9922
MYSM1	198	3.77931	54	0.878389	127	1.89702
C17orf89	524	138.74	805	181.639	73	15.1256
AAMP	1090	90.137	1424	100.353	851	55.0715
ABCA3	863	19.3203	870	16.5984	225	3.9419
UQCRHL	303	83.5059	959	225.236	1480	319.196
ABR	1202	31.8027	1306	29.4474	571	11.8227
ACACB	112	1.79548	77	1.05196	373	4.67941
MEX3A	152	3.68015	148	3.05372	23	0.435783
C5orf44	101	4.8261	144	5.86385	246	9.19879
FAM195B	730	88.2855	1179	121.514	775	73.3481
TXNRD1	1715	59.3847	2273	67.0741	1403	38.0179
ASIC1	60	2.22741	85	2.68914	49	1.42353
ACLY	2192	74.6636	1693	49.144	2602	69.3579
ANG	14	1.69869	21	2.17145	30	2.84857
RPP38	88	7.8649	154	11.7294	95	6.64438
SLC35G2	167	12.02	303	18.5856	334	18.8129
GPR89A	101	7.44304	192	12.058	209	12.053
GCNT1	26	0.645305	28	0.592236	56	1.08768
ACO2	879	47.5485	945	43.5637	674	28.5317
ENTPD1	197	2.29273	153	1.51748	40	0.364307
GPR1	22	1.27073	15	0.738359	44	1.98886
HIC1	34	1.59684	15	0.60037	72	2.64628
HNRNPF	2330	125.398	2913	133.605	1673	70.4615
CTNNB1	1760	70.1499	1552	52.717	5730	178.727
LIG4	52	1.88143	10	0.30834	118	3.34109
HMGCS1	437	11.8889	492	11.407	1175	25.0161
COPA	1174	30.7219	872	19.4465	2902	59.429
ZNF295	70	1.38775	47	0.794066	98	1.52041
ZNF621	288	5.18607	233	3.57559	30	0.422754
HDAC7	2040	70.5395	2166	63.8272	385	10.418
GAGE12E	869	228.453	2000	448.077	176	36.2085
DLG1	272	8.01148	207	5.19588	527	12.1472
SMARCD2	685	36.6664	835	38.0898	359	15.0381
GRSF1	605	13.528	772	14.7109	865	15.1361
CRTC1	323	6.84949	232	4.19265	268	4.44745
FUOM	73	14.0935	106	17.44	25	3.77708
ZNF419	27	1.69202	36	1.9226	42	2.05974
CHCHD4	94	8.68922	198	15.5978	46	3.3276
PTPRJ	260	4.91152	256	4.12124	181	2.67573
DDX17	2095	64.7682	1614	42.5233	2720	65.8063
SGSM2	1002	30.5255	493	12.7994	87	2.07413
PELI3	36	1.94525	38	1.74985	37	1.56457
KIF2A	361	12.5943	295	8.77072	833	22.7423
MUC20	56	1.28832	18	0.3529	168	3.02457
HTATIP2	140	12.2974	205	15.3456	215	14.779
CKAP2	455	18.0577	161	5.44529	1043	32.3933
RAPGEF3	109	2.59874	83	1.6864	48	0.895567
CDK10	951	78.4238	583	40.9714	176	11.358
BAG6	3814	148.038	3323	109.918	1949	59.2006
USP5	2527	117.455	2219	87.8959	2011	73.1474
HPSE	82	2.61355	70	1.90134	50	1.24712
TMBIM6	2707	123.347	4049	157.229	4683	166.988
PUS7L	125	4.24895	38	1.10078	427	11.3585
C1orf43	727	56.7931	1327	88.344	256	15.6502
PCBP2	5680	265.588	7375	293.879	4993	182.702
TMEM251	151	17.5325	260	25.7267	90	8.17766
OBSCN	155	0.853558	41	0.192411	242	1.04289
JKAMP	121	7.55721	251	13.3597	371	18.133
IRF5	20	1.02895	11	0.482282	16	0.644174
AKT1S1	836	50.8011	1254	64.9396	114	5.42116
PWWP2B	167	9.47983	210	10.1589	66	2.93189
RNF169	135	2.55869	137	2.21284	172	2.55113
C12orf44	626	64.5914	901	79.2265	291	23.4971
GNG4	63	1.82943	47	1.16311	51	1.15896
GTF2H2C	295	20.7791	406	24.3712	1068	58.8704
RPP14	128	5.42249	193	6.96773	69	2.28749
FAM89B	528	53.6949	622	53.9057	37	2.94457
HILPDA	50	5.2504	86	7.69602	22	1.80786
BET1L	287	14.3958	344	14.7047	290	11.3834
MID1IP1	352	21.3724	456	23.5951	121	5.74933
FAM160A2	140	5.94444	94	3.40138	48	1.59494
TOX2	22	1.28323	18	0.894745	25	1.14115
FAM210A	195	6.5951	301	8.67557	317	8.39008
CEP78	250	13.4792	184	8.45449	370	15.6116
C9orf129	213	27.3672	222	24.308	31	3.11698
2013-09-08	473	16.1446	511	14.8639	115	3.07175
INO80C	73	9.94835	128	14.8656	36	3.83929
MORN4	53	3.24458	84	4.38235	15	0.718612
FAM104A	318	16.3263	554	24.239	40	1.60709
ATXN7L3	364	14.9338	439	15.349	42	1.34846
ZNF862	27	0.580444	10	0.183207	20	0.336471
IFT74	55	3.7563	25	1.45507	264	14.1098
CCDC43	128	8.87686	245	14.4797	151	8.19496
ZNF506	37	1.65043	16	0.608221	60	2.09444
ZBTB34	70	1.58144	89	1.71352	35	0.61879
POC5	88	6.03789	132	7.7183	205	11.0072
BTBD9	181	2.99889	159	2.24504	138	1.7893
TINF2	127	8.64973	200	11.6084	176	9.38062
MROH1	432	11.9435	250	5.89026	134	2.89918
ZNF239	52	3.22869	64	3.38647	55	2.67243
PTMA	3846	472.454	6615	692.508	2934	282.053
MTFR2	114	9.42718	172	12.1213	283	18.314
KIF4B	116	3.88601	104	2.96909	351	9.20181
PHYHIP	25	1.11081	12	0.454388	12	0.417256
COQ10A	74	6.63366	60	4.58372	24	1.68366
COMMD7	174	13.5004	362	23.9359	152	9.22912
SGCE	289	24.1411	437	31.1089	402	26.2788
CCNK	777	44.2083	1140	55.2755	439	19.5464
PRDM8	528	19.1084	445	13.7245	40	1.13285
SLC39A6	379	15.5234	360	12.566	494	15.8342
DZANK1	21	0.889628	29	1.04696	21	0.696191
EHBP1L1	2421	69.2982	2142	52.2507	421	9.43039
GPRASP1	33	0.817946	26	0.549198	47	0.911652
KAT6A	262	4.18385	176	2.39515	228	2.84925
POM121C	680	17.1967	900	19.3966	85	1.6822
BCAS3	136	5.58739	104	3.64123	141	4.53325
ULK3	437	24.59	416	19.9487	113	4.97594
EPHA10	38	1.02238	21	0.481494	55	1.158
CPPED1	88	2.12402	58	1.19303	97	1.83218
MTFR1L	279	19.6708	500	30.0423	122	6.73129
ZNF146	598	22.9944	514	16.8433	714	21.4852
FTSJD1	178	6.32757	196	5.9377	295	8.20652
RPL22L1	75	5.66786	162	10.4332	265	15.672
GXYLT1	315	6.23737	151	2.54808	417	6.46171
GPR137C	21	0.800848	11	0.357494	41	1.22359
FAM86C1	76	5.33805	94	5.62655	47	2.58337
EIF3CL	5807	282.021	5837	241.582	9087	345.359
PTAR1	201	2.96513	88	1.10631	120	1.38532
HIGD1A	245	12.3643	494	21.246	136	5.37112
C8orf59	169	24.0018	469	56.7642	375	41.6781
C12orf56	46	3.29651	48	2.93145	29	1.62635
KIAA1456	130	2.01035	40	0.52715	70	0.847125
LRRC58	412	7.95103	184	3.02614	221	3.33764
TRIM32	193	7.69464	228	7.7466	279	8.70473
MAGIX	21	1.18753	20	0.963828	11	0.486785
FAM156B	428	37.3514	249	18.5186	59	4.02936
TGFA	89	3.06175	131	3.84057	26	0.69996
ZNF578	37	0.813831	24	0.449872	25	0.430322
REPIN1	713	32.1134	839	32.2036	63	2.22054
WDR83	282	28.7767	420	36.5246	74	5.9094
SYBU	79	3.61749	83	3.23894	51	1.82756
C3orf55	29	2.79939	38	3.12604	46	3.47491
C4orf33	14	1.11542	15	1.01847	31	1.93283
FBXL19	608	23.7484	679	22.6019	95	2.90386
SYS1	257	12.8823	338	14.4385	143	5.60939
IKBKG	521	34.1962	555	31.0441	143	7.34509
C7orf25	76	6.17459	145	10.0394	108	6.86655
ITPR1	91	1.3232	43	0.532842	210	2.38959
RIMS2	98	2.13779	56	1.04105	97	1.65589
XRCC3	1153	64.7809	1466	70.1935	184	8.09014
SBNO2	1485	44.7072	1393	35.7394	219	5.15959
PHACTR2	243	3.74026	118	1.54783	233	2.80654
IMMT	850	41.9962	994	41.8526	1649	63.7576
HOOK2	299	16.9859	182	8.81116	113	5.0236
TMEM192	122	4.02427	141	3.96362	81	2.0909
IQCE	612	13.2586	580	10.7083	90	1.52584
RAPGEF4	25	0.852526	18	0.523101	169	4.50998
RAP1GAP2	540	12.0166	637	12.0801	91	1.58471
PDS5A	1470	30.3733	981	17.2738	1782	28.8139
SENP6	549	12.2555	156	2.96775	673	11.7569
FAM184A	128	4.69422	32	1.00011	230	6.60088
DROSHA	673	18.4074	753	17.5516	787	16.8451
C19orf60	596	100.42	764	109.702	145	19.1189
C21orf91	58	1.58287	43	1.00007	219	4.67716
SPATS2L	1089	25.5446	1203	24.0482	619	11.3627
KIAA0895	43	1.42792	39	1.10369	76	1.97501
RAP1GDS1	233	9.18564	346	11.6245	405	12.4948
RC3H2	437	16.2352	391	12.3793	220	6.39615
KIAA0232	157	2.96278	186	2.99129	120	1.77216
ATP6V0E2	357	19.4107	567	26.2724	55	2.34021
SNRK	75	2.13238	89	2.15644	120	2.66996
SKA2	293	14.6176	556	23.639	667	26.0408
ZNF707	145	9.40478	174	9.61779	61	3.09621
MMD2	37	2.27071	10	0.523004	24	1.15264
KDELR2	776	40.2302	1657	73.208	1040	42.1934
CABLES1	155	4.59182	193	4.87254	86	1.99375
TROAP	575	32.5653	484	23.3603	229	10.1495
C17orf80	126	5.13388	159	5.52099	111	3.53931
CENPN	565	18.039	918	24.9777	570	14.2416
ERLIN1	313	13.4949	569	20.9065	263	8.87363
CXCL16	64	4.0832	42	2.28358	52	2.59624
TMEM55B	224	19.3773	281	20.7156	76	5.14494
MED7	35	3.74964	73	6.66483	257	21.5464
MOB4	129	5.05337	217	7.24429	452	13.8564
TMEM170B	36	0.638336	45	0.679993	33	0.457911
C16orf46	15	1.16383	26	1.71915	14	0.850051
MROH6	125	5.70274	20	0.777587	23	0.821149
ST20	48	7.03959	46	5.74922	32	3.67262
BEND7	32	1.98356	43	2.27148	34	1.64928
PACS2	1173	25.9818	1061	20.0277	308	5.33879
KCTD19	19	0.967762	10	0.43407	38	1.51467
ACTB	30264	2476.43	44630	3112.22	19145	1225.95
ISPD	55	1.47627	19	0.434612	56	1.17628
COMMD9	181	9.02391	248	10.5369	213	8.31029
[truncated: 9,182 more rows]
