# Supplementary material for: Genome-Wide and Experimental Resolution of Relative Translation Elongation Speed at Individual Gene Level in Human Cells
Source: PLoS Genet. 2016 Feb 29;12(2):e1005901. doi: 10.1371/journal.pgen.1005901 (PMC4771717; doi:10.1371/journal.pgen.1005901)
Supplement: S5 Table — (XLSX) [file pgen.1005901.s005.xlsx]

## Sheet: A549 vs. HBE
Genename	log10(EVI change)
MAPK13	-2.14994
SYNE2	-2.03671
TMEM212	-1.87231
ARID5B	-1.58531
UTRN	-1.57565
GOLGA6L10	-1.49984
CNTN1	-1.4198
KCNMB4	-1.4165
GEN1	-1.37418
ABCA1	-1.30244
MCC	-1.2821
GPR1	-1.27886
AGL	-1.26351
NBEAL1	-1.23563
GALNT4	-1.23332
RANBP2	-1.22345
WRN	-1.21548
CEP128	-1.19931
BMF	-1.19838
NIN	-1.19562
PHF3	-1.15721
ANKRD36	-1.15039
SOS2	-1.1445
PIK3R3	-1.14267
FAM46A	-1.12298
FAM76B	-1.11025
METTL7A	-1.10265
ADAMTSL4	-1.08438
PRPF39	-1.07391
SETDB2	-1.07216
CENPK	-1.05825
ZNF761	-1.05046
NYNRIN	-1.04256
LRRC49	-1.0367
TMEM67	-1.03524
KIAA1033	-1.01631
MYO5C	-1.00747
ARL17B	-1.00574
PTAFR	-1.00465
PRPF4B	-1.00364
NXPE3	1.00239
GAB2	1.00296
ATAD3C	1.00851
TMEM185A	1.01196
KCNH3	1.01383
SLC12A7	1.01937
CTGF	1.02406
ODC1	1.02475
TERT	1.02482
SYNPO	1.02559
QPRT	1.02656
HMOX1	1.03247
ZBTB49	1.03289
BOK	1.0344
ATP2A3	1.03601
ZNF408	1.04208
MAMLD1	1.04244
HOXC6	1.04317
UTS2D	1.04657
TNFAIP8L3	1.05383
AMOTL2	1.05543
EFNA4	1.05659
CES3	1.05674
ZNF500	1.05936
ETNK2	1.05968
FEM1C	1.06306
MPND	1.06479
CORO1A	1.06756
PLAU	1.07628
FHL1	1.08136
ZNF473	1.08601
CPT1A	1.08702
NRBP2	1.08866
SGK196	1.08903
KDELR3	1.09628
TNFRSF9	1.10526
RAP1GAP	1.11326
KLF4	1.11799
DLC1	1.1336
DBN1	1.13408
NPAS1	1.13964
OSBPL5	1.14737
NRG2	1.17434
TMEM104	1.17586
SEMA4G	1.19413
HMGA2	1.1954
SKIDA1	1.1994
C16orf62	1.20248
GDF15	1.21311
ABR	1.22224
TCF7	1.22465
PRRT3	1.22496
GJD3	1.23122
NAPRT1	1.23284
MMP24	1.23659
SH2D5	1.24713
C1orf115	1.25235
GRM6	1.26846
FGFR4	1.27445
SLC26A10	1.27724
CHAC2	1.27902
VAMP1	1.28119
C9orf172	1.29456
NOTUM	1.29641
SCAMP5	1.2978
AHRR	1.30466
ENO3	1.31242
FUT4	1.31431
GLB1L	1.32263
SOD2	1.32373
CTXN1	1.34224
STK36	1.3548
PKN3	1.36188
KLF2	1.37327
CHAC1	1.37397
MSC	1.39173
CLDN3	1.40286
FUNDC1	1.42144
DPYSL2	1.42381
ADRA1B	1.42691
SP2	1.4318
LRP3	1.43577
CGREF1	1.43595
CYR61	1.44744
TMEM158	1.48223
FGFR1	1.48939
BRSK2	1.50483
SBK1	1.51718
AMIGO3	1.55237
MDGA1	1.56834
UAP1L1	1.59303
ADM2	1.59424
ZFPM1	1.60215
APC2	1.60364
ZNF530	1.63212
TPPP	1.63898
APBB1	1.66376
GNG4	1.67959
TPM2	1.6943
SGK1	1.71575
ANKRD33B	1.74671
CBS	1.74708
MEIS3	1.80194
AMH	1.87573
SPRED3	1.91154
KIAA1147	1.99613
DNLZ	2.26209
BAHCC1	2.74206
TNFRSF11A	2.93123

## Sheet: H1299 vs. HBE
Genename	log10(EVI change)
BAHCC1	2.90081
TNFRSF11A	2.84113
AMH	2.32844
KIAA1147	2.08836
SPRED3	2.07675
TMEM158	1.98445
HOXC6	1.85524
TP53INP2	1.82544
ZNF530	1.82026
ANKRD33B	1.81631
ZNF546	1.8087
HMGA2	1.80739
APC2	1.73496
PROB1	1.68124
FUNDC1	1.64709
FUT4	1.63958
ADM2	1.63886
AMIGO3	1.59371
DNLZ	1.56733
KLF2	1.54822
ZFPM1	1.53599
C9orf172	1.53065
ARHGEF26	1.52961
CBS	1.51391
AHRR	1.51366
GPR63	1.49772
SGK1	1.48628
TPM2	1.47107
ZBTB49	1.43168
APBB1	1.40948
RLTPR	1.38759
BSN	1.37188
FEM1C	1.37125
CHAC1	1.32337
CES3	1.32311
ARHGAP33	1.31326
CLCN5	1.30688
C6orf62	1.3049
SCAMP5	1.30217
SH2D5	1.28905
C8orf58	1.27757
BMP6	1.27555
CPT1A	1.25552
CLIP3	1.24073
KIAA1549L	1.22114
CPEB3	1.21674
FGFR4	1.21527
DBN1	1.21402
ZFHX3	1.20993
NAPRT1	1.20823
CYP27C1	1.20428
CTGF	1.20403
CYR61	1.1994
DDAH1	1.19536
GRM6	1.19349
SAMD11	1.18287
GABBR1	1.1824
SEMA4G	1.17655
FAM13B	1.16479
FGFR1	1.15516
NOTUM	1.15087
ANXA3	1.14815
SYNGR3	1.13847
PKN3	1.13101
RAB11FIP3	1.12981
MAP3K7	1.12643
OTUD3	1.11866
CELSR3	1.10712
DPYSL2	1.10542
SCARF2	1.09069
SLC4A8	1.08292
SOD2	1.07632
PPP5D1	1.06363
CXXC1	1.05991
LPHN1	1.05588
NPAS1	1.0558
KAT2B	1.05559
ANKRD9	1.05492
ATP2A1	1.05131
SP2	1.03755
PTMS	1.03241
NR2F1	1.03108
PRR19	1.03028
SLC35F1	1.03019
JRK	1.02999
APOLD1	1.02143
KCNJ14	1.021
MSRB3	1.01209
TRPC1	1.00884
PTPN21	1.00835
GBP5	1.0081
TRPM6	1.00316
ABCA1	-1.00099
ESCO2	-1.00122
CNTRL	-1.00382
SCARA3	-1.00581
TUBB8	-1.00702
TUBA1A	-1.01158
AGL	-1.01597
SRGAP3	-1.01706
PTK6	-1.03418
JMJD1C	-1.04279
PNPLA3	-1.04311
KIAA1551	-1.05021
ADAMTSL4	-1.06153
CASP8AP2	-1.07464
HNRNPA1	-1.08476
MAPK8IP3	-1.08993
PHF3	-1.11094
LRRC49	-1.12441
GPR56	-1.14121
CCDC134	-1.15353
CYFIP2	-1.15588
HIST2H4A	-1.15804
ZNF618	-1.16026
ARL4D	-1.16045
MEIS1	-1.17484
PTAFR	-1.17553
PRR5	-1.17584
DUSP8	-1.19649
PARD6G	-1.19825
RXRA	-1.20267
SYNE2	-1.21134
FOS	-1.22662
MARVELD2	-1.22713
GPR153	-1.23167
GEN1	-1.24059
EPB49	-1.24608
TUBA1B	-1.24804
KIF18A	-1.27555
ZNF503	-1.28004
CEBPA	-1.28707
ANKRD36	-1.29005
MST1R	-1.35527
IGSF3	-1.37603
PKP3	-1.39124
MARVELD3	-1.44775
TMC5	-1.49857
ZNF784	-1.50105
LENG9	-1.662
SDC1	-1.84163
AQP3	-1.87336
MAPK13	-1.99238
IL11	-2.02941
SFN	-2.03491
SERINC2	-2.25165
